# Supplementary material for: N6-methyladenine regulator-mediated RNA methylation modification patterns in immune microenvironment regulation of osteoarthritis
Source: Front Genet. 2023 Jan 26;14:1113515. doi: 10.3389/fgene.2023.1113515 (PMC9908960; doi:10.3389/fgene.2023.1113515)
Supplement: Supplementary file 2 [file DataSheet1.ZIP]

Archive with 25 entries (25 files):
- ann.R
- ClusterDiff.R
- ClusterHeatmap.R
- cor.R
- Deviation.R
- dotPlot.R
- GO.R
- GSVA.R
- hallmark.R
- heatmap.R
- immFunctionDiff.R
- immPort.R
- KEGG.R
- Lasso.R
- logistic.R
- m6Adiff.R
- m6aTME17.m6aExp.R
- m6aTME23.cluster.R
- m6aTME36.m6AClusterdiff.R
- PCA.R
- Plot.R
- ssGSEA.R
- vioplot.R
- WGCNA.R
- working sheets.xlsx
