# Supplementary material for: N6-methyladenine regulator-mediated RNA methylation modification patterns in immune microenvironment regulation of osteoarthritis
Source: Front Genet. 2023 Jan 26;14:1113515. doi: 10.3389/fgene.2023.1113515 (PMC9908960; doi:10.3389/fgene.2023.1113515)
Supplement: Supplementary file 2 [file DataSheet1.ZIP › ann.R]

rm(list=ls())
Sys.setenv(LANGUAGE = "en") #显示英文报错信息
options(stringsAsFactors = FALSE) #禁止chr转成factor
#BiocManager::install("GEOmirror")
#BiocManager::install("GEOquery")
#library(devtools)
#install_github("jmzeng1314/GEOmirror")

library(GEOquery)
library(AnnoProbe)
library(GEOmirror)
library(limma) 


setwd("/Users/guyong/Desktop/m6aOA/m6aOA/1.ann/")   

gset = getGEO('GSE48556', destdir=".",getGPL = F)
gset=gset[[1]]

exprSet=exprs(gset)

par(cex = 0.7)
n.sample=ncol(exprSet)
if(n.sample>40) par(cex = 0.5)
cols <- rainbow(n.sample*1.2)
boxplot(exprSet,col = cols,main="expression value",las=2)

#批次处理
exprSet<-normalizeQuantiles(exprSet,ties=TRUE)
length(exprSet[exprSet<0])
boxplot(exprSet,col = cols,main="expression value",las=2)

#转化log2
ex <- exprSet
qx <- as.numeric(quantile(ex, c(0., 0.25, 0.5, 0.75, 0.99, 1.0), na.rm=T))
LogC <- (qx[5] > 100) ||
  (qx[6]-qx[1] > 50 && qx[2] > 0) ||
  (qx[2] > 0 && qx[2] < 1 && qx[4] > 1 && qx[4] < 2)

if (LogC) { ex[which(ex <= 0)] <- NaN
exprSet <- log2(ex)
print("log2 transform finished")}else{print("log2 transform not needed")}
boxplot(exprSet,col = cols,main="expression value",las=2)

## 对表达芯片的探针进行基因注释
(gpl=gset@annotation) 
checkGPL(gpl) 
printGPLInfo(gpl)
probe2gene=idmap(gpl) 
data <- filterEM(exprSet,probe2gene)


#输出表达矩阵
outTab=rbind(geneNames=colnames(data), data)
write.table(outTab, file="merge.txt", sep="\t", quote=F, col.names=F)
