# Supplementary material for: N6-methyladenine regulator-mediated RNA methylation modification patterns in immune microenvironment regulation of osteoarthritis
Source: Front Genet. 2023 Jan 26;14:1113515. doi: 10.3389/fgene.2023.1113515 (PMC9908960; doi:10.3389/fgene.2023.1113515)
Supplement: Supplementary file 2 [file DataSheet1.ZIP › ClusterHeatmap.R]

rm(list=ls())
Sys.setenv(LANGUAGE = "en") #显示英文报错信息
options(stringsAsFactors = FALSE) #禁止chr转成factor


library(pheatmap)         #引用包
expFile="m6aGeneExp.txt"         #表达输入文件
clusterFile="m6aCluster.txt"     #聚类结果文件
geneFile="gene.txt"         #m6A基因列表
setwd("/Users/guyong/Desktop/m6aOA/17.ClusterHeatmap")     #设置工作目录

#读取输入文件
exp=read.table(expFile, header=T, sep="\t", check.names=F, row.names=1)
cluster=read.table(clusterFile, header=T, sep="\t", check.names=F, row.names=1)

#合并表达和分型数据
sameSample=intersect(colnames(exp), row.names(cluster))
exp=exp[,sameSample, drop=F]
cluster=cluster[sameSample, , drop=F]
exp=t(exp)
expCluster=cbind(exp, cluster)
expCluster=expCluster[order(expCluster$m6Acluster),]

#读取基因类别
gene=read.table(geneFile, header=T, sep="\t", check.names=F, row.names=1)

#提取数据
data=t(expCluster[,1:23])
col = data.frame(m6Acluster = cluster)
colnames(col)=c("m6A Cluster")
row = data.frame(m6AType = gene)

#设置颜色
ann_colors = list(Type = c(Erasers = "#8f2d56", Readers = "#218380", Writers = "#ffbc42"),
                  "m6A Cluster" = c(C1 = "#00468b", C2 = "#ed0000", C3 = "#42b540"))
color = colorRampPalette(c("#3b4992ff", "white", "#bb0021ff"))(50)

#热图可视化
pdf("heatmap.pdf", height=6, width=10)
pheatmap(data, 
         annotation_col = col, 
         annotation_row = row,
         annotation_colors = ann_colors,
         color = color,
         cluster_cols =F,
         show_colnames=F,
         fontsize=9,
         fontsize_row=9,
         fontsize_col=9
         )
dev.off()

library("scales")
library("ggsci")
mypal<-pal_lancet("lanonc",alpha=0.6)(9)  #函数pal_lancet在表格中Lancet行所对应的第四列；参数lanonc在表格中Lancet行所对应的第二列；alpha参数控制图形的透明度水平
print(mypal) 
show_col(mypal)
