# Supplementary material for: N6-methyladenine regulator-mediated RNA methylation modification patterns in immune microenvironment regulation of osteoarthritis
Source: Front Genet. 2023 Jan 26;14:1113515. doi: 10.3389/fgene.2023.1113515 (PMC9908960; doi:10.3389/fgene.2023.1113515)
Supplement: Supplementary file 2 [file DataSheet1.ZIP › cor.R]

rm(list=ls())
Sys.setenv(LANGUAGE = "en") #显示英文报错信息
options(stringsAsFactors = FALSE) #禁止chr转成factor


#加载包
library(ggplot2)
library(ggpubr)
library(ggExtra)

gene1="LRPPRC"            
gene2="VIRMA"             
expFile="m6aGeneExp.txt"
sampleFile="sample2.txt"
setwd("/Users/guyong/Desktop/m6aOA/3.m6aCor/OA")    

#读取数据
data=read.table(expFile,sep="\t",header=T,row.names=1,check.names=F)
sample=read.table(sampleFile, header=F, sep="\t", check.names=F)
sameSample=intersect(as.vector(sample[,1]), colnames(data))
data=data[,sameSample]
data=as.matrix(data)

#读取输入文件，提取基因表达量
x=as.numeric(data[gene1,])
y=as.numeric(data[gene2,])

#相关性分析
df1=as.data.frame(cbind(x,y))
corT=cor.test(x,y,method="spearman")
cor=corT$estimate
pValue=corT$p.value
p1=ggplot(df1, aes(x, y)) + 
  xlab(gene1)+ylab(gene2)+
  geom_point()+ geom_smooth(method="lm",formula = y ~ x) + theme_bw()+
  stat_cor(method = 'spearman', aes(x =x, y =y))
p2=ggMarginal(p1, type = "density", xparams = list(fill = "orange"),yparams = list(fill = "blue"))

#出图
pdf(file="cor.pdf",width=5,height=4.8)
print(p1)
dev.off()

#出图2
pdf(file="cor.density.pdf",width=5,height=5)
print(p2)
dev.off()
