# Supplementary material for: N6-methyladenine regulator-mediated RNA methylation modification patterns in immune microenvironment regulation of osteoarthritis
Source: Front Genet. 2023 Jan 26;14:1113515. doi: 10.3389/fgene.2023.1113515 (PMC9908960; doi:10.3389/fgene.2023.1113515)
Supplement: Supplementary file 2 [file DataSheet1.ZIP › Deviation.R]

rm(list=ls())
Sys.setenv(LANGUAGE = "en") #显示英文报错信息
options(stringsAsFactors = FALSE) #禁止chr转成factor

#install.packages("ggpubr")


library(ggpubr)              
inputFile="input.txt"        
outFile="Deviation.pdf"      
setwd("/Users/guyong/Desktop/m6aOA/24.hallmark")    

#读取
rt=read.table(inputFile,sep="\t",header=T,check.names=F)
x=colnames(rt)[1]
y=colnames(rt)[2]
colnames(rt)=c("Name","Value")
rt$Regulate=factor(ifelse(rt$Value<0, "Down", "Up"), levels = c("Up", "Down"))

#绘制
pdf(file=outFile,width=6,height=5)
ggbarplot(rt, x="Name", y="Value", fill = "Regulate", color = "white", 
          palette = "jco", 
          sort.val = "desc", sort.by.groups = FALSE, 
          x.text.angle=90, 
          xlab = x, ylab = y,
          legend.title="Regulate", rotate=TRUE, ggtheme = theme_minimal())   #rotatex设置x/y对调
dev.off()
