# Supplementary material for: N6-methyladenine regulator-mediated RNA methylation modification patterns in immune microenvironment regulation of osteoarthritis
Source: Front Genet. 2023 Jan 26;14:1113515. doi: 10.3389/fgene.2023.1113515 (PMC9908960; doi:10.3389/fgene.2023.1113515)
Supplement: Supplementary file 2 [file DataSheet1.ZIP › dotPlot.R]

rm(list=ls())
Sys.setenv(LANGUAGE = "en") #显示英文报错信息
options(stringsAsFactors = FALSE) #禁止chr转成factor

library(corrplot) 
library(Hmisc)
library(ggpubr)
expFile="m6aGeneExp.txt"
immScore="ssGSEA.result.txt"
setwd("/Users/guyong/Desktop/m6aOA/10.ssGSEACor")    

#读取数据
m6a=read.table(expFile,sep="\t",header=T,row.names=1,check.names=F)
immScore=read.table(immScore,sep="\t",header=T,row.names=1,check.names=F)
m6a=t(m6a)
immScore=t(immScore)
data=cbind(m6a,immScore)
data=as.matrix(data)


#相关性矩阵
res=rcorr(data, type = c("spearman"))
P=res[["P"]]
r=res[["r"]]

flattenCorrMatrix <- function(cormat, pmat) {
  ut <- upper.tri(cormat)
  data.frame(
    row = rownames(cormat)[row(cormat)[ut]],
    column = rownames(cormat)[col(cormat)[ut]],
    cor  =(cormat)[ut],
    p = pmat[ut]
  )
}
cor=flattenCorrMatrix(res$r, res$P)
corOut=rbind(id=colnames(cor), cor)
write.table(corOut,file="cor.txt",sep="\t",quote=F,col.names=F)

cor=read.table("cor.txt",sep="\t",header=T,check.names=F)
cor[,3]=-log(cor[,3])
colnames(cor)[3:4] <- c("-log(P-Value)", "Correlation")


#可视化
pdf(file="corAll.pdf", width=10, height=7.3)
ggplot(cor,aes(x=row,y=column))+
  geom_point(aes(size=`-log(P-Value)`,
                 color=`Correlation`))+
  theme_bw()+
  scale_color_gradientn(colours=c("#2ca287", "white", "#df3748"))+
  labs(x=NULL,y=NULL)+rotate_x_text(60)
dev.off()
