# Supplementary material for: N6-methyladenine regulator-mediated RNA methylation modification patterns in immune microenvironment regulation of osteoarthritis
Source: Front Genet. 2023 Jan 26;14:1113515. doi: 10.3389/fgene.2023.1113515 (PMC9908960; doi:10.3389/fgene.2023.1113515)
Supplement: Supplementary file 2 [file DataSheet1.ZIP › GO.R]

rm(list=ls())
Sys.setenv(LANGUAGE = "en") #显示英文报错信息
options(stringsAsFactors = FALSE) #禁止chr转成factor


#引用包
library("clusterProfiler")
library("org.Hs.eg.db")
library("enrichplot")
library("ggplot2")

pvalueFilter=0.05       #p值过滤条件
qvalueFilter=0.05       #矫正后的p值过滤条件

#定义颜色
colorSel="qvalue"
if(qvalueFilter>0.05){
  colorSel="pvalue"
}

setwd("/Users/guyong/Desktop/m6aOA/20.GO")        #设置工作目录
rt=read.table("interGene.txt", header=F, sep="\t", check.names=F)     #读取输入文件

#基因名字转换为基因id
genes=unique(as.vector(rt[,1]))
entrezIDs=mget(genes, org.Hs.egSYMBOL2EG, ifnotfound=NA)
entrezIDs=as.character(entrezIDs)
gene=entrezIDs[entrezIDs!="NA"]        #去除基因id为NA的基因
#gene=gsub("c\\(\"(\\d+)\".*", "\\1", gene)

#GO富集分析
kk=enrichGO(gene=gene, OrgDb=org.Hs.eg.db, pvalueCutoff=1, qvalueCutoff=1, ont="all", readable=T)
GO=as.data.frame(kk)
GO=GO[(GO$pvalue<pvalueFilter & GO$qvalue<qvalueFilter),]
#保存富集结果
write.table(GO, file="GO.txt", sep="\t", quote=F, row.names = F)

#定义显示Term数目
showNum=10
if(nrow(GO)<30){
  showNum=nrow(GO)
}

#柱状图
pdf(file="barplot.pdf", width=10, height=11)
bar=barplot(kk, drop=TRUE, showCategory=showNum, split="ONTOLOGY", color=colorSel) + facet_grid(ONTOLOGY~., scale='free')
print(bar)
dev.off()

#气泡图
pdf(file="bubble.pdf", width=10, height=11)
bub=dotplot(kk, showCategory=showNum, orderBy="GeneRatio", split="ONTOLOGY", color=colorSel) + facet_grid(ONTOLOGY~., scale='free')
print(bub)
dev.off()
