# Supplementary material for: N6-methyladenine regulator-mediated RNA methylation modification patterns in immune microenvironment regulation of osteoarthritis
Source: Front Genet. 2023 Jan 26;14:1113515. doi: 10.3389/fgene.2023.1113515 (PMC9908960; doi:10.3389/fgene.2023.1113515)
Supplement: Supplementary file 2 [file DataSheet1.ZIP › hallmark.R]

rm(list=ls())
Sys.setenv(LANGUAGE = "en") #显示英文报错信息
options(stringsAsFactors = FALSE) #禁止chr转成factor


#引用包
library(reshape2)
library(ggpubr)
library(limma)
library(GSEABase)
library(GSVA)
library(ggsci)

expFile="merge.txt"           #表达输入文件
gmtFile="h.all.v7.4.symbols.gmt"          #免疫数据集文件
clusterFile="m6aCluster.txt"       #m6A分型输入文件
setwd("/Users/guyong/Desktop/m6aOA/24.hallmark")     #设置工作目录

#读取表达输入文件,并对输入文件整理
rt=read.table(expFile, header=T, sep="\t", check.names=F)
rt=as.matrix(rt)
rownames(rt)=rt[,1]
exp=rt[,2:ncol(rt)]
dimnames=list(rownames(exp),colnames(exp))
data=matrix(as.numeric(as.matrix(exp)),nrow=nrow(exp),dimnames=dimnames)

#GSVA分析
geneSets=getGmt(gmtFile, geneIdType=SymbolIdentifier())
gsvaResult=gsva(data, 
                geneSets, 
                min.sz=10, 
                max.sz=500, 
                verbose=TRUE,
                parallel.sz=1)
gsvaOut=rbind(id=colnames(gsvaResult), gsvaResult)
write.table(gsvaOut, file="gsvaOut.txt", sep="\t", quote=F, col.names=F)

#读取cluster文件
cluster=read.table(clusterFile, header=T, sep="\t", check.names=F, row.names=1)

#数据合并
gsvaResult=t(gsvaResult)
sameSample=intersect(row.names(gsvaResult), row.names(cluster))
gsvaResult=gsvaResult[sameSample,,drop=F]
cluster=cluster[sameSample,,drop=F]
gsvaCluster=cbind(gsvaResult, cluster)

#差异分析
adj.P.Val.Filter=0.05
allType=as.vector(gsvaCluster$m6Acluster)
comp=combn(levels(factor(allType)), 2)
for(i in 1:ncol(comp)){
  #样品分组
  treat=gsvaCluster[gsvaCluster$m6Acluster==comp[2,i],]
  con=gsvaCluster[gsvaCluster$m6Acluster==comp[1,i],]
  data=rbind(con, treat)
  #差异分析
  Type=as.vector(data$m6Acluster)
  ann=data[,c(ncol(data), (ncol(data)-1))]
  data=t(data[,-c((ncol(data)-1), ncol(data))])
  design=model.matrix(~0+factor(Type))
  colnames(design)=levels(factor(Type))
  fit=lmFit(data, design)
  contrast=paste0(comp[2,i], "-", comp[1,i])
  cont.matrix=makeContrasts(contrast, levels=design)
  fit2=contrasts.fit(fit, cont.matrix)
  fit2=eBayes(fit2)
  
  #输出所有通路的差异情况
  allDiff=topTable(fit2,adjust='fdr',number=200000)
  allDiffOut=rbind(id=colnames(allDiff),allDiff)
  write.table(allDiffOut, file=paste0(contrast, ".all.txt"), sep="\t", quote=F, col.names=F)
  
  #输出显著的差异
  diffSig=allDiff[with(allDiff, (abs(logFC)>0.1 & adj.P.Val < adj.P.Val.Filter )), ]
  diffSigOut=rbind(id=colnames(diffSig),diffSig)
  write.table(diffSigOut, file=paste0(contrast, ".diff.txt"), sep="\t", quote=F, col.names=F)
}

#################C2-C1#########################
#准备数据
diff=read.table("C2-C1.diff.txt",sep="\t",header=T,check.names=F)
diff=diff[,c(1,4)]
x=colnames(diff)[1]
y=colnames(diff)[2]
colnames(diff)=c("Name","Value")
diff$Regulate=factor(ifelse(diff$Value<0, "Down", "Up"), levels = c("Down", "Up"))

#绘制
pdf(file="C2-C1.deviation.pdf",width=6,height=5)
ggbarplot(diff, x="Name", y="Value", 
          fill = "Regulate", 
          color = "white", 
          sort.val = "desc", 
          sort.by.groups = FALSE, 
          #x.text.angle=90, 
          xlab = "", ylab = "t value of GSVA score, C1 vs C2",
          #legend.title="Regulate", 
          rotate=TRUE, 
          palette = c("#00468b","#ed0000"),
          ggtheme = theme_bw())+
  #scale_fill_lancet()+
  theme(legend.position = 'none')
dev.off()


#################C3-C1#########################
#准备数据
diff=read.table("C3-C1.diff.txt",sep="\t",header=T,check.names=F)
diff=diff[,c(1,4)]
x=colnames(diff)[1]
y=colnames(diff)[2]
colnames(diff)=c("Name","Value")
diff$Regulate=factor(ifelse(diff$Value<0, "Down", "Up"), levels = c("Down", "Up"))

#绘制
pdf(file="C3-C1.deviation.pdf",width=6,height=5)
ggbarplot(diff, x="Name", y="Value", 
          fill = "Regulate", 
          color = "white", 
          sort.val = "desc", 
          sort.by.groups = FALSE, 
          #x.text.angle=90, 
          xlab = "", ylab = "t value of GSVA score, C1 vs C3",
          #legend.title="Regulate", 
          rotate=TRUE, 
          palette = c("#00468b","#42b540"),
          ggtheme = theme_bw())+
  #scale_fill_lancet()+
  theme(legend.position = 'none')
dev.off()


#################C3-C2#########################
#准备数据
diff=read.table("C3-C2.diff.txt",sep="\t",header=T,check.names=F)
diff=diff[,c(1,4)]
x=colnames(diff)[1]
y=colnames(diff)[2]
colnames(diff)=c("Name","Value")
diff$Regulate=factor(ifelse(diff$Value<0, "Down", "Up"), levels = c("Down", "Up"))

#绘制
pdf(file="C3-C2.deviation.pdf",width=6,height=5)
ggbarplot(diff, x="Name", y="Value", 
          fill = "Regulate", 
          color = "white", 
          sort.val = "desc", 
          sort.by.groups = FALSE, 
          #x.text.angle=90, 
          xlab = "", ylab = "t value of GSVA score, C2 vs C3",
          #legend.title="Regulate", 
          rotate=TRUE, 
          palette = c("#ed0000", "#42b540"),
          ggtheme = theme_bw())+
  #scale_fill_lancet()+
  theme(legend.position = 'none')
dev.off()


#1"#00468b", 2"ed0000", 3"#42b540"
