# Supplementary material for: N6-methyladenine regulator-mediated RNA methylation modification patterns in immune microenvironment regulation of osteoarthritis
Source: Front Genet. 2023 Jan 26;14:1113515. doi: 10.3389/fgene.2023.1113515 (PMC9908960; doi:10.3389/fgene.2023.1113515)
Supplement: Supplementary file 2 [file DataSheet1.ZIP › heatmap.R]

rm(list=ls())
Sys.setenv(LANGUAGE = "en") #显示英文报错信息
options(stringsAsFactors = FALSE) #禁止chr转成factor

#引用包
library(pheatmap)  
expFile="m6aGeneExp.txt"         #表达输入文件
geneFile="gene.txt"         #m6A基因列表
TypeFile="sample.txt"      #分型输入文件
setwd("/Users/guyong/Desktop/m6aOA/5.m6aHeatmap")       #设置工作目录

#读取输入文件
exp=read.table(expFile, header=T, sep="\t", check.names=F, row.names=1)
Type=read.table(TypeFile, header=T, sep="\t", check.names=F, row.names=1)

#合并表达和分型数据
exp=t(exp)
expAll=cbind(exp, Type)
expAll=expAll[order(expAll$Status),]

#读取基因类别
gene=read.table(geneFile, header=T, sep="\t", check.names=F, row.names=1)

#提取数据
data=t(expAll[,1:23])
col = data.frame(Status = Type)
row = data.frame(m6AType = gene)

#设置颜色
ann_colors = list(Type = c(Erasers = "#8f2d56", Readers = "#218380", Writers = "#ffbc42"),
                  "Status" = c(Normal = "#42b540", OA = "#ed0000"))
color = colorRampPalette(c("#3b4992ff", "white", "#bb0021ff"))(50)


#热图可视化
pdf("heatmap.pdf", height=6, width=10)
pheatmap(data, 
         annotation_col = col, 
         annotation_row = row,
         annotation_colors = ann_colors,
         color = color,
         cluster_cols =F,
         show_colnames=F,
         fontsize=9,
         fontsize_row=9,
         fontsize_col=9
)
dev.off()
