# Supplementary material for: N6-methyladenine regulator-mediated RNA methylation modification patterns in immune microenvironment regulation of osteoarthritis
Source: Front Genet. 2023 Jan 26;14:1113515. doi: 10.3389/fgene.2023.1113515 (PMC9908960; doi:10.3389/fgene.2023.1113515)
Supplement: Supplementary file 2 [file DataSheet1.ZIP › immFunctionDiff.R]

rm(list=ls())
Sys.setenv(LANGUAGE = "en") #显示英文报错信息
options(stringsAsFactors = FALSE) #禁止chr转成factor

#引用包
library(limma)
library(GSVA)
library(GSEABase)
library(ggpubr)
library(reshape2)
library(ggsci)
expFile="merge.txt"             #表达输入文件
gmtFile="immune.gmt"             #免疫功能数据集文件
socreFile="immFunScore.txt"      #免疫功能打分的输出文件
setwd("/Users/guyong/Desktop/m6aOA/immFunction")       #设置工作目录

#读取表达输入文件，并对输入文件处理
rt=read.table(expFile, header=T, sep="\t", check.names=F)
rt=as.matrix(rt)
rownames(rt)=rt[,1]
exp=rt[,2:ncol(rt)]
dimnames=list(rownames(exp),colnames(exp))
data=matrix(as.numeric(as.matrix(exp)),nrow=nrow(exp),dimnames=dimnames)
data=data[rowMeans(data)>0,]

#读取数据集文件
geneSet=getGmt(gmtFile, geneIdType=SymbolIdentifier())

#ssgsea分析
ssgseaScore=gsva(data, geneSet, method='ssgsea', kcdf='Gaussian', abs.ranking=TRUE)
#定义ssGSEA score矫正函数
normalize=function(x){
  return((x-min(x))/(max(x)-min(x)))}
#对ssGSEA score进行矫正
data=normalize(ssgseaScore)
ssgseaOut=rbind(id=colnames(data), data)
write.table(ssgseaOut, file=socreFile, sep="\t", quote=F, col.names=F)

#OA和正常数目
sampleType=c(rep(2,106), rep(1,33))

#数据合并
ssgseaScore=t(ssgseaScore)
data=cbind(ssgseaScore, Type=sampleType)
data=as.data.frame(data)
data$Type=ifelse(data$Type==2, "OA", "Normal")

#把数据转换成ggplot2输入文件
data=melt(data, id.vars=c("Type"))
colnames(data)=c("Type", "Immune", "Fraction")

#绘制箱线图
p=ggboxplot(data, x="Immune", y="Fraction", 
            fill="Type", 
            ylab="Immune function score",
            xlab="",
            legend.title="Status",
            legend = "top",
            ggtheme = theme_bw(),
            #outlier=NA
)+theme(plot.title = element_text(hjust = 0.5))
p=p+rotate_x_text(50)
pdf(file="immFunctionDiff.pdf", width=7.5, height=5.5)                          #输出图片文件
p+stat_compare_means(aes(group=Type),symnum.args=list(cutpoints = c(0, 0.0001, 0.001, 0.01, 0.05, 1), symbols = c("****", "***", "**", "*", "ns")),label = "p.signif")+scale_fill_lancet()
dev.off()
