# Supplementary material for: N6-methyladenine regulator-mediated RNA methylation modification patterns in immune microenvironment regulation of osteoarthritis
Source: Front Genet. 2023 Jan 26;14:1113515. doi: 10.3389/fgene.2023.1113515 (PMC9908960; doi:10.3389/fgene.2023.1113515)
Supplement: Supplementary file 2 [file DataSheet1.ZIP › immPort.R]

rm(list=ls())
Sys.setenv(LANGUAGE = "en") #显示英文报错信息
options(stringsAsFactors = FALSE) #禁止chr转成factor

#引用包
library(limma)
library(GSVA)
library(GSEABase)
library(ggpubr)
library(reshape2)
library(ggsci)
expFile="merge.txt"             #表达输入文件
gmtFile="immune.txt"             #免疫数据集文件
sampleFile="sample2.txt"
clusterFile="m6aCluster.txt"       #分型输入文件
socreFile="immFunScore.txt"      #免疫功能打分的输出文件
setwd("/Users/guyong/Desktop/m6aOA/11.immune")       #设置工作目录

#读取表达输入文件，并对输入文件处理
rt=read.table(expFile, header=T, sep="\t", check.names=F)
rt=as.matrix(rt)
rownames(rt)=rt[,1]
exp=rt[,2:ncol(rt)]
dimnames=list(rownames(exp),colnames(exp))
mat=matrix(as.numeric(as.matrix(exp)),nrow=nrow(exp),dimnames=dimnames)
#mat=avereps(mat)
mat=mat[rowMeans(mat)>0,]

sample=read.table(sampleFile, header=F, sep="\t", check.names=F)
sameSample=intersect(as.vector(sample[,1]), colnames(mat))
mat=mat[,sameSample]

#读取数据集文件
geneSet=getGmt(gmtFile, geneIdType=SymbolIdentifier())

#ssgsea分析
ssgseaScore=gsva(mat, geneSet, method='ssgsea', kcdf='Gaussian', abs.ranking=TRUE)
#定义ssGSEA score矫正函数
normalize=function(x){
  return((x-min(x))/(max(x)-min(x)))}
#对ssGSEA score进行矫正
data=normalize(ssgseaScore)
ssgseaOut=rbind(id=colnames(data), data)
write.table(ssgseaOut, file=socreFile, sep="\t", quote=F, col.names=F)

#读取分型文件
cluster=read.table(clusterFile, header=T, sep="\t", check.names=F, row.names=1)

#数据合并
data=t(data)
sameSample=intersect(row.names(data), row.names(cluster))
data=data[sameSample,,drop=F]
cluster=cluster[sameSample,,drop=F]
scoreCluster=cbind(data, cluster)

#对免疫相关功能绘制箱线图
data=melt(scoreCluster, id.vars=c("m6Acluster"))
colnames(data)=c("Cluster", "Type", "Score")
p=ggboxplot(data, x="Type", y="Score", fill = "Cluster",
            ylab="Relative Score",
            #add = "none",
            xlab="",
            legend.title="m6A Cluster",
            legend = "top",
            ggtheme = theme_bw())
p=p+rotate_x_text(60)
p=p+stat_compare_means(aes(group=Cluster),symnum.args=list(cutpoints = c(0, 0.0001, 0.001, 0.01, 0.05, 1), symbols = c("****", "***", "**", "*", "ns")),label = "p.signif")+scale_fill_lancet()

#输出图片文件
pdf(file="immune.pdf", width=10, height=6.5)
print(p)
dev.off()


tmp=read.table(gmtFile,sep="\t",colClasses=c('character'))
