# Supplementary material for: N6-methyladenine regulator-mediated RNA methylation modification patterns in immune microenvironment regulation of osteoarthritis
Source: Front Genet. 2023 Jan 26;14:1113515. doi: 10.3389/fgene.2023.1113515 (PMC9908960; doi:10.3389/fgene.2023.1113515)
Supplement: Supplementary file 2 [file DataSheet1.ZIP › Lasso.R]

rm(list=ls())
Sys.setenv(LANGUAGE = "en") #显示英文报错信息
options(stringsAsFactors = FALSE) #禁止chr转成factor

#引用包
library(limma)
library(stringr)
library(marray)
library(glmnet)
library(lars)
library(plyr)
expFile="merge.txt"      #基因表达矩阵
geneFile="gene.txt"         #m6A基因列表
TypeFile="sample.txt"      #分型输入文件
setwd("/Users/guyong/Desktop/m6aOA/7.Lasso")       #设置工作目录

#读取输入文件
rt=read.table(expFile, header=T, sep="\t", check.names=F)
rt=as.matrix(rt)
rownames(rt)=rt[,1]
exp=rt[,2:ncol(rt)]
dimnames=list(rownames(exp), colnames(exp))
data=matrix(as.numeric(as.matrix(exp)), nrow=nrow(exp), dimnames=dimnames)

#提取m6A基因表达量
gene=read.table(geneFile, header=T, sep="\t", check.names=F)
sameGene=intersect(as.vector(gene[,1]), row.names(data))
data=data[sameGene,]
data=t(data)

#读取Type文件
Type=read.table(TypeFile, header=T, sep="\t", check.names=F, row.names=1)
data=cbind(data, Type)
data$Type=ifelse(data$Type=="OA","1","0")
head(data)


ind<-'METTL3,RBM15,IGFBP3,HNRNPC,IGFBP1,FTO,IGFBP2,RBM15B,YTHDC2,WTAP,YTHDF1,YTHDF2'
ind=unlist(str_split(ind,',')[[1]])
data0=data[,ind]


#lasso回归
# 列%Dev代表了由模型解释的残差的比例，对于线性模型来说就是模型拟合的R^2(R-squred)。
# 它在0和1之间，越接近1说明模型的表现越好，
# 如果是0，说明模型的预测结果还不如直接把因变量的均值作为预测值来的有效。

x=as.matrix(data0)
y=as.numeric(data$Type)

##用交叉验证来确定最优的λ值
fit <- glmnet(x, y, alpha = 1, nlambda=10, family="binomial")
print(fit)
pdf("lasso.lambda.pdf")
plot(fit, xvar = "lambda", label = TRUE)
dev.off()
cvfit <- cv.glmnet(x, y, family="binomial", alpha = 1)
pdf("lasso.cvfit.pdf")
plot(cvfit)
abline(v=log(c(cvfit$lambda.min,cvfit$lambda.1se)),lty="dashed")
dev.off()
coef <- coef(fit, s=cvfit$lambda.min)
index <- which(coef != 0)
actCoef <- coef[index]
lassoGene=row.names(coef)[index]


#构建模型
model_lasso_min <- glmnet(x=x, y=y, alpha = 1, lambda=cvfit$lambda.min)
model_lasso_1se <- glmnet(x=x, y=y, alpha = 1, lambda=cvfit$lambda.1se)

#挑出基因
head(model_lasso_min$beta)
choose_gene_min=rownames(model_lasso_min$beta)[as.numeric(model_lasso_min$beta)!=0]
choose_gene_1se=rownames(model_lasso_1se$beta)[as.numeric(model_lasso_1se$beta)!=0]
length(choose_gene_min)##平均误差最小的那个lambda
length(choose_gene_1se)##平均误差在一个标准差以内的最大的lambda

##在这里我们选取的“lambda.1se”采用的是第二条标准。
lasso.prob <- predict(cvfit, newx=x, s=c(cvfit$lambda.min,cvfit$lambda.1se) )
re=cbind(y,lasso.prob)
re=as.data.frame(re)
head(re)


#箱线图
re=as.data.frame(re)
colnames(re)=c('Status','prob_min','prob_1se')
re$Status=ifelse(re$Status==1,"OA","Normal")
re$Status=as.factor(re$Status)
library(ggpubr)
library(ggsci)
p1 = ggboxplot(re, 
               x = "Status", 
               y = "prob_min",
               fill = "Status", #palette = "jco",
               ylab="Probability (lambda.min)",
               xlab="",
               legend.title="Status",
               legend = "top",
               ggtheme = theme_bw(),
               add = "jitter")+ stat_compare_means()+scale_fill_lancet()
p1

#输出箱线图
pdf(file="boxplot.pdf", width=5, height=5.5)
print(p1)
dev.off()

#ROC
library(ROCR)
pred_min <- prediction(re[,2], re[,1])
auc_min = performance(pred_min,"auc")@y.values[[1]]
#求得AUC值
perf_min <- performance(pred_min,"tpr","fpr")
plot(perf_min,colorize=FALSE, col="blue") 
#绘图
lines(c(0,1),c(0,1),col = "gray", lty = 4 )
# y=x
text(0.8,0.2, labels = paste0("AUC = ",round(auc_min,3)))
# 加AUC值

#比较两个模型ROC
model_lasso_min <- glmnet(x=x, y=y, alpha = 1, lambda=cvfit$lambda.min)
model_lasso_1se <- glmnet(x=x, y=y, alpha = 1, lambda=cvfit$lambda.1se)
lasso.prob <- predict(cvfit, newx=x , s=c(cvfit$lambda.min,cvfit$lambda.1se) )
re=cbind(y ,lasso.prob)
re=as.data.frame(re)
colnames(re)=c('event','prob_min','prob_1se')
re$event=as.factor(re$event)

pred_min <- prediction(re[,2], re[,1])
perf_min <- performance(pred_min,"tpr","fpr")
auc_min = performance(pred_min,"auc")@y.values[[1]]

pred_1se <- prediction(re[,3], re[,1])
perf_1se <- performance(pred_1se,"tpr","fpr")
auc_1se = performance(pred_1se,"auc")@y.values[[1]]

ROCp=plot(perf_min,colorize=FALSE, col="blue",lwd = 3) 
ROCp+plot(perf_1se,colorize=FALSE, col="red",add = T,lwd = 3) 
+lines(c(0,1),c(0,1),col = "gray", lty = 4 )
+text(0.72,0.2, labels = paste0("AUC (lambda.min) = ",round(auc_min,3)),col = "blue")
+text(0.72,0.1, labels = paste0("AUC (lambda.lse) = ",round(auc_1se,3)),col = "red")

#输出ROC图
pdf(file="ROC.pdf", width=5.5, height=5.5)
#print(??)
dev.off()
