# Supplementary material for: N6-methyladenine regulator-mediated RNA methylation modification patterns in immune microenvironment regulation of osteoarthritis
Source: Front Genet. 2023 Jan 26;14:1113515. doi: 10.3389/fgene.2023.1113515 (PMC9908960; doi:10.3389/fgene.2023.1113515)
Supplement: Supplementary file 2 [file DataSheet1.ZIP › logistic.R]

rm(list=ls())
Sys.setenv(LANGUAGE = "en") #显示英文报错信息
options(stringsAsFactors = FALSE) #禁止chr转成factor

#引用包
library(limma)
library(stringr)
library(marray)
library(glmnet)
library(lars)
library(plyr)
library(forestplot)
expFile="merge.txt"      #基因表达矩阵
geneFile="gene.txt"         #m6A基因列表
TypeFile="sample.txt"      #分型输入文件
setwd("/Users/guyong/Desktop/m6aOA/6.uniLogistic")       #设置工作目录

#读取输入文件
rt=read.table(expFile, header=T, sep="\t", check.names=F)
rt=as.matrix(rt)
rownames(rt)=rt[,1]
exp=rt[,2:ncol(rt)]
dimnames=list(rownames(exp), colnames(exp))
data=matrix(as.numeric(as.matrix(exp)), nrow=nrow(exp), dimnames=dimnames)

#提取m6A基因表达量
gene=read.table(geneFile, header=T, sep="\t", check.names=F)
sameGene=intersect(as.vector(gene[,1]), row.names(data))
data=data[sameGene,]
data=t(data)

#读取Type文件
Type=read.table(TypeFile, header=T, sep="\t", check.names=F, row.names=1)
data=cbind(data, Type)
data$Type=ifelse(data$Type=="OA","1","0")
head(data)


#单因素logistic回归
uni_glm_model<-
  function(x){
    FML<-as.formula(paste0("Type==1~",x))
    glm1<-glm(FML,data=data,family = binomial)
    glm2<-summary(glm1)
    OR<-round(exp(coef(glm1)),2)
    SE<-glm2$coefficients[,2]
    CI5<-round(exp(coef(glm1)-1.96*SE),2)
    CI95<-round(exp(coef(glm1)+1.96*SE),2)
    CI<-paste0(CI5,'-',CI95)
    P<-round(glm2$coefficients[,4],2)
    OR_CI<-paste0(OR,'(',CI5,'-',CI95,')')
    uni_glm_model<-data.frame('Characteristics'=x,
                              'OR'=OR_CI,
                              'P'=P,
                              'OR1'=CI5,
                              'OR2'=CI95,
                              'OR_mean'=OR)[-1,]
    return(uni_glm_model)
  }

variable.names<-colnames(data)[c(1:23)];variable.names
uni_glm<-lapply(variable.names,uni_glm_model)
uni_glm<-ldply(uni_glm,data.frame);uni_glm
write.csv(uni_glm,file = "uni_glm.csv",quote = F,row.names = F)


#森林图
uni_glm<-read.csv("uni_glm.csv",header=T)
#attr(my_xticks, "labels")
forest.plot=forestplot(labeltext=as.matrix(uni_glm[,1:3]),
           mean=uni_glm$OR_mean,
           lower=uni_glm$OR1,
           upper=uni_glm$OR2,
           zero=1,
           boxsize=0.4,#箱子大小
           lineheight = unit(5,'mm'),
           colgap=unit(2,'mm'),
           lwd.zero=1.5,#竖线
           lwd.ci=2, #横线
           col=fpColors(box='#458B00',
                        summary='#8B008B',
                        lines = 'black',
                        zero = '#7AC5CD'),
           xlab="Odds Ratio",
           lwd.xaxis =1,#坐标轴线条宽度
           txt_gp = fpTxtGp(ticks = gpar(cex = 0.85),
                            xlab  = gpar(cex = 0.8),
                            cex = 0.9),
           xlog = TRUE,
           #xticks = c(0.004,0.04,0.2,1,5,25,250),
           lty.ci = "solid",
           title = "Forest plot", 
           line.margin = 0.08,
           graph.pos=2)
pdf(file="forestplot.pdf", width=9, height=5.2)
print(forest.plot)
dev.off()

ind<-'METTL3,RBM15,IGFBP3,HNRNPC,IGFBP1,FTO,IGFBP2,RBM15B,YTHDC2,WTAP,YTHDF1,YTHDF2'
ind=unlist(str_split(ind,',')[[1]])
data0=data[,ind]


#lasso回归
# 列%Dev代表了由模型解释的残差的比例，对于线性模型来说就是模型拟合的R^2(R-squred)。
# 它在0和1之间，越接近1说明模型的表现越好，
# 如果是0，说明模型的预测结果还不如直接把因变量的均值作为预测值来的有效。

x=as.matrix(data0)
y=as.numeric(data$Type)

##用交叉验证来确定最优的λ值
cv_fit <- cv.glmnet(x=x, y=y, alpha = 1,family="binomial",type.measure = 'class')
plot(cv_fit)
dev.off()
cv_fit_plot<-cv_fit
cv_fit <- cv.glmnet(x=x, y=y, nlambda = 50,alpha = 1)
save(cv_fit,file = "lasso.Rdata")

pdf("cvfit.pdf")
plot(cv_fit, xvar="lambda", label=TRUE)
dev.off()


#构建模型
model_lasso_min <- glmnet(x=x, y=y, alpha = 1, lambda=cv_fit$lambda.min)
model_lasso_1se <- glmnet(x=x, y=y, alpha = 1, lambda=cv_fit$lambda.1se)

#挑出基因
head(model_lasso_min$beta)
choose_gene_min=rownames(model_lasso_min$beta)[as.numeric(model_lasso_min$beta)!=0]
choose_gene_1se=rownames(model_lasso_1se$beta)[as.numeric(model_lasso_1se$beta)!=0]
length(choose_gene_min)##平均误差最小的那个lambda
length(choose_gene_1se)##平均误差在一个标准差以内的最大的lambda

##在这里我们选取的“lambda.1se”采用的是第二条标准。
lasso.prob <- predict(cv_fit, newx=x, s=c(cv_fit$lambda.min,cv_fit$lambda.1se) )
re=cbind(y,lasso.prob)
re=as.data.frame(re)
head(re)


#箱线图
re=as.data.frame(re)
colnames(re)=c('event','prob_min','prob_1se')
re$event=as.factor(re$event)
library(ggpubr) 
p1 = ggboxplot(re, x = "event", y = "prob_min",
               color = "event", palette = "jco",
               add = "jitter")+ stat_compare_means()
p1

#ROC
library(ROCR)
pred_min <- prediction(re[,2], re[,1])
auc_min = performance(pred_min,"auc")@y.values[[1]]
#求得AUC值
perf_min <- performance(pred_min,"tpr","fpr")
plot(perf_min,colorize=FALSE, col="blue") 
#绘图
lines(c(0,1),c(0,1),col = "gray", lty = 4 )
# y=x
text(0.8,0.2, labels = paste0("AUC = ",round(auc_min,3)))
# 加AUC值

#比较两个模型ROC
model_lasso_min <- glmnet(x=x, y=y, alpha = 1, lambda=cv_fit$lambda.min)
model_lasso_1se <- glmnet(x=x, y=y, alpha = 1, lambda=cv_fit$lambda.1se)
lasso.prob <- predict(cv_fit, newx=x , s=c(cv_fit$lambda.min,cv_fit$lambda.1se) )
re=cbind(y ,lasso.prob)
re=as.data.frame(re)
colnames(re)=c('event','prob_min','prob_1se')
re$event=as.factor(re$event)

pred_min <- prediction(re[,2], re[,1])
perf_min <- performance(pred_min,"tpr","fpr")
auc_min = performance(pred_min,"auc")@y.values[[1]]

pred_1se <- prediction(re[,3], re[,1])
perf_1se <- performance(pred_1se,"tpr","fpr")
auc_1se = performance(pred_1se,"auc")@y.values[[1]]

plot(perf_min,colorize=FALSE, col="blue") 
plot(perf_1se,colorize=FALSE, col="red",add = T) 
lines(c(0,1),c(0,1),col = "gray", lty = 4 )
text(0.8,0.3, labels = paste0("AUC.min = ",round(auc_min,3)),col = "blue")
text(0.8,0.2, labels = paste0("AUC.lse= ",round(auc_1se,3)),col = "red")


#多因素logisics回归
multi_glm<-glm(formula = y~METTL3+RBM15+IGFBP3+HNRNPC+IGFBP1+FTO+IGFBP2+RBM15B+YTHDC2+WTAP+YTHDF1+YTHDF2,
               data = data,
               family = binomial())
summary(multi_glm)


fit.reduced <- glm(y~METTL3+RBM15+HNRNPC+IGFBP1+FTO+IGFBP2,family=binomial(),data=data)
summary(fit.reduced)
write.csv(fit.reduced,file = "multi_glm.csv",quote = F,row.names = F)

library(forestmodel)
forest_model(fit.reduced,panels)


fit.reduced.result<-summary(fit.reduced)
df1<-fit.reduced.result$coefficients
df2<-confint(fit.reduced)
df3<-cbind(df1,df2)
df4<-data.frame(df3[-1,c(1,4,5,6)])
df4$Var<-rownames(df4)
colnames(df4)<-c("OR","Pvalue","OR_1","OR_2","Var")
df5<-df4[,c(5,1,2,3,4)]
df5$OR_mean<-df5$OR
df5$OR<-paste0(round(df5$OR,2),
               "(",
               round(df5$OR_1,2),
               "~",
               round(df5$OR_2,2),
               ")")
df5$Pvalue<-round(df5$Pvalue,3)


#森林图
forestplot(labeltext=as.matrix(df5[,1:3]),
           mean=df5$OR_mean,
           lower=df5$OR_1,
           upper=df5$OR_2,
           zero=0,
           boxsize=0.2,
           lineheight = unit(7,'mm'),
           colgap=unit(2,'mm'),
           lwd.zero=1.5,
           lwd.ci=2, 
           col=fpColors(box='#458B00',
                        summary='#8B008B',
                        lines = 'black',
                        zero = '#7AC5CD'),
           xlab="OR",
           lwd.xaxis =1,
           #xticks = c(-15,-5,0,5,10,15,30),
           txt_gp = fpTxtGp(ticks = gpar(cex = 0.85),
                            xlab  = gpar(cex = 0.8),
                            cex = 0.9),
           lty.ci = "solid",
           title = "Forestplot", 
           line.margin = 0.08,
           graph.pos=2)


#ROC
multi_glm.prob <- predict(fit.reduced, newdata = data, type = "response")
multi_glm.prob <- prediction(multi_glm.prob, data$Type)
performance(multi_glm.prob, "auc")@y.values[[1]]
plot(performance(multi_glm.prob, "tpr", "fpr"), colorize = F, lwd = 3, main = "ROC Curves", col="blue")
lines(c(0,1),c(0,1),col = "gray", lty = 4 )
text(0.8,0.2, labels = paste0("AUC = ",round(performance(multi_glm.prob, "auc")@y.values[[1]],3)))


#箱线图
multi_glm.prob <- predict(fit.reduced, newdata = data, type = "response")
re=cbind(y,multi_glm.prob)
re=as.data.frame(re)
head(re)
colnames(re)=c('Status','prob')
re$Status=as.factor(re$Status)
re$Status=ifelse(re$Status==0, "Normal", "OA")
re=re[order(re$Status),]
library(ggpubr) 
library(ggsci)
p1 = ggboxplot(re, x = "Status", y = "prob",fill = "Status",
               ylab = "Probability",
               xlab = "",
               add = "jitter",
               legend = "top",
               ggtheme = theme_bw())+ stat_compare_means()+scale_fill_lancet()
p1
