# Supplementary material for: N6-methyladenine regulator-mediated RNA methylation modification patterns in immune microenvironment regulation of osteoarthritis
Source: Front Genet. 2023 Jan 26;14:1113515. doi: 10.3389/fgene.2023.1113515 (PMC9908960; doi:10.3389/fgene.2023.1113515)
Supplement: Supplementary file 2 [file DataSheet1.ZIP › m6Adiff.R]

rm(list=ls())
Sys.setenv(LANGUAGE = "en") #显示英文报错信息
options(stringsAsFactors = FALSE) #禁止chr转成factor

#引用包
library(limma)
library(reshape2)
library(ggpubr)
library(ggsci)
expFile="merge.txt"      #基因表达矩阵
geneFile="gene.txt"         #m6A基因列表
setwd("/Users/guyong/Desktop/m6aOA/4.m6Adiff")       #设置工作目录

#读取输入文件
rt=read.table(expFile, header=T, sep="\t", check.names=F)
rt=as.matrix(rt)
rownames(rt)=rt[,1]
exp=rt[,2:ncol(rt)]
dimnames=list(rownames(exp), colnames(exp))
data=matrix(as.numeric(as.matrix(exp)), nrow=nrow(exp), dimnames=dimnames)

#提取m6A基因表达量
gene=read.table(geneFile, header=T, sep="\t", check.names=F)
sameGene=intersect(as.vector(gene[,1]), row.names(data))
data=data[sameGene,]

#正常和肿瘤数目
sampleType=c(rep(2,106), rep(1,33))

#把数据转换成ggplot2输入文件
data=as.data.frame(t(data))
data=cbind(data, Type=sampleType)
data$Type=ifelse(data$Type==2, "OA", "Normal")
data=melt(data, id.vars=c("Type"))
colnames(data)=c("Type", "Gene", "Expression")

#绘制箱线图
p=ggboxplot(data, x="Gene", y="Expression", fill = "Type", 
            ylab="Relative Expression",
            xlab="",
            legend.title="Status",
            legend = "top",
            ggtheme = theme_bw()
            )
p=p+rotate_x_text(60)
p1=p+stat_compare_means(aes(group=Type),
                        method="wilcox.test",
                        symnum.args=list(cutpoints = c(0, 0.0001, 0.001, 0.01, 0.05, 1), symbols = c("****", "***", "**", "*", "ns")),
                        label = "p.signif")+scale_fill_lancet()

#输出箱线图
pdf(file="boxplot.pdf", width=10, height=5.5)
print(p1)
dev.off()
