# Supplementary material for: N6-methyladenine regulator-mediated RNA methylation modification patterns in immune microenvironment regulation of osteoarthritis
Source: Front Genet. 2023 Jan 26;14:1113515. doi: 10.3389/fgene.2023.1113515 (PMC9908960; doi:10.3389/fgene.2023.1113515)
Supplement: Supplementary file 2 [file DataSheet1.ZIP › m6aTME23.cluster.R]

rm(list=ls())
Sys.setenv(LANGUAGE = "en") #显示英文报错信息
options(stringsAsFactors = FALSE) #禁止chr转成factor


library(ConsensusClusterPlus)       #引用包
expFile="m6aGeneExp.txt"            #表达输入文件
sampleFile="sample2.txt"
workDir="/Users/guyong/Desktop/m6aOA/14.m6aCluster"     #工作目录
setwd(workDir)       #设置工作目录

#读取输入文件
data=read.table(expFile, header=T, sep="\t", check.names=F, row.names=1)
data=as.matrix(data)


sample=read.table(sampleFile, header=F, sep="\t", check.names=F)
sameSample=intersect(as.vector(sample[,1]), colnames(data))
data=data[,sameSample]

#聚类
maxK=9
results=ConsensusClusterPlus(data,
                             maxK=maxK,
                             reps=1000,
                             pItem=0.8,
                             pFeature=1,
                             title=workDir,
                             clusterAlg="pam",
                             distance="euclidean",
                             seed=123456,
                             plot="pdf")


#输出分型结果
clusterNum=3        #分几类，根据判断标准判断
cluster=results[[clusterNum]][["consensusClass"]]
cluster=as.data.frame(cluster)
colnames(cluster)=c("m6Acluster")
letter=c("A","B","C","D","E","F","G")
uniqClu=levels(factor(cluster$m6Acluster))
cluster$m6Acluster=letter[match(cluster$m6Acluster, uniqClu)]
clusterOut=rbind(ID=colnames(cluster), cluster)
write.table(clusterOut, file="m6aCluster.txt", sep="\t", quote=F, col.names=F)
