# Supplementary material for: N6-methyladenine regulator-mediated RNA methylation modification patterns in immune microenvironment regulation of osteoarthritis
Source: Front Genet. 2023 Jan 26;14:1113515. doi: 10.3389/fgene.2023.1113515 (PMC9908960; doi:10.3389/fgene.2023.1113515)
Supplement: Supplementary file 2 [file DataSheet1.ZIP › m6aTME36.m6AClusterdiff.R]

rm(list=ls())
Sys.setenv(LANGUAGE = "en") #显示英文报错信息
options(stringsAsFactors = FALSE) #禁止chr转成factor


#引用包
library(limma)
library(reshape2)
library(ggpubr)
library(ggsci)
expFile="m6aGeneExp.txt"          #表达输入文件
geneCluFile="m6aCluster.txt"     #基因分型文件
setwd("/Users/guyong/Desktop/m6aOA/36.m6AClusterDiff")       #设置工作目录

#读取表达输入文件
rt=read.table(expFile, header=T, sep="\t", check.names=F)
rt=as.matrix(rt)
rownames(rt)=rt[,1]
exp=rt[,2:ncol(rt)]
dimnames=list(rownames(exp),colnames(exp))
data=matrix(as.numeric(as.matrix(exp)),nrow=nrow(exp),dimnames=dimnames)
#data=avereps(data)
data=t(data)

#读取基因分型文件
geneClu=read.table(geneCluFile, header=T, sep="\t", check.names=F, row.names=1)

#合并数据
sameSample=intersect(row.names(data), row.names(geneClu))
expClu=cbind(data[sameSample,,drop=F], geneClu[sameSample,,drop=F])

#把数据转换成ggplot2输入文件
data=melt(expClu, id.vars=c("m6Acluster"))
colnames(data)=c("m6Acluster", "Gene", "Expression")

#设置颜色
#bioCol=c("#0066FF","#FF9900","#FF0000","#6E568C","#7CC767","#223D6C","#D20A13","#FFD121","#088247","#11AA4D")
#bioCol=bioCol[1:length(levels(factor(data[,"m6Acluster"])))]

#绘制箱线图
p=ggboxplot(data, x="Gene", y="Expression", fill = "m6Acluster", 
            ylab="Relative Expression",
            xlab="",
            legend.title="m6A Cluster",
            legend = "top",
            ggtheme = theme_bw()
           )
p=p+rotate_x_text(60)
p1=p+stat_compare_means(aes(group=m6Acluster),
                        symnum.args=list(cutpoints = c(0, 0.0001, 0.001, 0.01, 0.05, 1), symbols = c("****", "***", "**", "*", "ns")),
                        label = "p.signif")+scale_fill_lancet()

#输出箱线图
pdf(file="boxplot.pdf", width=10, height=5.5)
print(p1)
dev.off()
