# Supplementary material for: N6-methyladenine regulator-mediated RNA methylation modification patterns in immune microenvironment regulation of osteoarthritis
Source: Front Genet. 2023 Jan 26;14:1113515. doi: 10.3389/fgene.2023.1113515 (PMC9908960; doi:10.3389/fgene.2023.1113515)
Supplement: Supplementary file 2 [file DataSheet1.ZIP › PCA.R]

rm(list=ls())
Sys.setenv(LANGUAGE = "en") #显示英文报错信息
options(stringsAsFactors = FALSE) #禁止chr转成factor


#引用包
library(limma)
library(ggplot2)
expFile="m6aGeneExp.txt"         #表达输入文件
clusterFile="m6aCluster.txt"     #m6A分型文件
sampleFile="sample2.txt"
setwd("/Users/guyong/Desktop/m6aOA/15.PCA")      #设置工作目录

#读取输入文件,并对输入文件进行整理
rt=read.table(expFile, header=T, sep="\t", check.names=F)
rt=as.matrix(rt)
rownames(rt)=rt[,1]
exp=rt[,2:ncol(rt)]
dimnames=list(rownames(exp),colnames(exp))
data=matrix(as.numeric(as.matrix(exp)),nrow=nrow(exp),dimnames=dimnames)
#data=avereps(data)
data=data[rowMeans(data)>0,]
data=t(data)

#读取分型文件
cluster=read.table(clusterFile, header=T, sep="\t", check.names=F, row.names=1)
m6Acluster=as.vector(cluster[,1])

#删除正常样品
sample=read.table(sampleFile, header=F, sep="\t", check.names=F)
sameSample=intersect(as.vector(sample[,1]), rownames(data))
data=data[sameSample,]

#PCA分析
data.pca=prcomp(data, scale. = TRUE)
pcaPredict=predict(data.pca)
write.table(pcaPredict, file="newTab.xls", quote=F, sep="\t")

#设置颜色
bioCol=c("#00468b", "#ed0000", "#42b540", "#6E568C","#7CC767","#223D6C","#D20A13","#FFD121","#088247","#11AA4D")
m6aCluCol=bioCol[1:length(levels(factor(m6Acluster)))]

#可视化
PCA=data.frame(PC1=pcaPredict[,1], PC2=pcaPredict[,2], m6Acluster=m6Acluster)
PCA.mean=aggregate(PCA[,1:2], list(m6Acluster=PCA$m6Acluster), mean)
pdf(file="PCA.pdf", height=5, width=6.5)
ggplot(data = PCA, aes(PC1, PC2)) + 
  geom_point(aes(color = m6Acluster)) +
  scale_colour_manual(name="m6A Cluster", values =m6aCluCol)+
  #geom_hline(yintercept = 0,linetype="dashed") + # 添加横线
  #geom_vline(xintercept = 0,linetype="dashed") + # 添加竖线
  #stat_ellipse(level = 0.95)+
  theme_bw()+
  #theme(plot.margin=unit(rep(1.5,4),'lines'))+
  annotate("text",x=PCA.mean$PC1, y=PCA.mean$PC2, label=PCA.mean$m6Acluster, cex=7)
  #+theme(panel.grid.major = element_blank(), panel.grid.minor = element_blank())
dev.off()
