# Supplementary material for: N6-methyladenine regulator-mediated RNA methylation modification patterns in immune microenvironment regulation of osteoarthritis
Source: Front Genet. 2023 Jan 26;14:1113515. doi: 10.3389/fgene.2023.1113515 (PMC9908960; doi:10.3389/fgene.2023.1113515)
Supplement: Supplementary file 2 [file DataSheet1.ZIP › Plot.R]

##################OA样本####################
rm(list=ls())
Sys.setenv(LANGUAGE = "en") #显示英文报错信息
options(stringsAsFactors = FALSE) #禁止chr转成factor

library(corrplot)
library(Hmisc)
input="m6aGeneExp.txt"
sampleFile="sample2.txt"
setwd("/Users/guyong/Desktop/m6aOA/3.m6aCor/OA")    

#提取OA样本
data=read.table(input,sep="\t",header=T,row.names=1,check.names=F)
sample=read.table(sampleFile, header=F, sep="\t", check.names=F)
sameSample=intersect(as.vector(sample[,1]), colnames(data))
data=data[,sameSample]
data=t(data)
data=as.matrix(data)

#相关性矩阵
M=cor(data,method = c("spearman"))
#res1=cor.mtest(data, conf.level = 0.95)
res=rcorr(data, type = c("spearman"))


#输出结果
flattenCorrMatrix <- function(cormat, pmat) {
  ut <- upper.tri(cormat)
  data.frame(
    row = rownames(cormat)[row(cormat)[ut]],
    column = rownames(cormat)[col(cormat)[ut]],
    cor  =(cormat)[ut],
    p = pmat[ut]
  )
}
cor=flattenCorrMatrix(res$r, res$P)
corOut=rbind(id=colnames(cor), cor)
write.table(corOut,file="OAcor.txt",sep="\t",quote=F,col.names=F)


#绘制相关性图形
pdf(file="OAcor.pdf", width=8, height=8)
corrplot(M,
         #order="hclust",
         order="original",
         method = "color",
         type = "upper",
         tl.cex=0.8, pch=T,
         p.mat = res$P,
         insig = "label_sig",
         pch.cex = 1.6,
         sig.level=0.05,
         number.cex = 1,
         col=colorRampPalette(c("#049ff1", "white", "#ff8c05"))(50),
         tl.col="black")
dev.off()
