# Supplementary material for: N6-methyladenine regulator-mediated RNA methylation modification patterns in immune microenvironment regulation of osteoarthritis
Source: Front Genet. 2023 Jan 26;14:1113515. doi: 10.3389/fgene.2023.1113515 (PMC9908960; doi:10.3389/fgene.2023.1113515)
Supplement: Supplementary file 2 [file DataSheet1.ZIP › ssGSEA.R]

rm(list=ls())
Sys.setenv(LANGUAGE = "en") #显示英文报错信息
options(stringsAsFactors = FALSE) #禁止chr转成factor


#引用包
library(reshape2)
library(ggpubr)
library(limma)
library(GSEABase)
library(GSVA)
library(ggsci)

expFile="merge.txt"           #表达输入文件
gmtFile="immune.gmt"          #免疫数据集文件
clusterFile="m6aCluster.txt"       #m6A分型输入文件
setwd("/Users/guyong/Desktop/m6aOA/9.ssGSEA")     #设置工作目录

#读取表达输入文件,并对输入文件整理
rt=read.table(expFile, header=T, sep="\t", check.names=F)
rt=as.matrix(rt)
rownames(rt)=rt[,1]
exp=rt[,2:ncol(rt)]
dimnames=list(rownames(exp),colnames(exp))
data=matrix(as.numeric(as.matrix(exp)),nrow=nrow(exp),dimnames=dimnames)
#data=avereps(data)

#读取基因集文件
geneSets=getGmt(gmtFile, geneIdType=SymbolIdentifier())

#ssGSEA分析
ssgseaScore=gsva(data, geneSets, method='ssgsea', kcdf='Gaussian', abs.ranking=TRUE)
#对ssGSEA打分进行矫正
normalize=function(x){
  return((x-min(x))/(max(x)-min(x)))}
ssgseaScore=normalize(ssgseaScore)
#输出ssGSEA打分结果
ssgseaOut=rbind(id=colnames(ssgseaScore), ssgseaScore)
write.table(ssgseaOut,file="ssGSEA.result.txt",sep="\t",quote=F,col.names=F)

#读取分型文件
cluster=read.table(clusterFile, header=T, sep="\t", check.names=F, row.names=1)
ssgseaScore=read.table("ssGSEA.result.txt",header=T,sep="\t",check.names=F)
ssgseaScore=as.matrix(ssgseaScore)
rownames(ssgseaScore)=ssgseaScore[,1]
ssgseaScore=ssgseaScore[,2:ncol(ssgseaScore)]
dimnames=list(rownames(ssgseaScore),colnames(ssgseaScore))
ssgseaScore=matrix(as.numeric(as.matrix(ssgseaScore)),nrow=nrow(ssgseaScore),dimnames=dimnames)
#数据合并
ssgseaScore=t(ssgseaScore)
sameSample=intersect(row.names(ssgseaScore), row.names(cluster))
ssgseaScore=ssgseaScore[sameSample,,drop=F]
cluster=cluster[sameSample,,drop=F]
scoreCluster=cbind(ssgseaScore, cluster)

#把数据转换成ggplot2输入文件
data=melt(scoreCluster, id.vars=c("m6Acluster"))
colnames(data)=c("m6Acluster", "Immune", "Fraction")

#绘制箱线图
p=ggboxplot(data, x="Immune", y="Fraction", 
            fill="m6Acluster", 
            #title="Immune Infiltration",
            ylab="Immune Infiltration",
            xlab="",
            legend.title="m6A Cluster",
            legend = "top",
            ggtheme = theme_bw()
            #outlier=NA,
            )+theme(plot.title = element_text(hjust = 0.5))
p=p+rotate_x_text(50)
pdf(file="boxplot.pdf", width=10, height=5.5)                     
p+stat_compare_means(aes(group=m6Acluster),symnum.args=list(cutpoints = c(0, 0.0001, 0.001, 0.01, 0.05, 1), symbols = c("****", "***", "**", "*", "ns")),label = "p.signif")+scale_fill_lancet()
dev.off()
