# Supplementary material for: N6-methyladenine regulator-mediated RNA methylation modification patterns in immune microenvironment regulation of osteoarthritis
Source: Front Genet. 2023 Jan 26;14:1113515. doi: 10.3389/fgene.2023.1113515 (PMC9908960; doi:10.3389/fgene.2023.1113515)
Supplement: Supplementary file 2 [file DataSheet1.ZIP › vioplot.R]

rm(list=ls())
Sys.setenv(LANGUAGE = "en") #显示英文报错信息
options(stringsAsFactors = FALSE) #禁止chr转成factor


library(limma)
library(ggplot2)
library(ggpubr) 
library(ggsci)
inputFile="m6aGeneExp.txt"      
outFile="vioplot.pdf"
TypeFile="sample.txt" 
gene="LRPPRC" 
setwd("/Users/guyong/Desktop/m6aOA/10.ssGSEACor")    

#读取分数
rt=read.table(inputFile,header=T,sep="\t",check.names=F)
rt=as.matrix(rt)
rownames(rt)=rt[,1]
exp=rt[,2:ncol(rt)]
dimnames=list(rownames(exp),colnames(exp))
data=matrix(as.numeric(as.matrix(exp)),nrow=nrow(exp),dimnames=dimnames)
data=rbind(data,gene=data[gene,])
data=t(data[c(gene,"gene"),])

#读取分组
Type=read.table(TypeFile, header=T, sep="\t", check.names=F, row.names=1)
data=cbind(data, Type)

#设置比较组
group=levels(factor(data$Type))
data$Type=factor(data$Type, levels=group)
comp=combn(group,2)
my_comparisons=list()
for(i in 1:ncol(comp)){my_comparisons[[i]]<-comp[,i]}

#绘制
pdf(file=outFile, width=3.5, height=5)
ggviolin(data, x="Type", y="gene", fill = "Type", 
         ylab=paste0(gene),
         xlab="",
         legend.title="Status",
         legend="top",
         ggtheme=theme_bw(),
         add = "boxplot", 
         add.params = list(fill="white"))+
         stat_compare_means(comparisons = my_comparisons)+
         scale_fill_lancet()
         #stat_compare_means(comparisons = my_comparisons,symnum.args=list(cutpoints = c(0, 0.001, 0.01, 0.05, 1), symbols = c("***", "**", "*", "ns")),label = "p.signif")
dev.off()
