# Supplementary material for: N6-methyladenine regulator-mediated RNA methylation modification patterns in immune microenvironment regulation of osteoarthritis
Source: Front Genet. 2023 Jan 26;14:1113515. doi: 10.3389/fgene.2023.1113515 (PMC9908960; doi:10.3389/fgene.2023.1113515)
Supplement: Supplementary file 2 [file DataSheet1.ZIP › working sheets.xlsx]

## Sheet: merge
geneNames	GSM1182186	GSM1182187	GSM1182188	GSM1182189	GSM1182190	GSM1182191	GSM1182192	GSM1182193	GSM1182194	GSM1182195	GSM1182196	GSM1182197	GSM1182198	GSM1182199	GSM1182200	GSM1182201	GSM1182202	GSM1182203	GSM1182204	GSM1182205	GSM1182206	GSM1182207	GSM1182208	GSM1182209	GSM1182210	GSM1182211	GSM1182212	GSM1182213	GSM1182214	GSM1182215	GSM1182216	GSM1182217	GSM1182218	GSM1182219	GSM1182220	GSM1182221	GSM1182222	GSM1182223	GSM1182224	GSM1182225	GSM1182226	GSM1182227	GSM1182228	GSM1182229	GSM1182230	GSM1182231	GSM1182232	GSM1182233	GSM1182234
ZZZ3	6.81591	7.10849	6.71062	7.76701	7.8337	7.13147	6.76303	6.97338	7.35438	7.07014	7.76006	8.07254	7.18605	6.86337	8.30989	8.26601	7.36562	7.2198	7.51177	7.70709	7.98909	7.0043	7.05383	7.82688	7.50383	8.2	8.13075	8.0621	8.27638	7.63737	8.20506	7.41058	7.69269	8.08049	8.20989	7.94673	8.13755	8.03362	7.287	7.93939	7.9042	6.74658	7.80124	7.96415	7.67247	7.84888	7.07054	7.40121	7.01353
ZZEF1	8.22855	8.16704	7.71155	8.32364	8.37081	8.39397	8.2709	8.31434	8.22802	8.0189	8.23941	7.95532	8.23522	8.44175	7.96592	8.07991	7.95705	7.98956	8.0637	8.36814	8.13457	8.38219	8.03556	8.05714	8.07162	8.08622	7.87772	8.14559	8.16758	8.12541	8.22189	8.32923	8.31243	8.22552	7.98003	8.13613	8.09732	8.10013	8.15862	8.15132	8.18081	8.36161	8.0159	8.17777	7.91059	8.01619	8.30534	8.22997	8.33183
ZYX	10.6969	10.5728	10.2674	10.2333	10.3727	10.5951	10.5745	10.6241	10.6716	10.9887	10.7877	10.5083	10.4836	10.7437	10.5083	10.413	10.2178	10.5289	10.3221	10.9767	10.884	10.0154	10.0997	10.5667	10.4794	10.2085	10.2539	10.3682	10.6308	10.8448	10.7315	9.99307	10.27	10.5841	10.5728	10.4915	10.6258	10.665	10.9711	10.687	10.482	10.8337	10.737	10.7035	11.3061	10.9551	10.2496	10.4039	10.482
ZYG11B	8.51578	8.47634	7.67047	8.78301	8.97415	8.68617	8.48812	8.52793	8.33527	7.97681	8.91547	8.69599	8.12077	7.82351	9.07763	8.73822	8.44531	7.96362	8.12807	8.45028	8.57728	8.11524	8.13661	8.74864	8.85114	8.85878	8.75562	9.08414	8.94397	8.69452	8.87584	8.53429	8.55084	8.7495	8.76579	8.76135	8.84777	8.63607	8.58171	8.92136	8.62558	8.32711	8.96227	8.75109	8.50677	8.43892	8.44021	8.58137	8.67954
ZYG11A	6.56662	6.58521	6.59967	6.57663	6.55199	6.55273	6.5828	6.54563	6.41443	6.50688	6.54517	6.5381	6.52177	6.50263	6.6163	6.54757	6.58948	6.60895	6.60423	6.53581	6.50495	6.59658	6.58911	6.44333	6.52203	6.49397	6.39714	6.60508	6.60002	6.48564	6.49281	6.58428	6.58015	6.57488	6.51007	6.51327	6.5021	6.51008	6.55498	6.63687	6.54098	6.56032	6.60798	6.51694	6.50543	6.53368	6.6012	6.53157	6.59678
ZXDC	6.63294	6.69213	6.59303	7.23532	7.06476	6.70745	7.1734	7.19048	7.77677	7.65338	7.4951	7.53357	7.67047	7.55147	7.54545	7.68634	6.73423	6.75684	6.81254	7.86664	8.00072	6.73274	6.72696	7.6293	7.6915	7.83488	7.76423	7.57332	7.75424	7.84619	7.74017	6.93623	7.05215	7.99435	7.92001	7.81025	7.9312	7.81683	7.8977	7.79952	7.80191	7.3846	7.82902	7.83009	7.87504	7.59669	7.50946	7.36808	7.35508
ZXDB	6.54036	6.59858	6.56201	6.6631	6.61579	6.55927	6.72477	6.65057	7.05098	7.11629	6.99812	6.96741	7.15328	7.01444	7.19249	7.25672	6.60708	6.60385	6.61681	7.07154	7.12521	6.68451	6.57444	6.82758	7.02616	7.03496	7.03366	7.06588	7.13461	7.00749	6.99484	6.62947	6.64378	7.0776	7.08052	6.89091	7.12303	7.13714	7.09893	7.01557	6.9485	6.6218	6.93728	7.19648	6.91567	6.95252	6.62941	6.63668	6.61464
ZXDA	6.61475	6.73577	6.63977	6.81109	6.78311	6.75232	6.78354	6.76119	7.25467	6.99858	7.22612	7.1082	7.12004	7.2699	7.32505	7.19617	6.74286	6.6793	6.74646	7.0208	7.18047	6.7595	6.72064	7.03326	7.12116	7.12421	7.30161	7.06124	7.06916	6.98995	7.17567	6.72493	6.70665	7.03283	7.10793	7.02166	7.19719	7.238	7.37301	7.12576	7.09405	6.71703	7.22529	7.11531	6.82805	7.06506	6.78814	6.80536	6.70096
ZWINT	6.70727	6.72542	6.70831	6.72219	6.70715	6.76918	6.67148	6.69056	6.72925	6.61805	6.74558	6.91376	6.84744	6.62802	6.7548	6.72715	6.69128	6.69652	6.7561	6.87666	6.81032	6.68661	6.79598	6.85862	6.67624	6.7964	7.08922	6.99281	6.67537	6.691	6.61073	6.649	6.69388	6.69389	6.94365	6.75349	6.72117	6.81148	6.78123	6.70668	6.62184	6.74558	6.73116	6.65761	6.65947	6.72257	6.65973	6.73672	6.688
ZWILCH	6.99699	6.84828	6.66096	7.25031	7.17019	6.91126	6.80132	6.8065	6.78903	6.61433	7.27418	7.68875	6.77439	6.76325	7.40461	7.33116	7.02526	6.92817	7.00599	7.06958	7.28709	7.10305	6.99947	7.557	7.3699	7.47946	7.64788	7.52279	7.59613	7.20893	7.43405	7.04161	6.97243	7.38645	7.44184	7.54851	7.64732	7.46742	7.02331	7.40991	7.41227	6.83216	7.51848	7.32938	7.42637	7.57971	6.88083	6.98875	6.94416
ZW10	7.60656	7.63099	7.23577	7.91093	7.59091	7.36041	7.66187	7.85749	7.78992	7.82351	7.88577	7.77701	7.76587	7.84592	7.8245	7.97343	7.45891	7.78915	7.87517	7.9092	8.02218	7.64169	7.89463	7.4776	7.49782	7.77523	7.82546	7.68755	7.89043	7.93278	7.9432	7.70107	7.71465	7.82862	7.73168	7.78227	7.79392	7.97832	7.9309	7.64379	7.89371	7.43596	7.67817	7.79111	7.92081	7.82176	7.75505	7.95773	7.86213
ZUP1	6.63274	6.65081	6.53096	6.89788	6.90065	6.64452	6.61026	6.69103	6.82572	6.70288	7.0001	7.28465	6.64319	6.74932	7.10023	7.12704	6.66486	6.62269	6.692	6.85702	6.71542	6.74578	6.80256	7.19243	6.96632	7.24115	7.12546	7.03929	7.16252	6.87163	7.32676	6.72389	6.83462	7.10209	6.91741	7.05659	7.06894	7.05852	6.64152	7.01779	7.08608	6.62544	7.0139	7.06751	6.90896	7.08793	6.67725	6.74533	6.62095
ZSWIM8	8.93689	8.65337	8.52586	8.85828	8.59571	9.06922	9.03356	8.99028	8.82353	8.89968	8.63607	8.73425	8.78572	9.06249	8.64014	8.56513	8.97322	8.77112	8.60905	8.98527	8.9772	9.11542	9.00666	8.72938	9.13719	8.59043	8.71982	8.80804	8.79753	8.89375	8.81025	8.68147	8.87374	8.9045	8.70814	8.95058	8.84562	8.90648	8.81922	8.60078	8.80363	8.926	8.95127	8.82739	8.67023	8.75993	8.83838	8.66479	8.95365
ZSWIM6	7.74821	7.95186	7.53824	8.08049	8.28697	7.93538	7.89057	8.17325	7.93247	7.86255	8.24867	8.46302	8.10933	8.14362	8.27875	8.24652	7.65375	7.47986	7.62433	7.99744	8.03682	7.6032	7.47414	8.41048	8.04415	8.43302	8.23815	8.25311	8.52621	8.37925	8.48622	8.0418	8.05418	8.2396	8.11579	8.30712	8.27323	7.89029	8.06688	8.3371	8.30589	7.82006	8.20573	7.93986	8.17794	8.20051	8.11625	8.14314	7.86677
ZSWIM5	6.54135	6.55434	6.56531	6.61425	6.57503	6.56111	6.62443	6.60848	6.91088	6.98773	6.62175	6.7067	6.7669	7.1592	6.73026	7.12162	6.57763	6.58003	6.59339	6.61928	6.64597	6.64635	6.62199	6.63511	6.93904	6.71369	6.66384	6.83046	6.65013	6.74188	6.74697	6.55649	6.58903	6.68298	6.85516	6.74336	6.60543	6.90656	6.7217	6.93618	6.67747	6.55006	6.79937	6.6907	6.6674	6.87529	6.60845	6.6334	6.58815
ZSWIM4	7.35548	7.18154	6.87266	7.66608	7.6326	7.25181	7.89533	7.64838	7.66934	7.72999	7.97862	7.78293	7.68647	7.60487	7.76226	7.60307	7.51237	7.14502	7.1868	8.02999	7.78634	7.56287	7.24629	7.50805	7.91377	7.82778	7.57552	8.55593	7.91681	7.79405	7.81731	7.28765	7.45256	7.93711	7.83725	7.82054	7.79497	7.55048	7.74989	7.76714	8.21715	8.19304	7.86708	7.80446	7.78672	7.65862	7.72138	7.75851	7.7647
ZSWIM3	7.17887	7.18154	7.1294	7.29323	7.09028	7.49555	7.45186	7.43215	7.64324	7.68342	7.4056	7.34875	7.58142	7.61059	7.43927	7.44521	7.1325	7.20322	7.12471	7.4237	7.35548	7.14488	7.2933	6.94972	7.24607	7.34227	7.21301	7.15038	7.18308	7.24367	7.22452	7.03716	6.89454	7.08812	7.24041	7.13847	7.38174	7.54711	7.487	7.33	7.07725	7.23392	7.20471	7.38174	7.13654	7.05394	7.22627	7.28213	7.04062
ZSWIM2	6.39719	6.46173	6.49368	6.41369	6.53163	6.46323	6.48101	6.47175	6.58238	6.55215	6.58924	6.67428	6.77042	6.62155	6.53591	6.62641	6.48128	6.49245	6.46348	6.64086	6.56022	6.44498	6.48445	6.625	6.51611	6.53739	6.50703	6.5411	6.61202	6.56928	6.57397	6.51324	6.48892	6.53847	6.69633	6.55502	6.53195	6.59287	6.51897	6.59206	6.48184	6.57675	6.52293	6.53803	6.59049	6.5166	6.57386	6.42153	6.49052
ZSWIM1	7.44003	7.64687	7.44626	7.87661	7.88878	7.29197	8.01735	8.20975	7.87115	8.09361	7.93956	7.36366	7.93498	7.9432	7.51011	7.81109	7.46535	7.50374	7.58807	8.13802	7.82737	7.44914	7.3538	7.62584	7.57518	7.57137	7.69294	8.00844	7.72815	7.92016	7.58724	7.47863	7.65019	7.838	7.82366	7.72501	7.71883	7.56584	8.03898	7.89489	7.72011	7.94891	7.89476	7.96077	7.88052	7.50225	7.9704	7.87517	7.93513
ZSCAN9	6.93113	7.07213	6.87942	7.11663	7.09491	6.90956	7.39457	7.78471	7.70538	7.53853	7.44667	7.71392	7.55764	7.63579	7.63749	7.47203	6.99904	6.81446	6.99017	7.19745	7.59878	7.09244	7.39049	7.48234	7.52993	7.56726	7.34084	7.56032	7.61726	7.58329	7.44797	6.87098	6.90376	7.47507	7.53159	7.60002	7.42562	7.57724	7.31285	7.81395	7.3699	7.10007	7.76752	7.47265	7.37187	7.35842	7.58029	7.38809	7.06774
ZSCAN5B	6.63964	6.63499	6.67674	6.64641	6.67017	6.6364	6.64663	6.64821	6.7585	6.98592	6.73161	6.54438	6.68601	6.76514	6.60385	6.73704	6.65878	6.62653	6.67822	6.59496	6.63181	6.60357	6.59676	6.70413	6.62536	6.70496	6.62594	6.66706	6.78246	6.77574	6.74697	6.64999	6.62329	6.72103	6.6946	6.69033	6.61592	6.76907	6.63354	6.65394	6.63793	6.62117	6.72606	6.77883	6.70634	6.74653	6.67987	6.65355	6.6024
ZSCAN5A	6.68704	6.63554	6.61629	6.71571	6.59698	6.63669	6.714	6.72416	6.93628	6.7587	6.63416	6.66106	6.81027	7.03163	6.69835	6.62941	6.59444	6.62015	6.6087	6.70075	6.66014	6.65597	6.63728	6.89915	6.75253	6.80683	6.72088	6.64339	6.59791	6.84189	6.65971	6.63186	6.6556	6.59257	6.55632	6.61536	6.70476	6.63815	6.75197	6.63297	6.77821	6.66406	6.82116	6.76133	6.87896	6.90043	6.72953	6.65445	6.70069
ZSCAN4	6.57354	6.58889	6.61191	6.5618	6.56308	6.60628	6.5801	6.54788	6.54691	6.56823	6.54679	6.57675	6.58409	6.62155	6.55252	6.62732	6.59247	6.60932	6.59605	6.59705	6.56022	6.58026	6.54509	6.51739	6.52471	6.52854	6.58016	6.53797	6.53738	6.55829	6.46511	6.6494	6.59994	6.58269	6.61728	6.53645	6.6469	6.57413	6.5659	6.5525	6.61693	6.59922	6.6432	6.60872	6.76936	6.51157	6.58773	6.59976	6.58058
ZSCAN32	8.02249	8.40252	8.25798	8.17999	8.11177	8.01633	8.05093	8.34437	7.99435	8.04197	7.78648	7.56432	7.96965	8.16386	8.03466	8.0001	8.07648	8.26366	8.24319	7.78423	7.88142	8.24687	8.2627	7.60381	7.64356	7.81642	7.69815	7.66858	7.70389	7.60534	7.60725	8.08137	7.99126	7.71638	7.54894	7.82688	7.76854	7.8786	7.72537	7.94055	7.59012	8.08836	7.78683	7.73313	7.70575	7.60991	8.15238	8.17154	7.92043
ZSCAN31	6.58922	6.55358	6.56865	6.50308	6.56861	6.62253	6.56825	6.53927	6.45013	6.50365	6.55963	6.4739	6.48836	6.43848	6.47912	6.45499	6.56451	6.57867	6.57251	6.53134	6.47104	6.57326	6.55873	6.46354	6.54942	6.52044	6.54692	6.48469	6.52841	6.48332	6.49164	6.56103	6.55096	6.54471	6.62323	6.49238	6.47083	6.47772	6.51531	6.55351	6.60012	6.52789	6.37849	6.53803	6.46938	6.50155	6.55857	6.52994	6.56082
ZSCAN29	6.65143	6.60966	6.61035	6.6199	6.58837	6.64811	6.62733	6.67234	6.51022	6.70061	6.54435	6.56583	6.47605	6.50979	6.50356	6.56376	6.6199	6.56718	6.5734	6.48156	6.50308	6.58673	6.62586	6.57594	6.5186	6.49295	6.53126	6.59505	6.52222	6.58087	6.52827	6.59891	6.5607	6.56578	6.56078	6.55582	6.58826	6.51203	6.56129	6.57577	6.70372	6.59374	6.59092	6.50552	6.5516	6.42196	6.59269	6.58774	6.58144
ZSCAN26	6.88228	6.84353	6.73186	7.12622	7.20531	6.89268	7.08593	7.12853	7.08309	7.03116	7.18078	7.07043	7.27393	7.19916	7.30038	7.20807	6.95448	6.856	6.91161	7.07373	6.9027	6.98706	6.93005	7.11788	6.8672	6.80871	7.19673	7.18605	7.22251	7.0488	7.07284	6.7434	7.05558	7.04267	7.19024	7.3177	7.07251	6.94889	7.0073	7.23775	7.06863	6.84001	7.17035	6.94389	6.94223	7.01154	7.22522	7.31704	7.08048
ZSCAN25	6.40604	6.4499	6.32641	6.4653	6.47626	6.45452	6.47497	6.50053	6.3866	6.37995	6.49217	6.50933	6.42304	6.54782	6.49212	6.61148	6.39761	6.38941	6.42008	6.49715	6.53513	6.44498	6.45064	6.4467	6.50422	6.32353	6.46147	6.35719	6.44259	6.46038	6.4838	6.36306	6.49332	6.46126	6.38816	6.3837	6.44987	6.47772	6.45638	6.45895	6.40319	6.40386	6.3411	6.53712	6.43952	6.39354	6.47386	6.50088	6.5415
ZSCAN22	6.61522	6.5795	6.61191	6.60314	6.62554	6.61769	6.57533	6.5921	6.55088	6.56136	6.60459	6.4277	6.5126	6.51682	6.50193	6.52014	6.60344	6.6314	6.60043	6.6078	6.5441	6.54574	6.5664	6.51455	6.45945	6.52326	6.50703	6.66706	6.61642	6.66659	6.52112	6.52334	6.60562	6.60882	6.54601	6.49238	6.61248	6.51104	6.53651	6.50781	6.57833	6.59374	6.54727	6.48928	6.5382	6.43438	6.59325	6.55118	6.60126
ZSCAN21	6.63098	6.66137	6.6304	6.97278	7.05432	6.58604	7.01359	6.83904	7.38809	7.50566	7.09258	7.13038	7.22025	7.43808	7.32821	7.16915	6.65767	6.69652	6.80141	7.40571	7.35019	6.75749	6.67082	7.41412	7.26145	7.29478	7.30982	7.2608	7.26103	7.37476	7.42183	6.66387	6.72147	7.4297	7.35249	7.4015	7.32596	7.35789	7.41648	7.29052	7.21712	6.96632	7.41058	7.38901	7.26914	7.21554	6.96113	6.88826	6.89719
ZSCAN20	6.4936	6.52222	6.49235	6.48963	6.45763	6.53746	6.49036	6.51195	6.5182	6.42372	6.40991	6.6099	6.62744	6.5502	6.55699	6.50375	6.4969	6.49123	6.48963	6.52133	6.5076	6.49091	6.5318	6.46759	6.53561	6.56075	6.50334	6.50182	6.47306	6.57009	6.48934	6.5021	6.52269	6.49244	6.51287	6.50956	6.50578	6.56287	6.47501	6.48763	6.4413	6.48346	6.49215	6.50754	6.494	6.51468	6.52123	6.46825	6.43716
ZSCAN2	6.94899	6.80469	6.76607	7.30775	7.19323	6.80088	7.47863	7.38933	7.85779	7.62167	7.44565	7.71872	7.61753	7.77464	7.47352	7.46287	6.84541	6.98035	6.93485	7.77235	7.56705	7.32274	7.18107	7.27678	7.41622	7.28964	7.44488	7.49984	7.39499	7.37932	7.35574	6.91376	7.00827	7.53742	7.586	7.3009	7.41058	7.67795	7.61035	7.65616	7.23179	7.24673	7.63216	7.61774	7.49105	7.20765	7.3868	7.21284	7.25852
ZSCAN18	8.52662	8.90595	8.09804	8.63843	8.82842	8.55822	9.05786	8.39428	9.13359	8.72109	9.07406	8.09934	8.74698	8.39593	9.19891	9.10887	8.70951	7.9042	8.77956	9.51484	9.14284	8.65061	7.63445	8.79654	8.97925	8.94688	8.57284	8.91851	8.88946	8.43497	8.23052	8.38492	8.82175	9.1357	9.21583	9.22734	8.89317	8.6557	8.99784	8.77492	8.65699	8.36856	9.2414	9.26131	8.74928	8.59794	8.74231	9.09874	8.65633
ZSCAN16	6.94961	7.27721	7.19243	7.46438	7.26373	7.32787	7.47589	7.61346	7.44068	7.26103	7.47853	7.53835	7.7394	7.52039	7.67035	7.48565	7.12521	7.00584	7.21293	7.35215	7.43829	7.46732	7.74879	7.36085	7.37149	7.35528	7.64266	7.2268	7.60369	7.38759	7.59575	7.05637	7.12553	7.3972	7.55612	7.53909	7.34103	7.34504	7.46601	7.45047	7.32122	7.17495	7.42257	7.47371	7.31319	7.52693	7.50535	7.39499	7.43526
ZSCAN12	6.55132	6.56026	6.55236	6.56543	6.60123	6.56954	6.56647	6.58849	6.69238	6.56722	6.58641	6.815	6.59862	6.58194	6.69308	6.61039	6.54582	6.54166	6.58085	6.59299	6.6196	6.63192	6.72894	6.58207	6.57704	6.58392	6.5259	6.54213	6.61317	6.55238	6.68023	6.56005	6.57441	6.63124	6.56794	6.67335	6.57347	6.69662	6.61872	6.5525	6.56304	6.55408	6.65974	6.55284	6.46099	6.52377	6.51833	6.55483	6.54792
ZSCAN10	6.55267	6.54942	6.55995	6.57379	6.50659	6.51937	6.52333	6.55611	6.46445	6.59198	6.55881	6.54995	6.50356	6.55677	6.45251	6.50375	6.51275	6.53885	6.55482	6.57419	6.45676	6.56844	6.54475	6.53304	6.47571	6.51347	6.48341	6.40594	6.44036	6.4268	6.5162	6.5183	6.53827	6.49431	6.51482	6.4699	6.4612	6.46972	6.48145	6.50682	6.37166	6.52593	6.53676	6.5268	6.3958	6.48441	6.50522	6.49595	6.52251
ZSCAN1	6.59395	6.60544	6.58847	6.56662	6.53376	6.58439	6.55952	6.57451	6.3819	6.34848	6.40991	6.54995	6.43933	6.56624	6.41113	6.33045	6.558	6.60952	6.58579	6.53502	6.39086	6.61607	6.63068	6.43619	6.39009	6.37839	6.42432	6.39502	6.2971	6.36252	6.49164	6.57634	6.54085	6.43104	6.37432	6.36785	6.43301	6.41078	6.38199	6.43393	6.35345	6.56091	6.42687	6.44132	6.36884	6.3855	6.57473	6.593	6.56358
ZRSR2	9.34507	9.10826	9.02505	9.17484	9.40047	8.7883	8.83129	8.4658	8.83431	8.61535	9.41305	9.10525	8.69577	8.71082	8.92308	9.0408	9.47995	9.54705	9.43018	8.89657	9.5504	8.83532	8.60768	9.43914	9.45826	9.21614	9.27853	9.65248	9.50634	9.19111	9.42412	9.77989	9.66397	9.74778	9.52409	9.4197	9.42223	9.41791	8.97322	9.47924	9.35732	9.05677	9.21028	9.07879	9.44473	9.42669	9.41341	9.19368	8.97979
ZRANB3	6.54838	6.53248	6.58225	6.53801	6.53376	6.56425	6.57606	6.54405	6.85067	6.58422	6.70908	6.56028	6.56524	6.76325	6.5492	6.5703	6.57364	6.56239	6.53758	6.8138	6.65722	6.51532	6.56769	6.6585	6.57704	6.63894	6.57574	6.55988	6.55798	6.55238	6.77806	6.55203	6.55592	6.56763	6.62557	6.54182	6.61839	6.63091	6.60894	6.57577	6.61446	6.59193	6.57926	6.68598	6.68921	6.6377	6.56151	6.52648	6.57451
ZRANB2	8.70676	7.68381	7.01484	8.17371	8.48503	8.6214	7.20463	7.23858	6.98431	6.53884	7.38788	7.86079	6.98439	6.84465	8.12918	8.09764	8.28795	7.58496	8.04849	7.12622	7.18987	8.06025	8.2236	8.40088	7.2723	8.08328	7.88348	7.34696	7.67884	6.84502	7.72865	8.24225	8.45993	7.38922	7.65875	7.56573	7.23881	7.28387	6.65019	7.70002	7.74297	7.01789	7.42095	7.243	7.16034	7.47674	7.78076	7.85564	7.27402
ZRANB1	6.68051	6.73049	6.64481	7.22729	6.99387	6.7783	7.50907	7.12403	7.35528	7.31499	7.5373	7.21278	7.3421	7.35824	7.55059	7.46654	6.7583	6.72356	6.66539	7.53853	7.28127	7.47341	7.65054	7.57414	7.26541	7.92217	7.90152	7.48877	7.47536	7.30564	7.36231	6.96965	6.98999	7.34556	7.21547	7.3611	7.39622	7.37203	7.27016	7.1904	7.22043	7.08744	7.45628	7.33149	7.39399	7.12615	7.04261	7.17026	7.42842
ZPR1	7.04933	6.88791	6.88997	7.03174	6.85698	6.9649	7.06379	7.44156	7.11506	7.20725	6.98439	6.98035	7.13051	7.39266	7.06869	7.16243	6.76684	6.74347	6.81754	7.04397	6.78246	7.42336	7.30962	6.84338	6.84083	6.87435	6.82501	6.90353	6.88991	7.09703	6.76863	6.73806	6.81571	6.79419	6.89121	6.78762	6.60455	6.9165	7.04627	6.98662	7.01868	6.8959	7.17386	6.79322	6.67073	6.91311	6.8692	6.86557	7.12644
ZPLD1	6.68621	6.81519	6.82124	6.66564	6.6879	6.70423	6.64615	6.66368	6.45869	6.53145	6.52442	6.47062	6.42981	6.55858	6.41326	6.52189	6.75735	6.73821	6.77233	6.48156	6.44924	6.73207	6.65551	6.47699	6.51429	6.55454	6.55103	6.48357	6.47529	6.57107	6.50914	6.70574	6.64585	6.54735	6.34564	6.3808	6.46759	6.47192	6.45836	6.45651	6.45632	6.65076	6.33485	6.36604	6.43394	6.52268	6.65269	6.66384	6.67982
ZPBP2	6.68764	6.76845	6.85344	6.70453	6.65784	6.75135	6.68858	6.66677	6.56041	6.62199	6.58384	6.54346	6.43514	6.50167	6.48953	6.45704	6.72421	6.79589	6.90892	6.54204	6.53062	6.68401	6.69847	6.48792	6.49042	6.4693	6.49604	6.47318	6.4943	6.49935	6.47157	6.71768	6.65799	6.4813	6.51778	6.57086	6.47377	6.62971	6.34787	6.61831	6.49784	6.66876	6.51067	6.49771	6.50543	6.42329	6.63921	6.65608	6.67327
ZPBP	6.92454	7.10722	7.40935	6.73852	6.79472	6.92253	6.72477	6.76331	6.5013	6.45361	6.40233	6.53244	6.55749	6.61083	6.50894	6.60152	7.1886	7.00705	7.00428	6.56071	6.57928	6.81743	6.71979	6.54686	6.54345	6.50715	6.4931	6.61056	6.48804	6.6874	6.55178	7.03614	6.80123	6.51767	6.57599	6.59181	6.50488	6.47299	6.51317	6.55055	6.54553	6.84457	6.50645	6.53625	6.44802	6.56254	6.80747	6.76347	6.79801
ZP4	6.35015	6.40128	6.42024	6.42678	6.40818	6.3889	6.38572	6.46041	6.4732	6.509	6.46974	6.51943	6.47953	6.57115	6.49389	6.59945	6.35973	6.40902	6.38949	6.54677	6.56366	6.35178	6.31028	6.53841	6.57782	6.57939	6.54151	6.51657	6.48908	6.51474	6.54887	6.39052	6.36796	6.52045	6.55893	6.49238	6.48705	6.55707	6.56869	6.5575	6.46214	6.36914	6.49737	6.54563	6.49834	6.55578	6.34281	6.39851	6.44248
ZP3	7.03572	7.06167	7.1092	6.81259	6.83046	6.93346	6.80061	6.90649	6.60966	6.67169	6.50195	6.5113	6.51886	6.48519	6.49294	6.55909	7.09747	7.018	7.01923	6.54481	6.68264	6.7069	6.82009	6.54526	6.48572	6.51258	6.574	6.53077	6.55222	6.36503	6.50914	7.01883	6.82304	6.51594	6.52066	6.54985	6.39156	6.51969	6.53	6.39756	6.55905	6.81487	6.50971	6.56484	6.53716	6.50653	6.79703	6.80764	6.90551
ZP2	6.51901	6.49033	6.54477	6.44638	6.57152	6.56546	6.50841	6.47106	6.53913	6.59198	6.5765	6.63215	6.5772	6.5776	6.51382	6.58927	6.5372	6.55068	6.54399	6.6702	6.55852	6.50224	6.58154	6.58207	6.51082	6.52762	6.60879	6.57102	6.62295	6.53344	6.57882	6.58033	6.52516	6.51594	6.58051	6.62404	6.57251	6.66156	6.62953	6.57968	6.50001	6.54339	6.52674	6.51889	6.6454	6.57982	6.50356	6.44304	6.48476
ZP1	6.5847	6.60553	6.59821	6.57975	6.60426	6.59118	6.5922	6.62348	6.72925	6.82827	6.72471	6.61965	6.60864	6.67488	6.57582	6.58119	6.60272	6.59754	6.59248	6.64835	6.59309	6.55695	6.57957	6.61907	6.65155	6.69943	6.66244	6.66087	6.6175	6.64339	6.58264	6.59712	6.57909	6.70007	6.63924	6.62743	6.6482	6.69333	6.6727	6.68292	6.62998	6.59287	6.67716	6.68744	6.58742	6.61968	6.59468	6.60043	6.60655
ZNRF4	6.6825	6.62416	6.66912	6.59048	6.62298	6.64618	6.62523	6.59974	6.44791	6.46392	6.4959	6.48639	6.53103	6.50263	6.48443	6.54497	6.66486	6.69121	6.64297	6.57323	6.54326	6.63484	6.61999	6.54281	6.50231	6.59536	6.49957	6.54796	6.36285	6.45572	6.4826	6.67684	6.62307	6.4704	6.53967	6.5595	6.48998	6.48308	6.46416	6.49208	6.55509	6.60161	6.44042	6.42136	6.63129	6.52772	6.61993	6.58154	6.589
ZNRF3	6.47502	6.45598	6.47512	6.53467	6.57058	6.47081	6.5039	6.5195	6.67331	6.75656	6.8355	7.05074	6.78679	6.73355	6.68772	6.63257	6.45029	6.46999	6.48082	6.73612	6.70454	6.56107	6.51663	6.67576	6.72423	6.75025	6.82807	6.69468	6.81173	6.71958	6.76111	6.48916	6.53923	6.68678	6.83813	6.70686	6.69886	6.77096	6.70025	6.70491	6.56781	6.50528	6.60595	6.61644	6.85611	6.73583	6.49553	6.56283	6.5723
ZNRF2P1	6.59887	6.63143	6.64043	6.59076	6.5719	6.59646	6.56513	6.56332	6.52591	6.49186	6.55285	6.5789	6.52646	6.4673	6.5011	6.47373	6.63499	6.60297	6.59975	6.52694	6.53598	6.6218	6.60136	6.54005	6.54086	6.50525	6.52506	6.504	6.51011	6.39811	6.52827	6.61703	6.58678	6.50467	6.52892	6.49827	6.50127	6.52148	6.52712	6.46946	6.58223	6.60339	6.50295	6.59739	6.48123	6.6377	6.54894	6.54901	6.59506
ZNRF2	6.53261	6.53736	6.53858	6.51613	6.51335	6.50468	6.52471	6.51017	6.45337	6.54377	6.41753	6.47167	6.52417	6.44241	6.56016	6.47695	6.53304	6.56546	6.53858	6.48649	6.53965	6.52385	6.52476	6.52782	6.49244	6.49397	6.55889	6.3812	6.60836	6.5554	6.46054	6.51652	6.50605	6.47547	6.50045	6.53375	6.51416	6.51203	6.56219	6.56873	6.51976	6.52043	6.53399	6.50249	6.41693	6.51856	6.54642	6.57101	6.49553
ZNRF1	6.57354	6.50164	6.49977	6.53048	6.48256	6.52939	6.52964	6.56362	6.45645	6.47537	6.47174	6.50735	6.52568	6.42336	6.50273	6.59607	6.49791	6.54793	6.53958	6.51597	6.48446	6.53373	6.50181	6.45323	6.38678	6.40487	6.45941	6.39633	6.46327	6.52352	6.44245	6.52868	6.40941	6.48749	6.50624	6.45751	6.41525	6.46501	6.53922	6.56556	6.48418	6.5344	6.49215	6.50929	6.435	6.43805	6.49175	6.47442	6.45199
ZNRD1	8.22134	8.72416	8.74188	8.71082	8.77282	8.83431	8.92863	9.19428	9.11713	9.32917	9.01522	8.79015	8.97118	9.2819	9.04492	9.04782	8.4346	8.73962	8.53673	9.15256	9.04834	8.93689	8.78572	8.66128	9.00731	8.72321	8.86518	8.79472	8.72938	8.94105	8.51493	8.40669	8.6766	8.80977	8.97217	8.78854	8.78992	9.42669	9.23681	8.72776	8.57305	8.84419	8.71217	9.11161	8.60603	8.65187	8.68205	8.82893	8.76623
ZNHIT6	7.65246	7.3684	7.15912	8.03682	7.89856	7.3972	7.70996	7.54949	7.78506	7.64646	8.15408	8.00549	8.13057	7.61798	8.31719	8.19553	7.59649	7.57362	7.64045	7.78801	7.89659	7.92162	8.02915	8.17944	8.2274	8.39049	8.37393	8.41031	8.24463	8.03524	8.06924	7.61149	7.79874	8.20758	8.08655	8.13897	7.90879	8.01297	7.78607	8.2614	8.38761	7.31551	8.20142	8.20703	8.09699	8.12771	7.56564	7.8501	7.70862
ZNHIT3	9.63961	10.3656	9.96871	10.4071	10.3353	9.55842	10.4086	10.2582	10.5793	10.777	10.3759	10.3208	10.5338	10.5682	10.4326	10.6241	10.1644	10.2453	10.4215	10.4599	10.616	10.1309	10.2064	10.2005	10.215	10.3437	10.5083	10.288	10.3166	10.4568	10.3993	10.262	10.0504	10.4511	10.4295	10.6095	10.4311	10.7104	10.5584	10.5241	10.3819	10.2539	10.5038	10.737	10.4484	10.4334	10.341	10.3047	10.1577
ZNHIT2	7.23858	6.95877	7.31704	6.85903	6.96335	7.11899	7.08989	6.97231	6.9468	7.00932	6.58738	6.65157	7.08226	6.81346	6.63469	6.82692	6.92348	6.93573	6.9038	6.96914	6.73945	7.32778	7.47771	6.61083	6.55822	6.55632	6.56305	6.63494	6.59099	6.5435	6.68023	6.92784	7.05087	6.64525	6.64364	6.75535	6.48082	6.55337	6.76721	6.56363	6.56304	6.95448	6.82246	6.52103	6.61195	6.69691	6.94875	6.97333	6.83563
ZNHIT1	9.30055	9.27033	9.3204	9.24807	9.23339	9.19111	9.43658	9.33407	9.88211	9.80405	9.28557	9.35241	9.43658	9.42669	9.41107	9.57681	9.00886	9.18271	9.12804	9.65799	9.53121	9.08104	8.80826	9.26837	9.18956	9.36791	9.36313	9.4761	9.26131	9.52737	9.37156	9.42005	9.0178	9.41341	9.32993	9.25832	9.39313	9.54227	9.46735	9.38308	9.37117	9.3046	9.56639	9.6685	9.51567	9.34794	9.46312	9.40823	9.64708
ZNFX1	8.92283	8.99263	8.85802	8.90061	9.03356	8.83908	9.09357	9.20397	9.04247	9.20905	8.76371	9.30523	9.25283	9.10199	8.76734	8.95206	8.94735	9.01324	8.87745	8.99481	8.87526	9.35021	9.37117	8.79803	8.89819	8.69205	8.80413	8.92911	8.89001	8.92113	8.9314	8.51511	9.12379	8.71243	8.88659	8.72914	8.90977	9.03022	9.09929	8.95313	8.93895	8.97575	8.97369	8.98107	8.58844	8.84247	9.03197	8.83861	8.69814
ZNF99	6.55487	6.5251	6.5243	6.54798	6.51802	6.54628	6.53802	6.53376	6.61171	6.56722	6.53465	6.56866	6.48322	6.55858	6.53668	6.50981	6.54672	6.55347	6.56629	6.62164	6.59684	6.55001	6.56959	6.57847	6.54942	6.51951	6.54073	6.61056	6.58019	6.56928	6.54389	6.56344	6.56688	6.53847	6.56428	6.55582	6.58641	6.54964	6.50347	6.52521	6.73241	6.48947	6.56387	6.56886	6.62996	6.49754	6.55631	6.55546	6.5441
ZNF98	6.50025	6.48755	6.52168	6.5251	6.568	6.51081	6.51345	6.51244	6.62732	6.63418	6.54039	6.63215	6.64319	6.59461	6.54208	6.53129	6.49303	6.51773	6.49226	6.53041	6.57746	6.50836	6.49578	6.49351	6.60274	6.58216	6.62594	6.6624	6.62641	6.63104	6.61195	6.51611	6.49513	6.6078	6.60662	6.6263	6.59312	6.58051	6.58461	6.52225	6.65262	6.5232	6.68598	6.63091	6.56715	6.5846	6.51197	6.54466	6.4735
ZNF93	6.99533	6.74449	6.68502	7.43618	7.16901	6.69678	7.29277	6.8949	7.45607	7.70201	7.21231	7.81517	7.8665	7.7797	7.5853	7.21908	6.70195	6.83459	6.82683	7.35322	7.30826	7.39876	7.45901	7.15864	7.41448	7.0595	7.00904	7.34239	7.071	7.44555	7.58059	7.54525	7.47657	7.31635	7.08996	7.23881	7.09676	7.75951	7.45118	7.27539	7.32122	7.30564	7.29808	7.40349	7.36622	7.26072	7.4098	7.03784	7.67148
ZNF92	6.56858	6.56381	6.5567	6.60662	6.60062	6.55553	6.54563	6.58014	6.76358	6.80264	6.72842	6.64752	6.61818	6.70899	6.59907	6.74983	6.5615	6.5471	6.58098	6.79408	6.78634	6.52712	6.56984	6.78862	6.64914	6.76251	6.75777	6.75325	6.69707	6.66659	6.76111	6.56371	6.61259	6.83719	6.81323	6.73217	6.9229	6.58137	6.77376	6.68456	6.54375	6.49322	6.67287	6.70036	6.72429	6.70408	6.57999	6.58774	6.52251
ZNF91	7.16056	6.71075	6.63262	7.3578	7.05841	7.46453	6.71188	6.64632	6.59793	6.53884	6.72667	7.17474	6.64528	6.50351	6.96554	6.73833	6.7534	6.66383	6.72719	6.60675	6.59972	7.08334	7.28782	7.13691	6.96278	6.76433	7.06248	6.67282	7.09491	6.76988	7.08384	6.89784	6.8757	6.89246	7.00414	7.14319	6.90193	6.85488	6.5595	6.84815	6.80927	6.63771	6.77563	6.61967	6.60964	6.60487	6.68667	6.75606	6.64591
ZNF90	6.49232	6.50615	6.50962	6.45084	6.5195	6.48063	6.509	6.52366	6.58922	6.54492	6.66729	6.53058	6.57645	6.61922	6.68772	6.6962	6.49513	6.5156	6.53461	6.6622	6.69047	6.47612	6.47086	6.62024	6.58199	6.59448	6.62807	6.54604	6.5891	6.5226	6.67246	6.50449	6.48693	6.62072	6.57961	6.55245	6.65316	6.56583	6.62569	6.57768	6.59184	6.5457	6.52293	6.57562	6.66902	6.66868	6.4611	6.52994	6.4626
ZNF890P	6.46993	6.51191	6.45745	6.59742	6.64896	6.46142	6.55769	6.55889	6.59793	6.62327	6.66139	6.55641	6.56058	6.70359	6.81596	6.8017	6.51037	6.51405	6.48783	6.62164	6.51768	6.5204	6.49847	7.04859	6.8259	6.84129	6.69684	6.76168	6.78846	6.67812	6.9477	6.43207	6.54181	6.78714	6.71846	6.77011	6.82696	6.59287	6.71865	6.76409	6.72485	6.55726	6.69573	6.60662	6.60289	6.79711	6.54528	6.61353	6.50185
ZNF883	6.54315	6.48163	6.50702	6.42343	6.51375	6.54187	6.49865	6.49677	6.52872	6.53365	6.52692	6.42998	6.64972	6.55193	6.49212	6.55088	6.49282	6.51219	6.52078	6.6622	6.52881	6.52637	6.57368	6.54765	6.58621	6.509	6.56977	6.55988	6.62295	6.57698	6.59532	6.50926	6.56201	6.49431	6.60177	6.64543	6.49835	6.55063	6.5641	6.56461	6.53005	6.50611	6.61874	6.54468	6.5809	6.52864	6.4676	6.53037	6.46961
ZNF876P	6.58308	6.58695	6.62061	6.56748	6.58222	6.58655	6.60178	6.60479	6.73336	6.52864	6.54039	6.52781	6.50613	6.61083	6.54049	6.56294	6.59986	6.60209	6.61124	6.68424	6.69651	6.57119	6.58098	6.61691	6.64121	6.6155	6.52772	6.52148	6.58209	6.56302	6.54991	6.59764	6.57999	6.58097	6.71114	6.63325	6.61717	6.60696	6.54568	6.52426	6.61221	6.53073	6.56107	6.5121	6.63396	6.57795	6.58488	6.56133	6.57315
ZNF865	6.58177	6.54996	6.64134	6.57414	6.61801	6.60425	6.62649	6.59935	7.06476	7.18511	7.00309	6.86369	6.93674	7.20084	6.96113	6.84201	6.56579	6.58764	6.55395	7.05679	7.22812	6.73379	6.71451	6.84833	7.06694	6.87435	6.93702	6.9229	6.86891	7.06262	6.91725	6.5881	6.60263	7.12177	7.12045	7.06077	7.09861	6.92046	7.17781	6.96248	6.94243	6.62735	6.7936	7.08885	7.08289	6.92866	6.61579	6.64618	6.64521
ZNF862	7.05884	7.01533	7.26088	6.81302	6.8742	6.93786	6.82751	6.75091	6.49737	6.56136	6.68326	6.62517	6.58021	6.4804	6.6163	6.45999	7.09855	6.99695	6.97781	6.47758	6.58594	6.84696	6.72227	6.60002	6.55378	6.56787	6.59173	6.59795	6.55137	6.53145	6.54991	6.95608	6.79557	6.50953	6.47511	6.50012	6.62776	6.54773	6.64152	6.52521	6.60429	6.91605	6.58433	6.55198	6.54858	6.5156	6.82224	6.87192	6.79306
ZNF850	6.91551	6.91033	7.09412	6.72476	6.75471	6.89988	6.76103	6.7332	6.62259	6.48121	6.51485	6.54533	6.48136	6.5776	6.49212	6.50375	6.96572	7.09928	6.97781	6.40732	6.5532	6.8001	6.87255	6.50474	6.57387	6.5669	6.41822	6.578	6.38475	6.38808	6.44759	6.86903	6.80081	6.57125	6.49386	6.46148	6.52143	6.49731	6.46955	6.6147	6.5259	6.78698	6.58015	6.40265	6.53608	6.51055	6.80937	6.82259	6.72397
ZNF85	6.38199	6.385	6.43006	6.3208	6.39496	6.35596	6.41448	6.41443	6.51524	6.44318	6.51665	6.52493	6.58623	6.49128	6.37572	6.45811	6.38909	6.33246	6.40488	6.49422	6.5095	6.36518	6.37318	6.49351	6.50138	6.54933	6.48234	6.53797	6.53192	6.36503	6.4904	6.33207	6.32649	6.51228	6.46519	6.52845	6.47575	6.57324	6.36168	6.50781	6.50537	6.43365	6.49531	6.46053	6.51442	6.56063	6.33202	6.42328	6.44102
ZNF847P	6.60215	6.58283	6.58556	6.57251	6.58837	6.59793	6.50076	6.56296	6.50227	6.49186	6.61443	6.43344	6.61733	6.56365	6.49834	6.56539	6.5731	6.56517	6.58098	6.47661	6.4862	6.56904	6.55057	6.55118	6.5426	6.38725	6.53717	6.50618	6.45178	6.54159	6.40158	6.53637	6.57509	6.5195	6.49182	6.49441	6.54301	6.48932	6.5199	6.58774	6.46941	6.54662	6.45452	6.40138	6.54674	6.5156	6.5646	6.56193	6.58015
ZNF846	6.64049	6.65585	6.67525	6.61356	6.63292	6.60551	6.60745	6.63108	6.70958	6.54914	6.60068	6.65287	6.64972	6.50721	6.56332	6.63257	6.6602	6.63833	6.631	6.58048	6.58395	6.60642	6.64681	6.59618	6.60274	6.63394	6.55976	6.52871	6.54775	6.56568	6.54681	6.62216	6.61301	6.5067	6.53252	6.54086	6.52317	6.52959	6.60146	6.58574	6.67151	6.62403	6.60696	6.53322	6.6178	6.57893	6.60334	6.66027	6.64655
ZNF843	6.82931	6.9571	6.96145	6.71525	6.78568	6.88232	6.76363	6.74795	6.4732	6.59416	6.50789	6.41045	6.44131	6.52248	6.50193	6.52702	6.84269	6.9307	6.92866	6.56071	6.49328	6.74881	6.68562	6.61579	6.52972	6.4276	6.49025	6.504	6.51188	6.46959	6.49498	6.80129	6.71894	6.54735	6.40399	6.50477	6.41088	6.53405	6.48548	6.54862	6.56781	6.78753	6.51388	6.55454	6.53608	6.50254	6.86629	6.82844	6.75648
ZNF841	6.46264	6.52222	6.49073	6.59559	6.52551	6.49735	6.54603	6.5658	6.56226	6.63418	6.59197	6.81209	6.54359	6.57926	6.91756	6.91145	6.55897	6.48	6.49512	6.7085	6.80455	6.45837	6.50769	6.86631	6.90981	6.56262	6.88917	6.84351	6.87016	6.79465	6.69975	6.43263	6.58091	6.82251	6.76275	6.74336	6.94578	6.85309	6.64292	6.872	6.74036	6.41395	6.94506	6.72864	6.60743	6.60609	6.52514	6.51335	6.50803
ZNF839	7.88665	7.83157	7.64447	8.31082	8.1803	7.53199	8.14046	8.08196	8.29262	7.95773	8.0423	8.0265	8.27516	7.94186	8.42064	8.33674	8.51963	8.08836	8.00208	8.7635	8.61638	7.95693	7.87012	8.0891	8.52811	8.33455	8.53639	8.2827	8.39361	7.98046	8.03164	8.2337	8.63227	8.74633	8.438	8.37502	8.63348	8.35613	7.97455	8.4242	8.31138	8.17208	8.45362	8.55486	8.57284	8.19659	8.44602	8.28556	7.43121
ZNF835	6.59947	6.53075	6.53431	6.46468	6.45122	6.58579	6.51345	6.5223	6.48519	6.45691	6.47368	6.59063	6.56587	6.44042	6.58323	6.69869	6.52433	6.54433	6.5636	6.51491	6.56279	6.5453	6.54078	6.46655	6.4914	6.47547	6.54692	6.55115	6.4613	6.48214	6.48721	6.53006	6.4916	6.50856	6.54149	6.54086	6.52669	6.5331	6.53198	6.52128	6.48777	6.50903	6.54822	6.59304	6.52834	6.59028	6.52919	6.48313	6.51871
ZNF833P	6.5328	6.5435	6.53298	6.5251	6.49387	6.53445	6.48343	6.50167	6.61282	6.52559	6.4813	6.46758	6.45298	6.46834	6.48003	6.45704	6.52867	6.53885	6.53258	6.48751	6.49226	6.5248	6.52667	6.42608	6.51522	6.48909	6.49212	6.45779	6.50224	6.48088	6.52419	6.51157	6.54887	6.44335	6.4097	6.55582	6.45834	6.51969	6.60559	6.517	6.56972	6.54115	6.45567	6.55738	6.4962	6.52672	6.51197	6.553	6.43
ZNF831	6.90767	7.43659	7.32722	7.90713	7.62015	7.69387	7.78385	7.48539	7.7879	7.78009	7.86908	7.624	7.87729	8.29461	8.07421	7.86007	7.68393	7.44935	7.52153	7.72669	7.68295	8.35981	8.07712	7.71934	7.70037	7.84188	7.74385	7.65351	7.98383	7.64285	8.02267	7.49812	7.59249	7.58447	7.65099	7.61893	7.40331	8.19465	7.75981	7.93803	7.6271	7.28987	7.82791	7.81055	7.70323	7.87829	7.66858	7.66669	7.90126
ZNF830	7.96622	8.25005	7.77194	8.83454	8.90288	8.40522	8.87474	8.78734	8.65121	8.71613	8.64173	8.47065	8.72868	8.55649	8.72581	8.76668	7.79942	8.0248	8.05187	8.46991	8.46086	8.88208	8.62365	8.72346	8.70291	8.87584	8.79729	8.33277	8.37099	8.36179	8.18761	8.45709	8.33277	8.10782	8.32655	8.41683	8.28589	8.46684	8.32819	8.32491	8.19352	8.57999	8.35782	8.45993	8.24902	8.32506	8.77439	9.02557	8.58761
ZNF83	7.54171	6.74124	6.62862	7.23497	7.06994	6.92968	6.63345	6.65914	6.5699	6.49683	6.97489	7.04669	6.74805	6.66032	7.23513	7.06582	6.88002	6.70782	6.73217	6.64086	6.98973	7.06976	7.278	7.37158	6.96837	7.1904	7.03268	7.087	6.987	6.85783	6.92095	6.78177	7.08453	6.91064	6.83455	6.95503	6.9968	6.93877	6.56129	7.16243	7.0994	6.66639	6.95257	6.70902	6.74336	6.82505	6.74785	6.72802	6.6681
ZNF829	6.57607	6.55568	6.55816	6.58639	6.54308	6.57203	6.54158	6.57085	6.49846	6.42149	6.56852	6.55181	6.50184	6.49492	6.50629	6.55991	6.59124	6.56051	6.55603	6.47758	6.5195	6.59488	6.5664	6.47413	6.52641	6.52948	6.47834	6.53899	6.57834	6.45926	6.47259	6.57244	6.55624	6.48945	6.54149	6.50477	6.54015	6.56287	6.50537	6.47264	6.49784	6.56153	6.63061	6.54373	6.58463	6.4954	6.55115	6.57401	6.56487
ZNF827	7.10288	6.75194	6.74575	7.24307	7.18674	7.10683	7.23505	6.98838	7.63099	7.34762	7.47526	7.65363	7.65173	7.47834	7.62365	7.61113	7.16113	6.95884	6.86689	7.6883	7.49972	7.31113	7.32466	7.77946	7.90261	7.60576	7.50848	7.67247	7.56366	7.25735	7.62869	7.25145	7.16273	7.59992	7.4935	7.54201	7.44088	7.71588	7.23775	7.57123	7.33453	6.89433	7.5732	7.55797	7.33265	7.48605	7.36493	7.3477	7.01562
ZNF823	6.99817	7.16929	7.02476	7.39479	7.3972	7.35043	7.14544	7.08097	6.987	7.02258	7.17418	7.30061	6.85135	6.94311	7.32505	7.25618	7.04748	7.0027	7.23591	7.14298	7.1756	7.10811	7.20354	7.15103	7.18881	7.4143	7.15172	6.9571	7.44128	7.11931	7.15472	7.37859	7.16824	7.19383	7.24851	7.31499	7.28836	7.22515	7.17455	7.2152	7.15494	6.96956	7.21959	7.24516	6.95818	6.98741	7.13024	7.2893	6.97946
ZNF821	6.53748	6.58078	6.55707	6.75362	6.70807	6.54862	6.79711	6.74728	7.46979	7.47557	7.12303	7.036	7.24502	7.38981	6.96113	7.18972	6.60438	6.60596	6.62438	7.38064	7.55008	6.5856	6.6799	7.18438	7.10197	7.09258	7.2642	7.38759	7.22387	7.25281	7.15681	6.67643	6.68249	7.43496	7.28987	6.98802	7.41439	7.34674	7.33355	7.23641	7.20306	6.75025	7.2799	7.43204	7.31026	7.29632	6.83118	6.75291	6.87287
ZNF816	6.98674	6.92115	6.6047	7.66029	7.56307	7.20774	6.77991	6.94285	7.45196	7.03427	7.8317	8.42856	7.16342	7.16518	7.93922	7.83885	7.52902	6.9433	7.3837	7.44057	7.77907	7.02252	7.03398	7.85462	7.60428	8.01604	8.01949	7.76543	8.21769	7.37834	7.9472	7.06694	7.35051	7.96707	8.03378	7.6337	7.92943	7.76367	7.13831	7.85749	7.95172	6.6981	7.72839	7.83477	7.23201	7.63761	7.20463	7.25827	6.88319
ZNF815P	6.65571	6.70893	6.61572	6.9522	6.95668	6.98592	7.25086	7.03558	7.51879	7.6485	7.78331	7.39286	7.52122	7.58162	7.51868	7.74692	6.74151	6.66879	6.78282	7.80018	8.35573	6.92925	7.16233	7.45732	7.44565	7.51926	7.50018	7.5342	7.69284	7.724	7.39998	6.8605	6.76613	7.6827	7.55421	7.40385	7.50645	7.56796	7.69837	7.77946	7.64611	6.99099	7.74436	7.62754	7.74879	7.55401	7.0497	6.97039	6.85719
ZNF814	7.17641	7.59023	7.07126	7.40291	7.27418	7.47008	7.47192	7.31026	7.83901	7.6897	7.4432	7.15472	7.53443	7.36918	7.54905	7.36296	7.32324	7.02238	7.30038	8.0052	7.58357	6.88533	6.87733	7.53369	7.37385	7.35762	7.37073	7.48671	7.22689	7.51522	6.94276	7.32235	7.27935	7.6419	7.41297	7.60725	7.30909	7.24088	7.51671	7.41729	7.29728	7.38871	7.58645	7.76791	7.42216	7.31481	7.17911	7.4082	7.5249
ZNF813	6.48092	6.46801	6.39912	6.4917	6.55467	6.43514	6.49323	6.41953	6.60294	6.64811	6.5554	6.61522	6.56724	6.51319	6.60385	6.56626	6.35473	6.43454	6.42087	6.53502	6.56734	6.49596	6.48135	6.52201	6.50588	6.57939	6.61389	6.56502	6.45542	6.75548	6.50037	6.42515	6.40652	6.51228	6.57864	6.52313	6.54999	6.48418	6.55129	6.62064	6.50947	6.41322	6.55823	6.55015	6.60743	6.52864	6.4851	6.50871	6.50079
ZNF812P	6.61022	6.63663	6.69686	6.61105	6.60209	6.65548	6.63418	6.61852	6.50333	6.58422	6.51485	6.52968	6.47167	6.48605	6.54291	6.48661	6.67243	6.65994	6.65229	6.67152	6.51409	6.59445	6.61055	6.57847	6.46342	6.53739	6.48033	6.45035	6.51753	6.55033	6.52312	6.64999	6.60757	6.52678	6.54423	6.55759	6.46656	6.54679	6.5199	6.50974	6.48065	6.59858	6.48679	6.42024	6.48665	6.54472	6.62648	6.62251	6.61354
ZNF81	6.51195	6.51669	6.49368	6.50037	6.54985	6.45192	6.47874	6.49506	6.50227	6.49394	6.4413	6.65563	6.51951	6.40693	6.63052	6.57355	6.51647	6.47665	6.50706	6.51695	6.62078	6.45538	6.49266	6.61579	6.52726	6.57486	6.61924	6.51561	6.55607	6.53247	6.51522	6.52551	6.57396	6.56763	6.44998	6.53913	6.55783	6.63815	6.45941	6.44423	6.63246	6.41154	6.48007	6.57562	6.51335	6.52772	6.45061	6.55262	6.4173
ZNF805	6.72633	6.5991	6.62175	6.67331	6.63626	6.77518	6.6394	6.65283	6.54791	6.9382	6.51577	6.62517	6.58267	6.56694	6.93382	6.90339	6.60958	6.5811	6.58949	6.63564	6.62937	6.86639	6.97426	6.61177	6.75253	6.62441	6.71225	6.8128	6.78074	6.91265	6.75403	6.64323	6.65324	6.62523	6.62442	6.50102	7.01949	6.77471	6.80192	6.58065	6.79152	6.59213	6.96976	6.72522	6.57663	6.64849	6.62463	6.70436	6.60929
ZNF804B	6.56718	6.59509	6.59967	6.55747	6.57818	6.57203	6.56915	6.56856	6.48712	6.47096	6.51665	6.52228	6.61012	6.49301	6.44409	6.48085	6.59204	6.58388	6.58933	6.50671	6.43255	6.56807	6.5338	6.49439	6.38037	6.50992	6.42865	6.50514	6.48804	6.46271	6.46161	6.57327	6.56547	6.4845	6.46626	6.51416	6.44761	6.4686	6.44214	6.48883	6.43	6.55043	6.4708	6.49256	6.4504	6.59028	6.57438	6.53771	6.56221
ZNF804A	6.66532	6.64643	6.71644	6.6458	6.62612	6.70695	6.63594	6.64333	6.59124	6.50257	6.53894	6.65157	6.58623	6.49822	6.62188	6.6085	6.69874	6.72	6.66564	6.52951	6.63333	6.66043	6.66137	6.65435	6.52641	6.56166	6.72088	6.58581	6.52841	6.55829	6.59434	6.70174	6.64441	6.61622	6.53593	6.52758	6.53373	6.55707	6.53651	6.53783	6.54281	6.75527	6.50415	6.51311	6.6354	6.56958	6.65436	6.6117	6.68434
ZNF800	7.20792	7.09614	6.69842	7.90822	7.85938	7.33552	7.10641	6.9486	7.39613	7.35107	7.76914	8.31205	6.91361	6.92879	7.91218	8.04151	7.45211	7.18577	7.53835	7.64424	7.759	7.258	7.83714	7.99994	7.5652	8.05667	8.27289	8.00844	7.9849	7.60428	8.15911	7.65931	8.08522	7.87649	7.99757	7.88093	7.86827	7.72746	7.208	7.85132	7.95627	6.89957	7.78118	7.86255	7.60012	7.80977	7.24222	7.48002	7.22275
ZNF80	6.5855	6.66833	6.60746	6.59164	6.67983	6.62097	6.65421	6.62165	6.83326	6.66339	6.94675	7.0404	6.91361	7.26332	6.88805	6.74277	6.68325	6.60799	6.61026	6.76936	6.79348	6.65745	6.62545	6.91108	6.83203	6.86479	6.73272	6.85836	6.63477	6.71958	6.79127	6.61104	6.66402	6.87777	6.95794	6.64031	6.75598	6.95503	6.65019	6.83958	6.90977	6.64002	6.85396	6.86976	7.08289	6.82351	6.59212	6.63057	6.62716
ZNF8	6.6926	6.60975	6.62442	6.60159	6.62316	6.58671	6.62222	6.62184	6.41564	6.37995	6.43831	6.4288	6.4551	6.51319	6.52215	6.49027	6.65385	6.63517	6.61139	6.34326	6.5095	6.6242	6.61274	6.4272	6.41617	6.44	6.43313	6.50935	6.50407	6.48564	6.45263	6.60733	6.60183	6.44335	6.46297	6.43979	6.45713	6.50343	6.44424	6.44774	6.45855	6.59404	6.53977	6.54831	6.52042	6.43094	6.59028	6.59976	6.59972
ZNF793	7.42453	7.44598	7.69294	7.03986	6.96851	7.35266	6.99556	6.87067	6.52009	6.42964	6.4261	6.4288	6.452	6.48692	6.52215	6.47987	7.57808	7.45422	7.57424	6.34434	6.48257	6.93947	7.03499	6.52971	6.45745	6.47967	6.48033	6.50821	6.44036	6.45105	6.49498	7.46427	7.09219	6.48657	6.51482	6.50196	6.52761	6.61008	6.47932	6.4527	6.38427	7.04859	6.49737	6.41583	6.41559	6.53986	7.01081	6.98169	7.0443
ZNF792	7.39042	7.37932	7.20371	7.92384	7.80152	7.74398	8.04246	7.97139	8.25445	8.31399	8.05699	7.8245	7.98017	8.13542	8.01297	8.10298	7.61564	7.58807	7.76962	8.39428	8.25652	8.0192	7.75468	8.19867	7.79577	7.88905	8.00072	8.04	8.11724	8.09997	7.95186	7.70212	7.50686	8.22134	8.06482	7.96473	8.03929	8.09732	8.04849	8.07537	7.90008	8.01268	8.31836	8.54148	8.29731	8.32978	7.99465	8.13491	8.33963
ZNF791	7.21726	6.95132	7.04	7.02353	6.9165	7.73916	6.99677	7.0333	6.74891	6.67169	6.79052	6.90649	6.8058	6.73051	6.7465	6.85951	6.93662	6.97059	6.83557	6.98875	6.66014	7.45211	7.76006	7.02158	7.23223	7.02679	6.89742	6.65111	6.95986	6.65764	6.71589	7.1271	6.98725	6.66678	6.97221	6.96776	6.73629	6.82964	6.7217	6.76941	6.66615	6.9992	6.74764	6.54373	6.62698	6.90167	6.85783	7.34132	6.87762
ZNF790	6.45299	6.47463	6.46447	6.54199	6.47843	6.42416	6.50132	6.5296	6.69604	6.81696	6.7111	6.7408	6.58548	6.82814	6.75367	6.67666	6.46933	6.47231	6.4527	6.66524	6.8363	6.45169	6.44496	6.74789	6.77649	6.75393	6.84311	6.61284	6.69879	6.83617	6.85727	6.54555	6.5118	6.76403	6.69293	6.69183	6.75771	6.64115	6.93489	6.82176	6.64242	6.5171	6.57739	6.70563	6.72234	6.67859	6.465	6.5051	6.54245
ZNF79	6.57861	6.59125	6.56724	6.59193	6.57021	6.62838	6.61981	6.62085	6.49536	6.38216	6.59884	6.54995	6.58267	6.42555	6.61928	6.44019	6.54402	6.58003	6.56425	6.44455	6.5195	6.64071	6.65433	6.52201	6.38678	6.42067	6.34229	6.49528	6.44144	6.45332	6.44366	6.59139	6.56436	6.44238	6.44785	6.52936	6.44872	6.45422	6.53098	6.53986	6.41135	6.52631	6.40211	6.46153	6.51033	6.45895	6.53399	6.56026	6.55722
ZNF789	6.58608	6.61236	6.58421	6.751	6.70686	6.56067	6.74737	6.66625	7.07219	6.90774	7.08744	7.07338	6.96581	6.93763	7.08588	6.90476	6.61345	6.58639	6.61873	7.0208	6.90942	6.6099	6.58802	7.17122	7.17259	7.28666	7.03779	7.08531	7.1035	6.84987	7.08678	6.65477	6.73239	7.10878	7.03683	7.10179	7.24508	6.98632	7.11911	7.23889	7.22561	6.68847	7.05508	6.93674	6.96875	7.02893	6.65757	6.76471	6.65157
ZNF787	9.35241	9.18305	8.90367	9.32993	9.42745	9.46735	9.43948	9.49924	9.68228	9.92937	9.63792	9.44473	9.58585	9.67683	9.34586	9.50547	8.96958	9.37081	9.32628	9.61827	9.56328	8.84096	8.82666	9.37046	9.4761	9.40149	9.13871	9.48526	9.38601	9.63041	9.46458	9.27221	9.33059	9.45099	9.69626	9.55442	9.58919	9.62768	9.69123	9.42977	9.25415	9.66574	9.43477	9.55931	9.72117	9.71366	9.42563	9.51688	9.61328
ZNF786	8.14761	7.38714	6.79336	7.96657	8.32364	7.19491	7.83334	7.66177	7.77523	6.98035	7.84023	7.49012	7.7634	7.51627	7.72549	7.5342	7.5073	7.12004	7.17502	7.5708	7.54231	7.20622	7.4082	8.39781	8.38822	8.2589	8.16127	8.27483	7.85688	7.62529	7.78186	7.91473	8.55746	7.84319	7.87143	7.95247	7.68187	7.62178	7.60888	8.08091	8.00591	7.85079	7.94658	7.59461	7.49727	7.55501	8.06606	8.11788	7.76189
ZNF785	6.94961	6.99009	7.22244	6.77682	6.83681	6.89778	6.83244	6.81771	6.48417	6.36633	6.51841	6.77074	6.50099	6.42161	6.65164	6.55319	7.07065	7.09272	6.98098	6.50467	6.49423	6.87648	6.85164	6.74083	6.63645	6.70292	6.60393	6.56698	6.58816	6.44989	6.65824	6.90181	7.00749	6.57926	6.52066	6.56832	6.57778	6.53405	6.52811	6.60803	6.6088	6.87535	6.58227	6.54468	6.54111	6.58272	6.81596	6.81503	6.75135
ZNF784	6.96449	7.02888	6.87942	7.03268	7.08872	6.95442	6.94961	6.97467	7.24532	7.22923	7.16077	6.97934	7.0246	7.14015	6.88989	6.89187	6.93185	7.09114	6.94293	7.15328	6.94071	6.85473	6.80328	6.85606	6.90981	6.84892	6.8729	6.86448	6.97733	7.11409	7.01898	7.13461	7.12761	7.05605	7.04829	7.11462	7.11017	7.07227	7.24259	7.06065	7.08608	7.11118	6.95493	6.9105	6.99778	7.07733	7.0129	6.95257	7.16465
ZNF782	6.54203	6.52948	6.50897	6.5264	6.50282	6.51208	6.51446	6.52137	6.46669	6.43217	6.54039	6.51572	6.4404	6.38094	6.53517	6.44248	6.52164	6.5182	6.5114	6.53328	6.45248	6.53808	6.57051	6.5919	6.41047	6.57138	6.44208	6.53899	6.53287	6.41093	6.48035	6.4519	6.49967	6.53044	6.46519	6.46462	6.52317	6.53916	6.47169	6.46946	6.46467	6.48807	6.32047	6.39201	6.43281	6.41829	6.52696	6.46022	6.53708
ZNF781	6.4969	6.50587	6.48232	6.54279	6.55683	6.51081	6.41516	6.52921	6.67331	6.79032	6.67544	6.69585	6.70499	6.78256	6.8789	6.643	6.49328	6.48541	6.50033	6.75093	6.69651	6.48259	6.52701	6.84173	6.76403	6.80102	6.73108	6.59288	6.674	6.57791	6.74171	6.52868	6.538	6.69389	6.68845	6.81032	6.69746	6.59094	6.79851	6.59926	6.6439	6.54853	6.67287	6.64536	6.70842	6.6377	6.52377	6.55088	6.58436
ZNF780B	6.59044	6.59798	6.61147	6.57746	6.5699	6.59288	6.59269	6.5223	6.45337	6.46392	6.47468	6.48954	6.51811	6.47014	6.48274	6.56076	6.59903	6.62614	6.58295	6.47359	6.42006	6.59743	6.56906	6.59363	6.45437	6.45565	6.51521	6.45539	6.53562	6.44651	6.51016	6.60119	6.55592	6.56929	6.42602	6.55582	6.55168	6.48522	6.48548	6.5575	6.49438	6.56549	6.4294	6.4449	6.49724	6.38029	6.60097	6.56718	6.58741
ZNF780A	6.5508	6.59462	6.59072	6.55214	6.58573	6.56626	6.59995	6.56946	6.43375	6.44984	6.49761	6.47167	6.56855	6.54227	6.50356	6.51244	6.58363	6.58796	6.59605	6.57419	6.57547	6.57214	6.5733	6.53578	6.60645	6.51681	6.59329	6.5349	6.54964	6.52533	6.48144	6.58253	6.57723	6.54379	6.5707	6.51138	6.5655	6.5978	6.50347	6.54862	6.55302	6.58759	6.45452	6.53425	6.52331	6.56153	6.57174	6.55582	6.5856
ZNF778	6.52952	6.55289	6.56805	6.5786	6.59633	6.5529	6.61215	6.62382	7.03496	7.03116	6.93832	6.70396	7.05353	6.9557	6.88881	6.89388	6.5531	6.51863	6.56514	7.1631	6.9345	6.54072	6.59849	7.03936	6.94361	6.91148	7.02011	6.82678	6.91384	6.86631	6.94177	6.63186	6.58995	6.91064	7.00005	6.92459	6.9518	6.86629	6.94658	7.08467	6.80927	6.61597	6.9577	7.14405	6.94612	7.14572	6.59057	6.6022	6.61794
ZNF777	6.45794	6.50003	6.46194	6.53258	6.49681	6.46356	6.59519	6.51664	6.54109	6.46156	6.81173	6.33241	6.50099	6.56942	6.40456	6.56789	6.46933	6.43625	6.44965	6.45506	6.42128	6.47755	6.50102	6.40364	6.44547	6.32632	6.4089	6.50618	6.41249	6.39811	6.37623	6.52737	6.44377	6.35761	6.45551	6.33614	6.44987	6.38525	6.36354	6.4274	6.49218	6.53648	6.53771	6.35994	6.37405	6.3869	6.47386	6.52282	6.48022
ZNF776	6.54973	6.62253	6.55644	6.7037	6.63993	6.6386	6.68222	6.66538	6.50444	6.50688	6.62175	6.56223	6.57485	6.51407	6.65393	6.70556	6.62366	6.58626	6.61846	6.66068	6.65562	6.86746	6.75819	6.7855	6.78745	6.69277	6.71064	6.92845	6.7367	6.5818	6.6478	6.61435	6.62953	6.66842	6.66839	6.66876	6.79561	6.57862	6.52457	6.8309	6.83011	6.63396	6.71743	6.63348	6.57297	6.77011	6.65156	6.75467	6.65283
ZNF775	6.6392	6.63787	6.69792	6.74719	6.78977	6.6301	6.87604	6.84653	7.30571	7.05841	6.88269	6.98453	7.02833	7.24935	6.98228	7.09418	6.70856	6.68672	6.64822	7.26947	7.13329	6.85269	6.66369	6.99335	7.03366	6.9251	7.14941	6.86189	6.90408	7.30982	7.02659	6.72141	6.77821	7.41677	7.13038	7.02345	7.06774	7.3291	7.16328	7.00837	7.03152	6.79395	7.08687	7.1244	7.03236	7.09177	6.76946	6.87028	6.8173
ZNF774	6.57138	6.59154	6.55214	6.53838	6.55164	6.564	6.56009	6.54673	6.49208	6.44551	6.39838	6.50933	6.55295	6.51501	6.45156	6.49223	6.56936	6.56734	6.56585	6.57508	6.45676	6.58994	6.57597	6.49832	6.38787	6.42297	6.47656	6.4217	6.48703	6.46271	6.44627	6.55136	6.55838	6.46228	6.43897	6.38179	6.46656	6.4686	6.38199	6.48641	6.44881	6.53688	6.43563	6.50754	6.41823	6.49105	6.53815	6.55483	6.56699
ZNF773	7.03414	7.06333	7.00784	7.54047	7.19791	7.17243	7.55831	7.49876	7.56738	7.12553	7.20507	7.41508	7.54851	7.7077	7.6883	7.40033	7.10933	7.04325	6.89979	7.55401	7.3277	7.16041	7.40186	7.53093	7.64424	7.60656	7.57889	7.44565	7.51745	7.45657	7.39042	7.15391	7.24813	7.50555	7.3959	7.13379	7.39163	7.61421	7.61698	7.32893	7.44797	7.18694	7.34124	7.44249	7.14911	7.23691	7.0458	7.48508	7.38941
ZNF772	6.525	6.55823	6.54981	6.60217	6.61112	6.52716	6.61058	6.62289	6.75058	6.78808	6.51921	6.54533	6.62651	6.59207	6.75367	6.83648	6.5557	6.54793	6.57534	6.59496	6.65562	6.61968	6.59702	6.86631	6.55289	6.55802	6.615	6.70139	6.57371	6.67296	6.6312	6.60794	6.61685	6.62176	6.77518	6.54	6.61041	6.68207	7.00464	6.66334	6.65262	6.60893	6.65368	6.6005	6.74723	6.64399	6.66181	6.60258	6.64157
ZNF770	7.58306	7.57864	7.22275	7.4711	7.57496	7.71775	7.04762	7.06336	6.95509	7.06336	7.52629	7.43483	7.02709	7.01129	7.48002	7.59138	7.44309	7.557	7.55217	7.22275	7.24468	7.40301	7.93434	7.48784	7.11904	7.32857	7.64953	7.44027	7.58777	7.22971	7.52444	7.72138	7.50856	7.4899	7.42471	7.38749	7.35438	7.2951	7.10516	7.23559	7.32398	6.9899	7.26932	7.16609	7.19531	7.36041	7.36712	7.43537	7.28901
ZNF77	6.96014	6.9725	6.92788	7.31038	7.01914	6.89016	6.99451	7.07149	7.1279	7.17655	6.94171	6.89024	7.08866	7.19995	7.03091	6.89388	6.89175	6.9347	6.92133	6.95293	6.94946	6.97574	7.09676	6.96655	6.92374	6.91299	7.07752	6.8524	6.90303	6.94361	6.91973	6.89549	6.88183	6.78164	6.98847	6.88826	6.87255	6.99937	7.05696	7.09755	7.01052	6.84919	6.81061	6.8452	6.9714	6.93597	6.84189	6.89537	6.91175
ZNF768	6.76017	6.73355	6.82269	6.70491	6.70686	6.70394	6.71075	6.6937	6.49114	6.49792	6.33864	6.49059	6.56587	6.46122	6.40705	6.38312	6.73557	6.77391	6.78564	6.47073	6.35811	6.73575	6.63088	6.36838	6.38531	6.36765	6.39116	6.38758	6.48595	6.45332	6.47477	6.73349	6.66341	6.51594	6.35006	6.48163	6.42628	6.47665	6.40304	6.48525	6.44635	6.73632	6.34253	6.49771	6.43394	6.46575	6.68039	6.7118	6.69707
ZNF767P	6.82711	6.82846	6.64864	7.11775	7.27451	6.84338	7.23759	7.22034	7.72349	7.50664	7.71509	7.58039	7.42918	7.45812	7.56178	7.51926	6.84417	6.75145	6.84825	7.72373	7.72865	7.02481	6.95392	7.64972	7.80923	7.67761	7.51627	7.79551	7.82109	7.69329	7.57008	6.97462	7.16348	7.79033	7.81504	7.84331	7.67136	7.90126	7.60544	7.8974	7.69887	7.15737	7.61881	7.70085	7.51411	7.42444	7.12389	7.10873	6.94375
ZNF766	6.39284	6.41138	6.37022	6.47596	6.51024	6.42924	6.52198	6.55338	6.412	6.44318	6.43178	6.46758	6.44331	6.36842	6.46419	6.48266	6.35383	6.37467	6.40584	6.45611	6.41775	6.44924	6.53282	6.33028	6.33423	6.30325	6.58465	6.40341	6.34006	6.5473	6.49281	6.36245	6.431	6.4017	6.24127	6.35226	6.31192	6.29569	6.6132	6.3549	6.45855	6.42942	6.44042	6.27616	6.36785	6.46464	6.56488	6.50036	6.48358
ZNF765	6.30138	6.38194	6.40879	6.30219	6.36093	6.44795	6.35892	6.36089	6.41949	6.43582	6.4727	6.6099	6.45888	6.47388	6.47463	6.48471	6.4034	6.4188	6.28497	6.52601	6.5532	6.35364	6.38799	6.4841	6.49683	6.49862	6.5259	6.43796	6.40356	6.46389	6.47925	6.33929	6.44241	6.48027	6.49182	6.46345	6.51692	6.49136	6.47715	6.4274	6.47751	6.43088	6.51599	6.49679	6.64111	6.46797	6.41625	6.39946	6.36291
ZNF764	6.59338	6.6032	6.63532	6.59338	6.59894	6.61467	6.6112	6.59338	6.57079	6.61561	6.58551	6.86924	6.62384	6.7227	6.58472	6.59425	6.58774	6.58561	6.58814	6.57962	6.52881	6.76845	6.69257	6.68119	6.65639	6.5669	6.65177	6.63893	6.63877	6.54159	6.49604	6.63713	6.57675	6.6196	6.63782	6.59718	6.55969	6.55432	6.73083	6.63687	6.62184	6.61333	6.6223	6.58667	6.45871	6.59216	6.57816	6.56397	6.55682
ZNF763	6.56002	6.63996	6.56547	6.6976	6.90478	6.57967	6.67085	6.64398	7.04612	6.88236	7.30334	6.9008	6.8605	6.92566	7.33995	7.2913	6.64038	6.58474	6.63281	6.98246	7.14488	6.57693	6.53864	7.11584	7.00837	6.9741	7.2642	7.15376	7.42759	6.98762	7.02238	6.61409	6.74381	7.22959	6.98087	7.2247	7.2568	7.29624	7.13278	7.32893	6.90433	6.63396	7.01949	7.07126	6.62289	6.96278	6.70471	6.71799	6.65802
ZNF761	6.54211	6.51814	6.49679	6.56922	6.59194	6.51415	6.52877	6.52548	6.51022	6.54805	6.57375	6.6582	6.54271	6.54466	6.77274	6.60582	6.54553	6.53098	6.54214	6.53581	6.64907	6.553	6.58499	6.65711	6.54942	6.56166	6.56222	6.67699	6.59099	6.6083	6.54785	6.49304	6.58199	6.56666	6.622	6.60104	6.68568	6.55523	6.59633	6.50871	6.72945	6.53884	6.63679	6.68296	6.67399	6.55675	6.51833	6.553	6.54634
ZNF76	6.94816	7.06788	7.04	7.11931	7.16472	7.01533	7.22194	7.27615	7.41182	7.44656	7.38645	7.26703	7.34329	7.35356	7.37652	7.31243	6.92459	6.9086	6.89813	7.42152	7.40112	6.98549	7.10007	7.46872	7.44309	7.38485	7.19431	7.37814	7.34329	7.33233	7.26547	7.38618	7.28412	7.4024	7.51168	7.4083	7.53117	7.46308	7.22976	7.53388	7.33373	7.20952	7.37555	7.40083	7.35528	7.47674	7.15706	6.9563	7.08264
ZNF75D	6.97661	6.88941	6.71391	7.38558	7.15522	6.90307	6.97585	7.14283	6.97625	6.7401	7.37095	7.54271	7.13887	7.14275	7.51638	7.33401	6.93031	6.88891	6.91467	7.09332	7.27824	7.46046	7.35581	7.24162	7.32684	7.31543	7.33392	7.34354	7.3397	7.08418	7.43184	6.81831	7.11239	6.95454	7.38158	7.03716	7.48339	7.43729	7.24171	7.37467	7.58928	6.84862	7.44146	7.35518	7.17887	7.2831	6.9049	7.28616	7.12285
ZNF75A	6.60982	6.57755	6.57534	6.63385	6.60488	6.63129	6.59588	6.61932	6.51625	6.5152	6.59605	6.72252	6.33028	6.5528	6.52215	6.63931	6.5923	6.57907	6.59947	6.52133	6.67307	6.63811	6.7315	6.54449	6.58536	6.50246	6.59415	6.67558	6.60315	6.55033	6.60866	6.55432	6.60383	6.50856	6.52351	6.57861	6.55333	6.558	6.57338	6.64681	6.56304	6.58677	6.74764	6.60248	6.53513	6.48985	6.58026	6.61018	6.65745
ZNF750	6.53709	6.52733	6.53574	6.54438	6.49282	6.51937	6.52603	6.51801	6.53066	6.5152	6.57949	6.57418	6.48576	6.60508	6.47547	6.47798	6.54755	6.51684	6.51561	6.50766	6.528	6.49834	6.51443	6.56887	6.51695	6.54225	6.54073	6.56096	6.53738	6.585	6.58445	6.58173	6.50055	6.59075	6.59094	6.5186	6.61041	6.55432	6.63499	6.59001	6.60205	6.5454	6.58227	6.6045	6.568	6.65331	6.5402	6.50088	6.51045
ZNF749	6.75979	6.74529	6.80404	6.67287	6.70426	6.64312	6.67019	6.64821	6.4732	6.43947	6.46465	6.46347	6.44439	6.3427	6.44791	6.28606	6.73557	6.77135	6.83858	6.46339	6.40041	6.78992	6.62394	6.46759	6.38037	6.47215	6.46441	6.34774	6.37772	6.51474	6.40846	6.68078	6.6493	6.43847	6.32945	6.31087	6.35658	6.41679	6.54111	6.41873	6.36895	6.69345	6.37075	6.40824	6.58554	6.4034	6.69225	6.66564	6.65283
ZNF747	6.59108	6.56678	6.58118	6.58661	6.56079	6.63176	6.6039	6.62562	6.59416	6.55013	6.55716	6.49859	6.56296	6.63017	6.39245	6.50201	6.58216	6.57222	6.5863	6.78718	6.57078	6.60402	6.58749	6.52782	6.48756	6.49204	6.46353	6.44786	6.48703	6.64339	6.56551	6.60615	6.58015	6.50467	6.52698	6.54182	6.60153	6.55152	6.6099	6.57194	6.55798	6.56788	6.6408	6.50754	6.54765	6.59121	6.57781	6.60991	6.59947
ZNF746	8.73722	8.77956	7.92188	8.9047	8.92575	8.80172	8.92911	9.02681	9.13658	9.23339	8.91547	8.91851	8.94425	9.04917	8.8363	8.70907	8.76259	8.89579	8.99429	9.08788	9.17024	8.55142	8.30067	8.90367	9.18339	8.94925	8.79425	9.19599	9.1354	9.13026	8.99706	8.62077	8.70993	8.93375	9.03197	8.95206	9.05099	8.88109	9.197	9.00504	9.07173	9.00545	8.99079	9.07173	8.99321	8.94735	8.96033	8.81295	8.91897
ZNF740	6.59206	6.53854	6.53739	6.68009	6.61196	6.61005	6.7164	6.64287	7.18591	7.10179	7.04899	6.96187	7.04404	7.27288	7.17539	6.94233	6.56787	6.60283	6.59957	7.14552	7.18335	6.58301	6.60502	6.82664	7.05581	7.12067	7.01553	6.93442	7.01052	7.18173	7.08817	6.58837	6.56547	7.02903	7.12637	7.18033	6.94899	7.10276	6.79514	6.9209	6.88064	6.64817	6.84034	7.13372	7.1426	7.10655	6.62738	6.67953	6.68643
ZNF74	7.15572	7.09266	7.4676	7.33298	7.36085	7.19111	7.25134	7.45097	7.1016	7.3015	6.8811	6.68626	7.08303	6.82678	6.81666	6.81267	7.50383	7.35232	7.37719	7.03936	6.92974	7.1027	7.15631	7.02498	6.74666	7.0857	6.94456	6.94104	6.78966	7.21933	6.64358	7.42887	6.8984	6.71071	6.63288	6.98802	6.93058	7.09444	6.72722	6.99904	7.04417	7.07398	7.07049	6.98549	7.17662	7.30498	7.06482	7.11589	7.28194
ZNF738	6.46865	6.4106	6.47014	6.47849	6.45763	6.46271	6.43197	6.45535	6.649	6.63558	6.60068	6.5696	6.64011	6.5528	6.60219	6.63477	6.44451	6.47745	6.44679	6.55036	6.61631	6.47382	6.46182	6.54005	6.59033	6.56262	6.60686	6.614	6.59003	6.57992	6.80747	6.47871	6.48693	6.7125	6.5671	6.58368	6.60357	6.55238	6.63087	6.61595	6.62998	6.48053	6.61315	6.71429	6.50931	6.60183	6.38884	6.54298	6.44458
ZNF737	6.52307	6.51767	6.50793	6.52099	6.52861	6.49864	6.47689	6.49848	6.65797	6.63418	7.03551	6.64611	6.5892	6.63713	6.58862	6.54068	6.5138	6.48804	6.49929	6.61407	6.63575	6.50047	6.53906	6.58739	6.61047	6.61009	6.65303	6.58487	6.62867	6.51961	6.59022	6.52551	6.5118	6.55662	6.6656	6.78631	6.59395	6.56771	6.68215	6.5838	6.54196	6.54233	6.55823	6.53322	6.55057	6.65629	6.52032	6.47135	6.50587
ZNF736	6.52236	6.55126	6.5238	6.45339	6.48809	6.55627	6.48517	6.5353	6.62259	6.58646	6.5765	6.59518	6.58267	6.55858	6.66439	6.57597	6.5195	6.50798	6.50463	6.53758	6.45033	6.54717	6.51318	6.50564	6.59371	6.54128	6.55449	6.52661	6.54871	6.57889	6.55368	6.5084	6.48503	6.56578	6.52994	6.59718	6.56471	6.57773	6.59927	6.55954	6.58714	6.49407	6.59192	6.5121	6.5382	6.59121	6.50356	6.44639	6.5169
ZNF729	6.46376	6.49221	6.49455	6.52685	6.50119	6.49249	6.45889	6.47617	6.71311	6.79032	6.65879	6.59429	6.61375	6.68396	6.63677	6.70707	6.47404	6.4742	6.50432	6.60675	6.73583	6.47382	6.53636	6.61177	6.56989	6.70852	6.65565	6.77985	6.68505	6.81907	6.83165	6.50449	6.50167	6.68678	6.62323	6.66575	6.61248	6.7386	6.68215	6.86804	6.73733	6.50177	6.66272	6.73027	6.63396	6.55484	6.5161	6.5438	6.51871
ZNF721	7.54796	6.87352	6.817	7.04112	7.56543	7.81555	6.82578	6.82507	6.93005	6.64987	7.07095	7.20807	6.66125	6.60508	6.90593	6.82042	7.18761	6.9347	6.95336	6.73465	6.84935	7.26601	7.20739	7.32324	6.97597	6.85341	7.08922	7.30711	7.23505	6.68923	7.17864	7.27302	7.45871	6.65347	6.70793	7.14552	6.96811	7.07591	6.58649	6.9049	6.58626	6.65797	6.85556	6.70393	6.5174	6.88989	6.90945	7.1825	6.80893
ZNF720	6.60631	6.62873	6.68334	6.57448	6.55432	6.62966	6.618	6.61555	6.52872	6.54377	6.62284	6.59785	6.58409	6.49399	6.49834	6.49931	6.62095	6.60149	6.61506	6.49219	6.49226	6.59881	6.54929	6.4899	6.58456	6.56505	6.48548	6.7561	6.61426	6.53044	6.57882	6.61991	6.63269	6.55108	6.59193	6.54086	6.45713	6.4333	6.41959	6.53057	6.53005	6.56187	6.51979	6.49771	6.52426	6.57893	6.58114	6.59954	6.59343
ZNF718	6.55425	6.58257	6.57513	6.57975	6.5422	6.59893	6.57086	6.60673	6.69415	6.96432	6.56339	6.55466	6.81027	6.69483	6.68909	6.64182	6.55996	6.57867	6.56174	6.63188	6.65872	6.54944	6.55814	6.64189	6.69087	6.54933	6.69684	6.74541	6.81571	6.64339	6.64495	6.56166	6.58181	6.70007	6.76275	6.65986	6.66479	6.60588	6.77964	6.62932	6.73733	6.56576	6.56007	6.72686	6.7105	6.65177	6.57262	6.58289	6.60054
ZNF717	6.57508	6.58359	6.61768	6.58712	6.59368	6.55432	6.57606	6.56397	6.68547	7.04325	6.8322	7.0647	6.83874	6.8119	6.80079	6.73982	6.5758	6.59797	6.57209	6.93666	6.87843	6.54503	6.56837	6.82464	6.83094	6.71694	6.79059	6.89212	6.78966	6.80036	6.79607	6.61435	6.62781	6.883	6.97534	6.90798	6.92581	6.91193	7.09065	6.89957	6.87838	6.60376	6.83408	6.79851	6.83716	6.81627	6.6151	6.61208	6.61123
ZNF716	8.19745	8.24338	8.71282	7.48058	7.54949	8.07035	7.51126	7.42689	6.59022	6.49683	6.51393	6.58252	6.3671	6.40374	6.57032	6.59178	8.36161	8.33075	8.31451	6.47455	6.54143	7.43131	7.61545	6.48692	6.48313	6.39833	6.5451	6.43524	6.48703	6.48684	6.49498	8.15509	7.78358	6.4962	6.56518	6.50956	6.46759	6.54494	6.54111	6.53057	6.43473	7.54611	6.46955	6.50249	6.46219	6.42329	7.68418	7.66083	7.50839
ZNF714	6.7626	6.7585	6.84544	6.67158	6.65199	6.7342	6.66758	6.61059	6.5699	6.50801	6.42521	6.43124	6.4937	6.52952	6.52862	6.51152	6.72292	6.75568	6.74174	6.54396	6.44341	6.75823	6.67428	6.60887	6.42586	6.45671	6.44561	6.51042	6.42418	6.43976	6.48721	6.67956	6.638	6.47839	6.5244	6.53464	6.50948	6.54964	6.49086	6.51801	6.48526	6.67423	6.48679	6.50552	6.5596	6.5316	6.62092	6.67481	6.70977
ZNF713	6.67687	6.74278	6.73709	6.69854	6.71043	6.68921	6.70181	6.70206	6.72925	6.70703	6.68499	6.69585	6.70613	6.88168	6.67455	6.64775	6.78342	6.72445	6.7457	6.7162	6.60457	6.67908	6.67539	6.92071	6.76755	6.69627	6.61924	6.59888	6.64508	6.79465	6.68609	6.73753	6.72545	6.54471	6.78609	6.78018	6.60543	6.63322	6.71201	6.61595	6.75749	6.73414	6.93399	6.70228	6.68921	6.7481	6.70355	6.6998	6.73977
ZNF711	6.53674	6.54721	6.53376	6.51522	6.46433	6.55539	6.4603	6.50544	6.46104	6.53694	6.45922	6.37712	6.49449	6.52014	6.48859	6.53735	6.52702	6.50917	6.53258	6.49804	6.52518	6.59542	6.56466	6.54372	6.4465	6.5259	6.53297	6.40594	6.47529	6.51368	6.4826	6.5291	6.56122	6.45233	6.48274	6.59817	6.55425	6.43601	6.47385	6.55551	6.55601	6.54055	6.51497	6.49771	6.54378	6.43438	6.52275	6.51193	6.4466
ZNF710	6.36856	6.37425	6.42557	6.38421	6.35558	6.41037	6.48684	6.4203	6.54298	6.57711	6.51045	6.58169	6.5157	6.70899	6.5681	6.50981	6.43752	6.41094	6.44755	6.60173	6.63058	6.42637	6.32521	6.56715	6.56654	6.56787	6.58287	6.51354	6.57834	6.55033	6.57217	6.4084	6.45943	6.62639	6.59193	6.56394	6.55599	6.66156	6.58649	6.57092	6.61446	6.44198	6.58433	6.54273	6.54579	6.65776	6.37137	6.49935	6.4814
ZNF71	6.57198	6.64378	6.53739	6.63588	6.69951	6.59393	6.58542	6.54449	6.59022	6.82827	6.68326	6.71615	6.54062	6.64157	6.58472	6.56789	6.5743	6.54341	6.57288	6.75093	6.76354	6.5514	6.60085	7.05459	6.55036	6.83102	6.615	6.60728	6.59487	6.80036	6.84982	6.54415	6.62226	6.59947	6.55112	6.87896	6.65316	6.9192	6.67539	6.59001	6.90023	6.62468	6.54168	6.59947	7.18455	7.16381	6.55667	6.60459	6.59452
ZNF709	6.52102	6.5892	6.57711	6.54762	6.50762	6.54027	6.56991	6.56686	6.65797	6.50257	6.61544	6.52043	6.55983	6.50626	6.63578	6.6933	6.56176	6.54476	6.57606	6.50467	6.53965	6.54124	6.56922	6.52971	6.55378	6.49955	6.67818	6.49006	6.55798	6.5554	6.48828	6.5497	6.56801	6.57926	6.53795	6.51597	6.50488	6.54964	6.47932	6.38399	6.55905	6.52895	6.51388	6.52001	6.51033	6.45076	6.51352	6.56371	6.55722
ZNF708	6.54097	6.54	6.57324	6.46849	6.52098	6.5702	6.52422	6.43445	6.46555	6.46392	6.49851	6.45509	6.50449	6.43404	6.40217	6.47893	6.49205	6.51602	6.49662	6.58837	6.49032	6.51461	6.57506	6.55027	6.5085	6.54307	6.5125	6.49968	6.45542	6.48564	6.52629	6.52737	6.49295	6.51767	6.53252	6.36885	6.46759	6.55432	6.60039	6.50682	6.49893	6.50985	6.48236	6.5111	6.5382	6.46797	6.50462	6.46211	6.42933
ZNF707	6.47307	6.57142	6.59967	6.70794	6.63826	6.54364	6.68566	6.79445	7.08601	7.20725	6.71473	7.1045	6.97808	7.1331	7.039	6.91978	6.54002	6.53918	6.56425	7.07373	7.04904	6.6058	6.55611	7.03421	7.03769	6.88886	6.7979	6.96989	7.06269	7.08725	7.1054	6.57189	6.63706	7.08725	7.0423	7.00749	7.02121	7.19249	7.00276	7.05251	6.96702	6.64755	6.86544	7.17057	6.80059	6.94675	6.73274	6.71889	6.69948
ZNF706	6.70009	6.69585	6.62731	6.86484	6.83636	6.71883	6.76758	6.88401	6.90653	6.94115	7.43289	7.14131	6.9209	6.84003	7.17539	7.05852	6.74075	6.70366	6.7706	6.9847	7.08127	6.65863	6.67835	7.00611	6.98116	7.06551	7.13031	7.14838	7.18455	7.09002	7.2134	6.70328	6.76696	6.87585	7.02526	7.03544	6.86246	7.14393	7.06402	7.18258	7.1968	6.66608	7.15457	7.02594	6.83203	6.94091	6.80489	6.88868	6.82702
ZNF705G	6.64429	6.62477	6.68401	6.6388	6.64414	6.63427	6.64579	6.60696	6.56129	6.58771	6.59977	6.56322	6.50015	6.55368	6.66204	6.52882	6.64954	6.64852	6.66763	6.61195	6.5699	6.63782	6.65215	6.57934	6.52885	6.56971	6.59685	6.55002	6.58548	6.77951	6.6312	6.6551	6.6098	6.54636	6.68845	6.64291	6.63345	6.59576	6.62458	6.53783	6.64242	6.6355	6.72257	6.59122	6.51133	6.6108	6.61902	6.63911	6.6231
ZNF705D	6.46443	6.46847	6.49864	6.48221	6.43069	6.47625	6.4577	6.35324	6.52591	6.54492	6.43731	6.54895	6.59954	6.53297	6.51871	6.55319	6.46653	6.46782	6.45666	6.5178	6.58218	6.4566	6.46779	6.48307	6.48487	6.54653	6.55269	6.69005	6.53648	6.55238	6.61877	6.45384	6.50348	6.6388	6.57864	6.57426	6.61364	6.48827	6.49932	6.55055	6.62184	6.43418	6.5358	6.57648	6.60626	6.47802	6.48317	6.48588	6.45267
ZNF705B	6.47871	6.53273	6.52144	6.45526	6.5791	6.49577	6.53637	6.52548	6.595	6.6772	6.60854	6.57418	6.69412	6.59706	6.52618	6.50111	6.53517	6.52408	6.53008	6.54204	6.68759	6.49759	6.49238	6.62155	6.62771	6.57851	6.73894	6.60198	6.56914	6.74009	6.65409	6.54193	6.55556	6.61737	6.57599	6.6019	6.58205	6.57594	6.57997	6.62679	6.64085	6.53566	6.72088	6.76701	6.69278	6.65177	6.53476	6.55048	6.53579
ZNF704	6.62838	6.60912	6.61768	6.6117	6.63993	6.59212	6.59447	6.64869	6.76899	6.58882	6.7354	6.63983	6.64319	6.66802	6.71054	6.68665	6.62679	6.6169	6.61553	6.58136	6.59972	6.62	6.57597	6.70032	6.68205	6.68968	6.70439	6.61284	6.65384	6.70943	6.60866	6.66359	6.638	6.64004	6.57599	6.55067	6.65443	6.59287	6.60146	6.57577	6.68819	6.62384	6.57926	6.70393	6.63976	6.62348	6.60298	6.63713	6.59532
ZNF703	6.75774	6.66657	6.85179	6.62963	6.67118	6.65737	6.65586	6.67447	6.63512	6.55779	6.70396	6.61633	6.59862	6.67769	6.58401	6.57597	6.72555	6.74198	6.70754	6.61195	6.57928	6.66318	6.72015	6.66855	6.58621	6.72704	6.54867	6.61633	6.50615	6.63656	6.57217	6.66588	6.67641	6.65973	6.6946	6.549	6.63452	6.61334	6.64856	6.62679	6.56304	6.72507	6.50075	6.54273	6.6968	6.54673	6.64021	6.6954	6.65776
ZNF702P	6.51758	6.55163	6.53958	6.62918	6.61747	6.58655	6.60656	6.6551	6.68394	6.57519	6.54198	7.1531	6.66876	6.53627	7.0139	7.04067	6.68505	6.58206	6.58444	6.66068	6.69047	6.61656	6.53504	6.76803	6.65639	6.79311	6.59593	6.62315	6.59683	6.6874	6.61309	6.52407	6.58108	6.75289	6.61619	6.63679	6.66337	6.8242	6.62569	6.63826	6.96471	6.54662	6.82505	6.7801	6.57091	6.60966	6.57967	6.5575	6.56221
ZNF701	6.57398	6.53977	6.478	6.6884	6.6267	6.57589	6.51087	6.58762	6.56617	6.49394	6.72258	6.76507	6.42694	6.53297	6.59024	6.63144	6.55852	6.49536	6.5173	6.50177	6.42582	6.55312	6.73077	6.78862	6.70268	6.6155	6.95657	6.83997	6.87464	6.50146	6.83165	6.56319	6.5698	6.73575	6.56078	6.61758	6.58115	6.68207	6.45088	6.57673	6.61943	6.55077	6.65368	6.57263	6.57383	6.73244	6.54528	6.60956	6.58266
ZNF700	7.91551	8.25584	7.05178	8.25872	8.61397	7.96137	7.46826	7.49803	7.7451	7.22583	8.36575	8.45028	7.72949	7.70025	8.66828	8.37228	8.7023	7.99168	8.18379	7.93	8.34471	7.67047	7.8364	8.92764	8.89158	8.95206	8.70309	8.88503	9.0622	8.2396	8.83151	8.17244	8.63348	8.7414	8.93954	8.65882	8.88572	8.50496	7.99744	8.93954	8.83816	7.92356	8.34261	8.2684	8.26803	8.42439	8.19289	8.04819	7.37738
ZNF70	6.55021	6.59021	6.60565	6.54084	6.56147	6.56111	6.57923	6.53455	6.42798	6.46271	6.53634	6.47591	6.54571	6.57674	6.54291	6.54922	6.58718	6.55874	6.58266	6.46859	6.48715	6.51982	6.59278	6.46044	6.54942	6.49773	6.47834	6.5175	6.52392	6.43631	6.50597	6.595	6.54253	6.49821	6.37908	6.69451	6.46976	6.41679	6.62333	6.37959	6.55601	6.59998	6.35147	6.53905	6.42057	6.54878	6.5344	6.56226	6.55647
ZNF7	6.9912	7.39023	7.26389	7.60797	7.38537	7.01319	7.69826	7.70526	7.77074	7.6359	7.80307	7.79004	7.69662	7.74783	7.79929	7.66052	7.25416	7.19621	7.21596	7.79883	7.65148	7.34124	7.45657	7.68381	8.0111	7.90391	7.83842	7.49984	7.70389	7.71485	7.70804	7.07768	7.39938	7.67429	7.47782	7.78871	7.77478	8.01069	7.88614	8.02313	7.77489	7.16128	7.88334	7.782	7.84712	7.70549	7.27539	7.50083	7.24075
ZNF699	6.73133	6.64581	6.65041	6.64663	6.66285	6.72506	6.68884	6.65031	6.6565	6.56339	6.55285	6.48127	6.56923	6.76842	6.74781	6.73704	6.63328	6.63503	6.63354	6.61519	6.57547	6.70808	6.63068	6.847	6.6716	6.59278	6.53985	6.63494	6.70164	6.74953	6.7928	6.61703	6.6781	6.57488	6.66839	6.65986	6.54381	6.71258	6.56869	6.6525	6.74036	6.63458	6.66727	6.62709	6.55753	6.52063	6.73743	6.66513	6.66294
ZNF696	6.74111	6.85364	6.71992	7.258	6.9038	6.7008	7.50907	7.42444	7.63907	7.85847	7.33733	7.3443	7.7647	7.78596	7.49686	7.46078	6.81397	6.95096	6.8522	7.46269	7.40742	7.12831	7.07614	7.20361	7.35035	7.35274	7.44216	7.31672	7.29796	7.43368	7.38022	6.71211	6.74306	7.40868	7.39491	7.3031	7.49089	7.55295	7.69221	7.41083	7.3177	7.07686	7.66596	7.51293	7.44735	7.49844	7.26463	7.25884	6.9378
ZNF692	6.91874	6.9759	6.82814	7.26978	7.19719	6.76381	7.4059	7.14899	7.78039	7.76314	7.92217	7.73452	7.66211	7.65839	7.68531	7.64158	7.21615	6.90334	6.79561	7.97253	8.01841	7.10849	6.81077	7.93218	8.19503	7.98942	7.68342	8.0629	8.03466	7.84176	7.83812	7.2489	7.4059	7.95129	8.13693	8.03101	8.07632	7.94781	7.84557	7.99576	7.92313	7.36499	7.80597	7.8241	7.82638	7.81066	7.37026	7.13987	7.15864
ZNF691	6.6068	6.60553	6.619	6.61864	6.60979	6.57786	6.63126	6.67172	6.72925	6.975	6.86964	7.13537	6.93894	7.1051	7.01995	6.86976	6.58708	6.62068	6.61383	7.0549	6.68264	6.65655	6.67169	6.67984	6.84993	6.80479	6.91461	6.80469	6.7367	6.7076	6.86071	6.62058	6.65103	6.80006	6.82094	6.61758	6.92441	7.03607	6.84296	6.90658	6.83011	6.66406	6.6432	6.73027	6.69475	6.60966	6.62113	6.65962	6.61388
ZNF69	9.53085	8.71171	8.83228	9.15773	9.7568	9.11357	8.39504	8.50288	7.74102	7.43276	8.54937	8.38671	8.01223	8.32297	9.00611	8.06516	9.23339	8.54937	8.48722	7.93392	8.08018	8.55649	8.99628	9.09727	9.04891	8.9921	8.68932	8.83675	8.51612	8.11524	8.54544	8.86864	9.1921	8.42336	8.58695	8.41925	8.5019	8.3913	8.17794	8.73659	8.87094	8.34912	8.27694	7.87115	7.79405	8.44663	8.97925	8.95672	8.67746
ZNF689	8.54285	8.57305	8.58908	9.04548	8.88755	8.94051	9.18167	9.1306	9.04942	8.98084	8.82714	8.65166	9.01017	9.11416	8.88503	8.95127	8.34312	8.55468	8.34225	9.09637	8.78054	8.6966	8.84539	8.67069	8.9542	8.78498	8.69452	8.68326	8.60621	8.64411	8.41925	8.61928	8.47533	8.57599	8.60905	8.50696	8.59953	8.7811	8.7838	8.87923	8.67342	8.87867	8.64126	8.60517	8.73444	8.53756	8.9021	9.18167	8.83055
ZNF688	7.01794	7.16714	6.94393	7.43331	7.21607	7.11573	7.53455	7.44371	7.79055	8.12571	7.17726	7.78118	7.71497	7.89953	7.46671	7.35995	6.95	7.14136	6.95834	7.79259	7.60544	7.43386	7.42237	7.35632	7.37084	7.25408	7.51822	7.29717	7.4932	7.51831	7.47029	7.11813	7.48498	7.60513	7.61786	7.48539	7.53976	7.60478	7.7353	7.58734	7.45394	7.53885	7.54201	7.61169	7.59692	7.61472	7.37026	7.36681	7.7986
ZNF687	6.66072	6.66312	6.70514	6.68382	6.68293	6.77632	6.71726	6.65301	6.48812	6.66995	6.58466	6.64343	6.61288	6.70715	6.61737	6.56457	6.67437	6.64105	6.64642	6.69937	6.54326	6.71496	6.68142	6.58921	6.57782	6.54933	6.50144	6.60728	6.52126	6.52056	6.56147	6.68757	6.66946	6.57574	6.53795	6.52565	6.62904	6.56189	6.51802	6.59519	6.59184	6.67466	6.57541	6.45183	6.60393	6.52672	6.69698	6.61826	6.64655
ZNF684	6.49119	6.48732	6.41779	6.50308	6.53329	6.51309	6.47628	6.57707	6.52009	6.591	6.56852	6.57337	6.44131	6.45167	6.61002	6.52612	6.43175	6.43179	6.44679	6.62164	6.58845	6.51287	6.51157	6.50474	6.5879	6.60785	6.55269	6.71078	6.49927	6.50451	6.66757	6.49878	6.49843	6.4017	6.54762	6.60289	6.55333	6.51008	6.46055	6.54668	6.65262	6.42825	6.58905	6.45507	6.50038	6.54673	6.47037	6.49935	6.44036
ZNF683	6.68704	7.087	8.03392	7.40503	6.66137	6.87394	7.42095	6.93001	8.40444	8.4342	7.41066	8.62799	8.58282	7.40541	8.27638	7.51638	7.44935	9.22872	7.34846	7.78118	7.36014	9.19494	8.65785	7.20361	9.28626	7.06662	7.99632	8.01414	8.38034	7.0724	7.3847	8.09715	6.80426	7.30721	8.11524	6.77428	6.87869	8.98477	7.21401	7.36947	8.07712	6.6801	7.69411	7.49749	7.3652	8.96637	7.41791	7.08245	7.71329
ZNF682	8.88572	7.84592	7.63009	8.67746	9.22344	8.95105	7.90126	8.05062	7.35606	7.0294	8.25164	7.81517	7.82875	7.75186	8.3699	7.65136	8.97322	7.87999	7.82944	7.90247	7.58018	8.06641	8.58761	8.93505	8.84878	8.84247	7.91497	8.84675	8.585	7.97168	8.05015	8.48916	9.0002	7.9505	8.04279	8.23798	7.83527	7.88602	7.94156	8.19522	8.23632	8.3771	7.75199	7.90434	7.77665	7.77714	8.4275	8.75214	8.57076
ZNF681	6.55377	6.63102	6.63704	6.6117	6.61277	6.58686	6.60297	6.61981	6.46343	6.48537	6.4058	6.37241	6.41401	6.47666	6.49737	6.41014	6.65324	6.60177	6.6394	6.54767	6.38484	6.5723	6.60286	6.60097	6.48035	6.49397	6.50438	6.4269	6.39564	6.51258	6.45013	6.55169	6.61843	6.51228	6.40857	6.42263	6.4273	6.46972	6.50718	6.45029	6.34352	6.58408	6.53303	6.45952	6.48444	6.43569	6.60499	6.58114	6.6356
ZNF680	6.67734	6.649	6.68135	6.61718	6.61554	6.75232	6.63213	6.5959	6.38768	6.41292	6.28188	6.52136	6.36055	6.47388	6.47547	6.44353	6.66768	6.65344	6.7203	6.36679	6.528	6.72463	6.66393	6.38004	6.46729	6.52417	6.26609	6.67135	6.55607	6.41334	6.4594	6.67528	6.62085	6.39517	6.50912	6.43416	6.45413	6.42757	6.45638	6.43748	6.48526	6.61102	6.41597	6.42136	6.41693	6.40217	6.60146	6.66004	6.65123
ZNF679	6.44785	6.41366	6.43504	6.46023	6.43504	6.46163	6.37318	6.3823	6.4765	6.54271	6.51045	6.40118	6.44701	6.53885	6.46985	6.53813	6.40649	6.39766	6.40201	6.45083	6.44559	6.39638	6.45471	6.44785	6.51335	6.57763	6.55807	6.55621	6.56279	6.50656	6.55657	6.41292	6.37468	6.51677	6.51778	6.54623	6.45112	6.48522	6.5199	6.54183	6.59184	6.39589	6.51599	6.55643	6.55753	6.52063	6.44036	6.40266	6.43918
ZNF678	6.70044	6.70614	6.81722	6.65912	6.64177	6.70312	6.68483	6.67814	6.49308	6.50365	6.57125	6.57981	6.44131	6.47666	6.54126	6.46704	6.72715	6.72291	6.77261	6.53134	6.49226	6.66302	6.67428	6.46044	6.57225	6.49204	6.58287	6.6525	6.55607	6.57009	6.51222	6.69707	6.64112	6.50195	6.45754	6.55502	6.38949	6.55707	6.5659	6.50076	6.53395	6.68585	6.787	6.55738	6.55453	6.59216	6.65949	6.69946	6.66998
ZNF677	6.98292	7.17386	7.26136	6.78207	6.80673	7.03212	6.85913	6.82205	6.49636	6.42372	6.46169	6.46012	6.53983	6.45712	6.47273	6.51066	7.14058	7.16062	7.00678	6.41077	6.53513	6.88855	6.7675	6.45423	6.55822	6.4276	6.46353	6.46037	6.53827	6.51474	6.53511	6.97255	6.81219	6.45113	6.41457	6.42054	6.48082	6.34925	6.40162	6.45519	6.38553	6.73061	6.51497	6.43088	6.48123	6.4714	6.85091	6.91171	6.85851
ZNF675	6.44286	6.43937	6.45221	6.49387	6.44847	6.43789	6.50132	6.39696	6.67331	6.74971	6.58123	6.66106	6.68886	6.6487	6.63258	6.70401	6.4307	6.43142	6.45035	6.6907	6.72899	6.46115	6.48016	6.67002	6.72423	6.78949	6.7359	6.46366	6.69047	6.72553	6.66449	6.49105	6.38486	6.68846	6.73364	6.7006	6.62904	6.7561	6.58746	6.5889	6.69129	6.46424	6.76152	6.58667	6.86636	6.76567	6.47174	6.50871	6.47958
ZNF672	8.39707	8.66717	8.48853	8.84992	8.82353	8.5125	8.75259	8.85777	9.38341	9.38674	8.90429	8.70698	9.15069	9.4156	8.95105	9.10383	8.44755	8.74188	8.71654	9.25125	9.093	8.16127	7.84418	8.80004	8.88659	8.95932	8.99321	8.78684	8.93401	9.11899	8.91897	8.86587	8.82449	8.73659	8.79472	9.04024	9.0181	8.83405	8.64014	8.92308	8.75909	8.87867	8.94872	8.97776	9.22344	9.11357	8.79108	8.98194	9.04891
ZNF671	8.12717	8.24652	7.4713	8.32769	8.40389	7.73083	8.50537	8.31967	8.54919	8.48832	8.55142	8.28303	8.44021	8.39288	8.3233	8.35573	8.10963	8.10696	8.35447	8.58171	8.49538	8.003	7.56022	8.56883	8.32263	8.48853	8.33381	8.30119	8.51906	8.37117	7.73592	8.04368	8.19849	8.36856	8.46161	8.34092	8.47708	8.40918	8.3954	8.47898	8.36491	8.23139	8.4395	8.617	8.24902	8.22341	8.29906	8.4184	8.20193
ZNF670	6.57447	6.58367	6.60157	6.59076	6.59531	6.58708	6.57663	6.56296	6.59894	6.52033	6.66729	6.51757	6.71384	6.60251	6.59496	6.60418	6.58205	6.58738	6.57763	6.59496	6.57928	6.57812	6.58983	6.58207	6.59922	6.5901	6.63554	6.67699	6.70912	6.6073	6.52312	6.63021	6.59756	6.56002	6.56165	6.54264	6.6827	6.64924	6.65019	6.6117	6.78698	6.57541	6.60385	6.69838	6.52731	6.57501	6.5712	6.58114	6.58092
ZNF669	6.60762	6.67405	6.53469	6.81986	6.88232	6.6044	6.78642	6.84209	6.95195	7.17439	6.80079	6.95392	7.06323	7.37903	7.08363	6.94757	6.70042	6.599	6.61582	7.13258	6.90821	6.72614	6.7516	7.3112	7.2341	7.29119	7.25229	7.39379	7.13847	7.05617	7.08678	6.6326	6.82841	7.06099	7.06379	6.93408	7.00666	7.17301	7.16423	7.2489	7.06694	6.69421	7.12396	7.09151	6.95266	7.03679	6.689	6.8031	6.68643
ZNF668	6.97597	7.08989	6.93165	7.86019	7.70709	7.26365	7.9505	8.08343	8.18554	8.4642	8.17747	8.02372	8.0452	8.36491	7.82109	8.01223	7.14131	7.3725	7.44786	7.97315	8.04017	7.49226	7.54019	7.82902	7.87729	8.01841	7.96093	7.89029	7.97652	7.96064	7.91005	7.57283	7.65445	7.87188	7.98597	7.81421	7.87947	8.01069	8.1216	7.80431	8.0418	7.99817	7.95201	8.23941	8.24359	8.00086	7.68937	7.79135	7.92384
ZNF667	6.54704	6.54541	6.56092	6.58378	6.55722	6.55913	6.56792	6.56551	6.82977	6.92403	6.79287	6.84148	6.77042	6.73976	6.88881	6.79916	6.55098	6.57937	6.5492	6.97643	7.0237	6.52688	6.52045	6.81766	6.64356	6.85198	6.93702	6.82678	6.8243	7.05721	6.85477	6.61646	6.58995	6.89246	6.80489	6.92459	6.86392	6.9165	7.13831	6.75248	6.94365	6.5827	6.99871	6.95386	7.04695	6.87529	6.57058	6.58532	6.60655
ZNF665	6.61643	6.54372	6.56167	6.55681	6.54042	6.55639	6.55235	6.50915	6.56617	6.48649	6.45922	6.43124	6.35825	6.35604	6.41751	6.42387	6.53304	6.51188	6.55568	6.32896	6.36848	6.58217	6.55343	6.4511	6.36968	6.39517	6.37124	6.36949	6.38475	6.39164	6.33597	6.55397	6.52441	6.35407	6.29908	6.41017	6.37226	6.45422	6.35635	6.47264	6.34589	6.43645	6.34386	6.37405	6.47467	6.47357	6.49837	6.5051	6.45199
ZNF664	6.63721	6.73862	6.69625	6.78897	6.82011	6.72085	6.71107	6.6839	6.74528	6.60256	6.95543	6.90994	6.78322	6.84465	6.89175	6.79048	6.76874	6.73144	6.72888	6.64335	6.98973	6.75088	6.69817	6.9428	6.8819	6.90611	6.94766	6.87658	6.75306	6.87513	6.7997	6.62993	6.66454	6.9464	6.79085	6.86964	6.73924	7.09339	6.85819	6.89171	6.78117	6.72204	6.9137	6.83864	6.90155	6.85301	6.78547	6.80871	6.67995
ZNF662	6.64952	6.65145	6.64824	6.60159	6.62316	6.61314	6.61644	6.57337	6.38537	6.54075	6.42909	6.5789	6.52336	6.53627	6.69835	6.66873	6.65648	6.63819	6.62101	6.53946	6.56647	6.65561	6.58749	6.63041	6.61522	6.59192	6.60589	6.52971	6.54871	6.55927	6.47477	6.60277	6.61606	6.53134	6.61085	6.56129	6.51872	6.5706	6.57915	6.57478	6.50642	6.55142	6.55117	6.51407	6.58276	6.53574	6.58954	6.59323	6.60258
ZNF660	6.68521	6.60184	6.6232	6.63041	6.70461	6.68795	6.68292	6.65615	6.74719	6.60368	6.84422	6.85217	6.88735	6.93489	6.76251	6.83648	6.603	6.62863	6.62006	6.66524	6.87203	6.62895	6.68142	6.88054	6.72111	6.97946	6.76607	6.72211	6.68922	6.91265	6.7928	6.67956	6.64487	6.62288	6.80108	6.83108	6.90802	6.67189	6.74846	6.88962	6.76729	6.60784	6.97524	6.64013	6.81401	6.83778	6.61353	6.631	6.6356
ZNF658B	6.58966	6.56224	6.60918	6.59411	6.59995	6.55483	6.5879	6.60727	6.78553	6.94323	7.04127	6.84302	6.86633	6.82814	6.75151	6.81768	6.57058	6.56896	6.55519	6.9446	7.02093	6.5747	6.55517	6.92188	6.81201	6.83934	6.87783	6.9636	6.76885	6.84502	6.90623	6.59564	6.58678	6.87243	6.89288	6.81158	6.88353	7.03054	6.80192	6.76409	6.70372	6.61954	6.81362	6.96712	6.7965	6.93045	6.61439	6.60482	6.60976
ZNF658	6.55769	6.51883	6.52729	6.50456	6.53376	6.57604	6.49817	6.52319	6.57079	6.47537	6.65619	6.48954	6.55603	6.45819	6.4409	6.6025	6.5255	6.5348	6.53035	6.55799	6.49521	6.57484	6.55139	6.5288	6.50422	6.48586	6.46953	6.504	6.53469	6.45332	6.44366	6.55744	6.49259	6.53217	6.53967	6.51683	6.44761	6.62426	6.46737	6.4829	6.55302	6.47769	6.55218	6.58454	6.51838	6.6716	6.4428	6.50615	6.52156
ZNF655	6.71744	6.6534	6.62775	7.01398	7.04642	6.81584	6.82262	6.79015	7.05353	7.15184	7.33659	7.42616	7.3046	7.32105	7.1286	7.22476	6.68483	6.63623	6.64942	7.11931	7.33552	6.74797	6.71016	7.49181	7.17765	7.2796	7.24215	7.29582	7.22522	7.07154	7.16945	7.0149	7.25022	7.21925	7.28987	7.24431	7.35258	7.33669	7.3121	7.20428	7.21917	6.91605	7.15947	7.09292	7.17751	7.29368	6.96811	7.06446	6.85112
ZNF654	6.75168	6.59311	6.52198	6.88168	6.91837	6.70394	6.66589	6.6693	6.62033	6.58646	6.75898	6.81663	6.61553	6.59884	6.98813	6.87878	6.59403	6.57888	6.59998	6.88316	6.59118	6.73246	6.95157	7.26621	7.01579	7.21333	7.26283	7.13648	7.04669	6.7586	7.04	6.6719	6.7401	7.04642	6.97688	6.8078	6.91228	6.71432	6.62696	6.828	6.97128	6.60376	7.03817	6.6671	6.6674	6.97519	6.68016	6.7118	6.69173
ZNF653	7.12107	7.12736	6.92788	7.65488	7.42887	7.17108	7.58273	7.55372	8.14284	8.16161	7.66822	7.96657	7.84994	8.06395	7.60921	7.94375	7.12445	7.39379	7.31797	8.0699	8.09997	7.40868	7.21177	7.62664	7.49696	7.69639	7.82474	7.79836	7.84763	7.80419	7.88788	7.45015	7.49666	7.91827	8.01542	7.85802	7.79778	7.88414	8.05062	7.84489	7.79617	7.80124	7.94537	7.95787	7.99216	8.06304	7.57581	7.47332	7.7689
ZNF652	9.3376	8.85777	8.8333	9.43801	9.86672	9.22482	8.81069	8.83129	8.86992	8.22118	8.80126	7.96335	8.75191	8.94454	8.82518	8.89819	9.24675	8.63096	8.8247	9.14743	8.84539	8.85276	8.71654	9.87403	9.69442	9.71987	9.51033	9.37925	9.43168	8.61947	8.77778	9.46276	9.76595	9.0499	9.16163	9.48526	9.01971	8.78342	8.83083	9.11542	8.97217	9.197	8.84247	8.43028	8.9542	8.89504	9.33689	9.34162	9.16636
ZNF649	6.56466	6.58271	6.57016	6.60951	6.57091	6.5948	6.57718	6.58459	6.74719	6.57614	6.62772	6.70959	6.62199	6.70899	6.91594	6.83648	6.56451	6.61371	6.58456	6.7451	6.63333	6.63503	6.63968	6.62155	6.6716	6.66696	6.73431	6.77985	6.73202	6.61191	6.62206	6.53361	6.57747	6.62176	6.58319	6.64661	6.5374	6.64791	6.61768	6.84632	6.78698	6.55976	6.73116	6.66072	6.56715	6.59971	6.55266	6.58562	6.59678
ZNF648	6.60186	6.53394	6.55346	6.53428	6.54508	6.59212	6.53677	6.57055	6.43858	6.45798	6.38676	6.48746	6.43933	6.43088	6.46419	6.46704	6.55832	6.56664	6.55498	6.51037	6.40829	6.57361	6.61481	6.48891	6.47354	6.41199	6.39813	6.50182	6.49627	6.49216	6.48606	6.53713	6.45605	6.49719	6.5572	6.53913	6.43506	6.46273	6.48145	6.45651	6.51164	6.55556	6.60385	6.46365	6.45413	6.36186	6.55857	6.57254	6.52342
ZNF646	6.79113	6.72009	6.79882	6.8362	6.81821	6.87698	6.86361	6.82827	7.12898	7.15015	6.99533	7.14868	7.35472	7.16819	6.87793	7.02951	6.74698	6.7221	6.75648	7.388	7.04652	7.05671	6.84153	6.81335	6.95843	6.99898	6.93913	7.0079	7.10963	6.95685	7.05869	6.72817	6.73029	7.11643	7.08418	6.99562	7.13706	7.13714	7.13831	7.07655	6.89895	6.97688	7.10312	7.08167	6.97681	7.10135	6.72845	6.74151	6.85556
ZNF644	6.62527	6.63017	6.62427	6.74844	6.81448	6.62966	6.62523	6.66036	6.56041	6.55678	6.91711	6.67559	6.71251	6.47486	6.94025	6.7832	6.67416	6.62707	6.65464	6.71413	6.61527	6.65703	6.71619	7.08289	6.8984	7.06846	6.9838	6.98111	6.93832	6.66982	6.83462	6.66013	6.75116	6.87243	6.70272	6.59439	6.88006	6.74948	6.69853	6.61831	6.80637	6.59003	6.56884	6.65922	6.73061	6.81193	6.67953	6.72925	6.6606
ZNF641	7.78063	7.26744	7.22689	7.86869	7.66187	7.83129	7.8077	7.87379	7.89993	7.79642	7.59401	7.67533	8.14541	8.2047	8.1422	8.15176	6.92845	7.21057	7.00327	8.09951	7.92137	7.60469	7.60428	8.4242	8.42144	8.45423	8.26351	8.24724	8.0836	8.14791	7.90713	7.34169	7.67023	8.01193	8.06869	7.96402	8.09587	7.9751	7.87985	8.0629	7.7927	7.577	7.9048	7.48742	7.72769	7.90795	7.74868	7.65041	8.04246
ZNF639	6.45126	6.47785	6.47829	6.47278	6.39273	6.48701	6.47429	6.46486	6.52103	6.61561	6.59884	6.48232	6.5946	6.46122	6.4586	6.52612	6.48701	6.47231	6.50543	6.52044	6.55588	6.47382	6.47758	6.58207	6.56075	6.60688	6.574	6.63382	6.60738	6.6714	6.52208	6.49397	6.50302	6.52854	6.55632	6.52758	6.47799	6.64115	6.53292	6.57378	6.50947	6.48234	6.48557	6.5833	6.63396	6.58731	6.4343	6.46371	6.45677
ZNF630	6.51023	6.54117	6.49535	6.60618	6.59338	6.51587	6.62323	6.59555	6.97431	7.06739	7.05884	6.88496	7.02616	7.04899	6.86997	6.92263	6.52751	6.5348	6.53302	6.88161	6.68759	6.54431	6.55375	6.74789	6.82118	6.93657	6.90896	6.72062	6.98275	6.84189	6.98543	6.55623	6.56904	6.75289	6.82228	6.85488	6.92873	6.93291	7.01143	6.87798	6.82099	6.56976	7.06159	6.88433	6.79213	6.87702	6.65013	6.619	6.59103
ZNF629	6.48022	6.52526	6.51891	6.61105	6.55503	6.47148	6.57606	6.58312	6.72575	6.74971	6.68818	6.64343	6.65229	6.775	6.84837	6.90097	6.51598	6.54341	6.49952	6.83813	6.70454	6.50021	6.51798	6.68959	6.66213	6.90314	6.75086	6.6525	6.68662	6.85337	6.81165	6.51969	6.59264	6.7125	6.60177	6.94986	6.76765	6.82594	6.8137	6.67165	6.77538	6.62832	6.8848	6.75937	6.72234	6.80459	6.56117	6.57187	6.55435
ZNF628	6.52657	6.52001	6.50723	6.54038	6.51193	6.50441	6.56113	6.55002	6.53816	6.55678	6.52774	6.55831	6.54359	6.68052	6.54208	6.61752	6.52789	6.54476	6.5353	6.68565	6.5186	6.5747	6.52476	6.541	6.48403	6.55032	6.60123	6.68421	6.57659	6.51156	6.6494	6.52232	6.54944	6.70622	6.54055	6.53556	6.51964	6.56189	6.53828	6.54183	6.49893	6.52043	6.53676	6.57368	6.58373	6.56653	6.53771	6.5438	6.5763
ZNF627	6.77456	6.76652	6.76244	7.14298	7.06323	6.65672	7.07998	6.98392	7.51722	7.2306	7.58273	7.5249	7.47815	7.53986	7.52577	7.4649	6.83014	6.74073	6.77513	7.47598	7.58482	7.25618	7.29451	7.22251	7.38662	7.52122	7.584	7.39379	7.45891	7.51237	7.48377	6.81184	6.84469	7.40868	7.51617	7.27042	7.53177	7.7301	7.52882	7.5885	7.46438	6.93527	7.50527	7.49012	7.38237	7.46308	6.9003	7.15328	6.9882
ZNF626	6.70115	6.69823	6.64353	6.88107	6.79106	6.69744	7.21596	6.81994	7.22076	7.01652	6.99004	7.198	7.07889	7.13386	7.10197	7.06065	6.76482	6.67485	6.67426	7.07373	7.2501	6.88415	6.73469	7.03421	7.12309	6.99794	6.80574	7.03729	7.19056	7.07833	6.89379	6.68987	6.67956	6.93773	6.84532	7.12503	6.92034	7.12285	7.05153	6.85537	7.15494	6.67827	7.11156	7.13783	6.86064	6.88859	6.69638	6.79477	7.02423
ZNF625	6.4904	6.51791	6.51864	6.55404	6.55387	6.49325	6.55123	6.52049	6.78346	6.80264	6.89367	6.75471	6.68368	6.60339	6.86793	6.61444	6.53304	6.54005	6.49059	6.73284	6.80259	6.49932	6.49449	6.83533	6.78261	6.83102	6.90222	6.79124	6.79943	6.87987	6.77021	6.56434	6.56436	6.82251	6.69955	6.76707	6.82696	6.79332	6.82749	6.79676	6.90145	6.54203	6.89824	6.83135	6.76005	6.78325	6.4922	6.55546	6.54751
ZNF624	6.58804	6.55145	6.55483	6.54038	6.48692	6.56518	6.49105	6.48095	6.5182	6.56518	6.53465	6.57675	6.53476	6.55193	6.56016	6.52014	6.53848	6.54209	6.55482	6.56433	6.56279	6.55642	6.57636	6.58739	6.58456	6.49397	6.63664	6.44044	6.61959	6.56302	6.59434	6.52766	6.5147	6.5258	6.57337	6.57273	6.50855	6.57237	6.57245	6.56658	6.58802	6.50445	6.45998	6.59631	6.542	6.53268	6.46702	6.46523	6.54023
ZNF623	7.18425	7.25627	7.52351	6.8623	6.87121	7.27514	6.93662	6.90567	6.48519	6.53249	6.63899	6.47684	6.37011	6.47575	6.48859	6.42898	7.30075	7.36085	7.27451	6.46442	6.54232	6.9451	6.86937	6.50017	6.56825	6.53386	6.56305	6.46259	6.49832	6.56302	6.4251	7.20587	6.90558	6.53935	6.50912	6.41724	6.44987	6.46501	6.54021	6.41253	6.49438	6.89384	6.53303	6.45183	6.5174	6.50852	6.95843	6.91834	6.88365
ZNF622	8.81295	8.92066	8.55009	8.74655	8.69956	8.68023	9.02476	8.8514	8.14923	8.38334	8.16499	8.74315	8.79472	8.65533	8.54212	8.44916	8.47303	8.76898	8.63466	7.94156	8.14746	9.09408	9.05448	8.17404	7.81954	8.32417	8.39707	8.2252	8.18183	8.18317	8.03296	8.56962	8.70186	8.12733	7.86406	7.97847	8.1674	7.92582	8.48333	8.49995	8.21894	8.75153	8.2736	8.17747	8.19037	8.33307	8.79472	8.89875	8.96693
ZNF621	7.34809	7.65269	7.04121	7.75762	7.60036	7.32787	7.58863	7.56064	7.3725	7.34003	7.80307	7.9347	7.73771	7.51059	7.80419	7.86447	7.5899	7.39379	7.64621	7.5725	7.49068	7.69221	7.64601	7.76033	7.54211	7.51856	7.88878	7.65781	7.71426	7.51042	7.51938	7.53696	7.70862	7.45521	7.53844	7.62485	7.60191	7.92652	7.48467	7.57995	7.69221	7.42267	7.76088	7.65445	7.70996	7.76714	7.50296	7.76752	7.5195
ZNF620	6.49871	6.46148	6.51497	6.53563	6.48459	6.49249	6.46226	6.46041	6.42425	6.50133	6.45745	6.4277	6.45407	6.52952	6.37999	6.39642	6.48598	6.52059	6.47174	6.48854	6.44693	6.50144	6.47113	6.37751	6.33629	6.45258	6.45941	6.52773	6.42418	6.51683	6.4336	6.46328	6.49332	6.501	6.43656	6.48868	6.4175	6.43096	6.51422	6.47164	6.46467	6.50278	6.42433	6.47455	6.49512	6.47802	6.50927	6.47442	6.44866
ZNF619	6.53225	6.54523	6.59821	6.52426	6.56827	6.54628	6.53846	6.5374	6.56715	6.43467	6.33646	6.44118	6.56524	6.52171	6.55626	6.52434	6.5676	6.56734	6.58904	6.47863	6.52518	6.54476	6.59995	6.49536	6.53379	6.54031	6.46534	6.45779	6.4543	6.51368	6.45489	6.57051	6.60075	6.60882	6.49182	6.46148	6.48504	6.47299	6.55033	6.43393	6.53492	6.5344	6.53195	6.5603	6.48769	6.46797	6.56189	6.56718	6.5763
ZNF618	6.60168	6.63143	6.60059	6.78164	6.70037	6.60223	6.75644	6.72783	7.1498	6.84581	6.89792	6.83547	7.26628	7.01353	6.97462	6.91145	6.622	6.64439	6.62315	7.06328	6.83976	6.64597	6.61758	7.11393	6.94144	6.98695	6.96139	6.92071	6.96612	7.11689	6.98308	6.70096	6.73432	6.89565	6.89596	7.06828	6.87625	7.05553	7.00276	7.06065	6.93203	6.65432	6.97096	7.03152	6.99517	6.95518	6.71878	6.73135	6.80711
ZNF616	6.51692	6.60843	6.53555	6.7037	6.6314	6.59835	6.65373	6.65002	7.11697	7.27859	7.1957	7.34717	7.03189	7.07874	7.44128	7.47444	6.60872	6.59103	6.65108	7.13942	7.05857	6.58922	6.60254	6.95603	6.97921	7.24259	7.27471	7.15737	7.3147	7.16685	7.39042	6.54871	6.63833	7.25321	7.31071	7.0383	7.32378	7.43253	7.21182	7.13521	7.11401	6.59632	7.15799	7.31762	6.97837	7.15912	6.63057	6.75578	6.64899
ZNF615	6.82536	7.07913	6.65795	7.61832	7.63678	7.63284	7.08159	7.31334	7.72185	7.29015	7.82149	8.10629	7.35909	7.08725	8.04927	8.23522	7.29085	7.04325	7.60811	7.67223	7.78063	7.52089	7.52435	7.84888	7.43596	7.88436	8.22341	8.02232	8.13693	7.77665	7.99155	7.36413	7.69793	7.80295	7.89756	7.98668	7.6872	7.98017	7.27807	7.99682	7.7678	6.87143	7.88376	8.05338	7.44068	7.73906	7.21309	7.43789	6.99835
ZNF614	6.7343	6.77555	6.62078	7.00322	6.88454	6.79452	6.75295	6.8623	7.22244	7.0557	7.24431	7.25553	6.91259	6.98415	7.42426	7.39427	6.7334	6.7125	6.7802	6.9385	6.9542	6.85916	6.80328	7.0116	6.93593	7.15681	7.2144	7.06124	7.21656	7.02903	7.10606	6.66457	6.81343	7.0449	7.08681	6.99406	7.0057	7.29864	7.02331	7.04368	7.20058	6.65524	7.12542	7.17527	6.96396	7.05394	6.70275	6.8314	6.70292
ZNF613	6.64395	6.80994	6.69651	7.06958	6.88907	6.73178	6.88081	7.07918	7.40461	7.24869	7.39049	7.59724	7.19834	7.09299	7.47709	7.23337	6.66694	6.68947	6.74315	7.11931	7.30925	6.92522	6.81396	7.11683	7.2097	7.34292	7.42742	7.16915	7.33016	7.30215	7.41092	6.70781	6.90558	7.22635	7.3265	7.25537	7.18703	7.47598	7.44814	7.18258	7.29728	6.73311	7.38478	7.2581	6.97837	7.19758	6.86242	6.93532	6.88695
ZNF611	6.53069	6.51443	6.48821	6.52469	6.48558	6.50831	6.51557	6.54042	6.66089	6.5193	6.45635	6.50735	6.62835	6.55104	6.53895	6.55003	6.53563	6.52168	6.53693	6.53328	6.53878	6.50876	6.52545	6.55383	6.61522	6.59448	6.70003	6.61056	6.55607	6.55139	6.6312	6.5088	6.5366	6.60882	6.56428	6.54435	6.75598	6.65622	6.54294	6.56165	6.57639	6.49455	6.5128	6.63771	6.64111	6.53986	6.49897	6.52864	6.45469
ZNF610	6.50603	6.539	6.5292	6.48221	6.42946	6.50611	6.4525	6.41063	6.412	6.5152	6.49023	6.42286	6.53618	6.47754	6.48366	6.37527	6.52571	6.53254	6.54878	6.53041	6.49423	6.50864	6.4962	6.46759	6.49514	6.56881	6.53717	6.42315	6.50224	6.50768	6.52021	6.51652	6.5096	6.47346	6.53688	6.42165	6.44036	6.57324	6.45638	6.46491	6.3812	6.4994	6.39754	6.42965	6.50834	6.51756	6.46163	6.47573	6.50587
ZNF609	7.3953	7.17781	6.88529	7.55602	7.52499	7.37416	7.58757	7.75159	7.6272	7.61532	7.51648	7.39154	7.76937	7.75226	7.89209	7.70908	7.09258	6.93841	7.17092	7.80633	7.66911	7.67414	7.67921	7.37942	7.41066	7.47432	7.50393	7.37673	7.72115	7.56485	7.46892	7.19825	7.13111	7.57271	7.67292	7.54525	7.51901	7.56077	7.79352	7.64216	7.43112	7.52256	7.61644	7.5899	7.4951	7.37177	7.29006	7.28293	7.50509
ZNF608	6.51771	6.51332	6.51565	6.52719	6.52044	6.52174	6.50649	6.54245	6.54396	6.56722	6.54198	6.5696	6.56134	6.58361	6.58401	6.56876	6.53304	6.52645	6.53126	6.63431	6.54862	6.49636	6.51566	6.55707	6.69383	6.51681	6.54601	6.61633	6.6154	6.61868	6.56654	6.53922	6.5298	6.67167	6.56078	6.58368	6.5922	6.66447	6.58845	6.57968	6.58989	6.50903	6.69409	6.59416	6.52525	6.60609	6.52225	6.50555	6.49119
ZNF607	6.53595	6.5511	6.5526	6.54833	6.57477	6.54068	6.59557	6.52137	6.595	6.78149	6.65194	6.74421	6.7235	6.69628	6.71942	6.73408	6.57136	6.53885	6.57324	6.62367	6.72258	6.53912	6.54221	6.75756	6.73586	6.81612	6.61282	6.82221	6.72757	6.69276	6.57768	6.57774	6.55238	6.83144	6.66124	6.76707	6.70308	6.86027	6.87001	6.7445	6.72805	6.55672	6.62002	6.55369	6.72429	6.7884	6.50462	6.57342	6.55905
ZNF606	6.45603	6.51053	6.43325	6.51702	6.5129	6.45367	6.53974	6.52507	6.51726	6.47322	6.44036	6.59251	6.48749	6.47575	6.65741	6.47893	6.45255	6.48183	6.48103	6.51863	6.49032	6.52776	6.47388	6.5521	6.559	6.55983	6.54601	6.504	6.69707	6.50871	6.5162	6.40938	6.46864	6.55842	6.52258	6.56222	6.60153	6.54679	6.5062	6.60586	6.55696	6.45592	6.54918	6.59122	6.59654	6.53368	6.52169	6.45079	6.46961
ZNF605	6.55342	6.57674	6.51075	6.65383	6.64206	6.5433	6.5702	6.57962	6.78903	6.80704	7.02103	7.03393	6.68123	6.55858	6.99185	7.06964	6.59305	6.52307	6.58216	6.70075	6.97215	6.58411	6.54611	7.01978	7.10197	7.19857	7.08738	7.23697	7.28237	6.71557	7.12213	6.51611	6.64487	6.94323	7.07482	7.12107	7.21301	7.00938	6.66545	7.01779	6.89568	6.52696	6.98615	6.9742	6.83011	6.88152	6.40053	6.61295	6.51045
ZNF599	6.54736	6.54264	6.54258	6.55174	6.55997	6.52577	6.53094	6.54748	6.56226	6.36896	6.61855	6.56866	6.65092	6.56281	6.53739	6.48266	6.57246	6.57324	6.57807	6.51491	6.56366	6.56107	6.56238	6.55953	6.6133	6.52762	6.53804	6.49109	6.60542	6.51258	6.45263	6.55002	6.51313	6.59531	6.49182	6.7402	6.54999	6.5251	6.52359	6.44902	6.6031	6.54972	6.51599	6.50059	6.63129	6.54673	6.51833	6.53346	6.57833
ZNF598	8.4142	8.30212	7.66198	8.79083	8.52431	8.04446	8.65785	8.69031	8.86838	8.80126	8.44229	8.41031	8.65821	8.92496	8.48759	8.7826	8.52897	8.59043	8.39667	8.88208	9.0002	8.38761	8.38387	8.65187	8.61782	8.76832	8.44138	8.95518	8.75324	8.75805	8.49914	8.48503	8.79083	8.75928	8.90569	8.66106	8.89001	8.84291	8.55728	8.5423	8.62247	8.6914	8.55881	8.78321	8.7014	8.69074	8.73939	8.74098	8.47118
ZNF597	6.5609	6.55194	6.58364	6.67072	6.6454	6.52653	6.65421	6.71578	7.02103	7.07014	6.84815	6.80739	7.0246	6.96757	6.88989	6.95043	6.57505	6.58883	6.58191	6.83931	7.0254	6.65824	6.60045	6.73401	7.00749	6.81039	6.78177	6.89549	6.9542	6.97267	7.00398	6.59262	6.60183	6.93287	6.80108	6.98649	6.91088	7.09716	6.88049	6.90351	6.94741	6.63242	6.95257	6.92873	6.95974	7.04167	6.65845	6.67093	6.6019
ZNF596	6.58791	6.5985	6.61248	6.5582	6.59239	6.59146	6.53559	6.61219	6.68394	6.56518	6.59703	6.52136	6.53826	6.46529	6.5492	6.55909	6.59895	6.60297	6.60945	6.54396	6.44	6.60369	6.56558	6.5288	6.58867	6.52044	6.52419	6.53899	6.54589	6.55445	6.52112	6.60514	6.58527	6.55476	6.5707	6.56129	6.57949	6.64243	6.51802	6.54764	6.46214	6.60689	6.46354	6.48827	6.51033	6.56862	6.56819	6.56873	6.58867
ZNF595	6.44454	6.40171	6.44329	6.44577	6.50168	6.43323	6.36465	6.44868	6.60388	6.60699	6.591	6.54706	6.62651	6.59618	6.63775	6.59607	6.46038	6.46526	6.44423	6.60882	6.57078	6.42998	6.45004	6.6028	6.62299	6.72367	6.57762	6.55115	6.59299	6.57306	6.63593	6.42062	6.43365	6.56763	6.56428	6.54349	6.67348	6.63815	6.61202	6.51292	6.58422	6.43045	6.66588	6.72686	6.50333	6.55285	6.44508	6.50188	6.51596
ZNF594	13.1873	12.8173	12.6239	12.8867	13.1981	12.9051	12.5607	12.3549	11.5905	11.9481	12.3048	12.0903	12.4763	12.5752	12.5886	12.1439	12.9572	12.7441	12.7282	12.3876	12.3108	12.2995	12.6535	13.1439	12.8962	12.966	12.769	12.5271	12.7211	12.5339	12.8251	13.135	13.2959	12.7211	12.8779	12.7282	12.8032	12.3221	12.2188	12.4236	12.5208	13.0139	12.5607	12.2188	12.1258	12.568	12.9572	13.0139	12.6687
ZNF593	7.72669	7.39782	7.10745	7.77665	7.4952	7.17705	7.67124	7.99231	7.842	7.99994	7.23889	7.55775	7.9632	7.97775	7.76353	7.84743	7.28412	7.47091	7.68482	7.97386	7.77907	7.50886	7.47905	7.70399	7.57047	7.33607	7.57765	7.76987	7.29575	7.87884	7.58928	7.37595	7.68369	7.83488	7.7951	7.46527	7.75505	7.75851	7.62189	7.61763	7.69173	7.78331	7.54611	7.68755	7.76558	7.48368	7.55679	7.67148	7.754
ZNF592	6.59799	6.60777	6.63281	6.61248	6.59166	6.62187	6.58405	6.63531	6.52202	6.50257	6.40352	6.55087	6.61458	6.49214	6.54126	6.53312	6.6136	6.6102	6.62438	6.51597	6.38125	6.62772	6.70104	6.53217	6.58867	6.45881	6.49604	6.51464	6.46879	6.50768	6.56451	6.59205	6.58472	6.56423	6.51178	6.54	6.41321	6.56863	6.41959	6.54083	6.49114	6.61192	6.61315	6.53322	6.59654	6.44722	6.59857	6.59816	6.61739
ZNF589	7.24541	7.65351	7.09848	7.68381	7.85079	7.22522	7.841	7.89725	8.04864	7.75226	8.22755	7.99889	8.02299	8.03898	8.10493	8.05243	7.88736	7.51411	7.50759	8.11912	8.08328	7.60613	7.5264	8.23139	8.50385	8.04561	8.0169	8.45597	8.20317	8.04819	8.10727	7.44884	7.75276	8.14443	8.13057	7.99698	8.24799	8.33637	8.4767	8.26682	8.22688	7.73678	8.40292	8.18379	7.92582	7.9092	7.81395	7.64502	7.32741
ZNF587	6.47612	6.46288	6.4329	6.4981	6.50282	6.46882	6.49535	6.53615	6.52103	6.57123	6.583	6.69276	6.55983	6.60609	6.57347	6.65969	6.41589	6.46999	6.44724	6.54481	6.57547	6.41647	6.4182	6.54855	6.72728	6.64663	6.58725	6.59288	6.51561	6.51258	6.58264	6.46486	6.48693	6.55108	6.63924	6.54808	6.53373	6.65328	6.62827	6.59618	6.61221	6.49455	6.50295	6.59947	6.57091	6.59121	6.51738	6.48908	6.44585
ZNF586	8.97605	9.22638	8.9322	9.41197	9.2985	8.85193	9.27033	9.25728	9.56871	9.50088	9.71645	9.68307	9.30087	9.29561	9.22034	9.35021	9.26518	9.25799	9.27191	9.43128	9.60338	9.26552	9.14648	9.23179	9.3255	9.37431	9.47648	9.65554	9.72511	9.68563	9.30491	9.04782	9.34029	9.46659	9.49767	9.36541	9.43658	9.55598	9.58257	9.67249	9.56406	9.08048	9.64303	9.87075	9.48453	9.40312	9.31415	9.25514	9.15447
ZNF585B	6.58177	6.57664	6.5332	6.50551	6.4756	6.56278	6.57891	6.54405	6.52788	6.48649	6.42715	6.48746	6.51108	6.43305	6.49123	6.52882	6.54365	6.51378	6.50789	6.50945	6.47629	6.59022	6.54947	6.53665	6.52641	6.56166	6.55188	6.45293	6.48376	6.49627	6.45824	6.51354	6.49025	6.53134	6.48274	6.45527	6.5374	6.54679	6.49322	6.48995	6.51264	6.41509	6.48557	6.55369	6.52936	6.48441	6.53218	6.45281	6.58092
ZNF585A	6.9838	6.96044	6.71113	7.12254	7.10197	7.28691	7.39938	7.10356	7.487	7.52784	7.51059	7.32778	7.42403	7.48742	7.36873	7.4649	6.76382	6.79655	6.7903	7.20185	7.45422	7.34403	7.25699	7.36031	7.51839	7.4196	7.41268	7.18894	7.27042	7.45328	7.33898	6.79514	6.97303	7.26304	7.32938	7.3973	7.41834	7.21943	7.28616	7.34629	7.05245	6.95	7.44634	7.29253	7.28718	7.22915	7.08327	7.16581	7.01194
ZNF584	6.50147	6.55375	6.50136	6.56091	6.53625	6.50489	6.51041	6.58014	6.605	6.80988	6.47174	6.66393	6.62199	6.75093	6.68772	6.61853	6.5138	6.5357	6.52633	6.58048	6.65233	6.54788	6.54526	6.61376	6.55822	6.59921	6.74048	6.41544	6.57009	6.48797	6.53702	6.56289	6.4604	6.60998	6.67304	6.56129	6.68568	6.56962	6.70718	6.53569	6.58903	6.4959	6.60595	6.56974	6.76005	6.60743	6.58026	6.53813	6.58521
ZNF582	6.5838	6.60033	6.58712	6.53563	6.56179	6.60456	6.59447	6.58056	6.52009	6.48003	6.42246	6.52043	6.41565	6.35955	6.41751	6.44658	6.58903	6.60759	6.57404	6.39092	6.45783	6.60512	6.60463	6.29778	6.35208	6.44423	6.41597	6.35484	6.41955	6.45814	6.51016	6.60026	6.53486	6.4017	6.47074	6.47181	6.44559	6.32624	6.45941	6.55647	6.39583	6.58808	6.53676	6.35994	6.568	6.4034	6.56488	6.60843	6.55352
ZNF581	9.37431	9.50468	9.80024	9.49924	9.3675	9.31897	9.51775	9.58919	9.8211	9.74471	9.40743	9.51775	9.40533	9.63703	9.3046	9.4807	9.14284	9.35732	9.50997	9.8731	9.82487	9.13299	8.9047	9.08609	9.11542	9.16322	9.28226	9.17456	9.27853	9.53085	9.2834	9.47995	9.33948	9.43733	9.52318	9.22422	9.49297	9.46347	9.7286	9.228	9.07763	9.60905	9.47924	9.61577	9.42907	9.28591	9.21095	9.26274	9.70697
ZNF580	7.52361	7.23683	7.40532	7.10714	7.3031	7.3265	7.27814	7.34717	7.44108	7.36477	7.36222	7.40763	7.23963	7.20185	7.22244	7.10179	7.15721	7.017	7.11769	7.37505	7.36833	7.47731	7.47478	7.08289	7.27739	7.22251	7.22812	7.07913	7.11579	7.31367	7.15144	7.00611	7.36733	7.31443	7.32299	7.3177	7.38637	7.23102	7.38628	7.27248	7.25747	7.27897	7.15316	7.37527	7.19965	7.30853	7.05459	7.09237	7.34837
ZNF579	6.44922	6.47086	6.39535	6.5223	6.46635	6.47407	6.548	6.47248	6.61656	6.47885	6.44818	6.54068	6.48666	6.58707	6.48366	6.51662	6.41413	6.40374	6.39425	6.5178	6.43571	6.48972	6.46703	6.4216	6.45349	6.49494	6.43991	6.58197	6.58548	6.40857	6.4336	6.37947	6.52236	6.4466	6.44577	6.52485	6.43821	6.43096	6.58461	6.53469	6.52075	6.49455	6.50295	6.54373	6.39797	6.4834	6.5114	6.48527	6.56672
ZNF578	7.13598	7.11985	7.27489	6.84961	6.83508	7.05904	6.85913	6.80355	6.48417	6.46853	6.56934	6.5381	6.43242	6.45375	6.43075	6.47695	7.1886	7.20371	7.14862	6.53758	6.50676	6.85532	6.96081	6.50017	6.50422	6.46819	6.51683	6.504	6.50315	6.48903	6.4375	7.0969	6.83588	6.44876	6.46414	6.50788	6.44761	6.49835	6.45941	6.40497	6.40441	6.80755	6.5128	6.46697	6.52229	6.40094	6.85606	6.84494	6.79233
ZNF577	7.28691	6.75217	6.72854	7.14862	7.64092	7.17635	6.93538	7.05884	6.56518	6.77143	7.04127	6.91376	7.03189	7.12177	7.4439	7.15737	7.156	6.77806	6.72125	6.91622	7.01052	7.39174	7.18551	7.2601	7.34329	7.55625	7.3316	7.17628	7.28499	7.09703	7.09848	7.25061	7.4056	7.13612	7.37546	7.22149	7.10546	7.13831	7.01958	7.27665	7.22946	7.04616	7.02238	7.01273	6.83372	7.12149	7.08048	7.19957	7.10946
ZNF576	6.61299	6.72142	6.619	6.77332	6.85558	6.63713	6.80313	6.98015	7.19048	7.35963	7.03673	6.94393	7.14928	7.08378	7.00557	6.83648	6.68558	6.69652	6.69222	6.84853	7.05397	6.73705	6.71711	6.70691	6.8969	7.00005	6.86096	6.87658	6.8861	6.93985	6.87783	6.63597	6.67284	6.88633	6.80814	6.71254	6.84629	6.88967	6.84119	6.98762	6.92441	6.93589	7.05215	7.01405	6.84219	6.97887	6.77332	6.86691	6.7902
ZNF575	6.64153	6.61506	6.6165	6.61306	6.57295	6.61769	6.58939	6.64236	6.44791	6.45914	6.40991	6.50933	6.54196	6.50263	6.5673	6.53221	6.61818	6.59947	6.60105	6.42398	6.47629	6.65125	6.63987	6.40471	6.45845	6.39175	6.44387	6.33308	6.49232	6.52352	6.36737	6.55927	6.55787	6.4017	6.42223	6.44882	6.57438	6.54773	6.48337	6.4089	6.49323	6.61597	6.46485	6.42965	6.46702	6.47463	6.56785	6.65514	6.60807
ZNF574	6.89797	6.68776	6.68989	6.78337	6.69951	6.6959	6.70181	6.8112	7.16183	7.31664	6.74558	7.03311	7.16909	7.19139	7.07998	7.03352	6.66541	6.65262	6.65844	7.25926	7.22016	6.90645	6.78779	6.83401	7.10701	7.14559	7.12767	7.03842	6.89114	7.03919	7.13456	6.65538	6.68067	7.12615	7.08052	7.0018	7.12172	7.15847	7.14559	7.07398	6.74514	6.71442	6.99312	7.11217	6.98147	7.00744	6.72953	6.744	6.66334
ZNF573	7.16995	7.34218	7.0605	7.46377	7.8198	7.19308	7.29338	7.30209	7.17655	6.83709	7.31491	7.0146	7.08687	6.83105	7.76831	7.55741	7.099	6.94689	7.05709	7.13258	7.22295	7.09204	6.96618	7.83654	7.67734	7.60823	7.92667	7.34177	7.17952	6.69619	7.13576	7.37292	7.51913	7.20885	7.14785	7.34411	7.14862	7.26211	7.06146	7.16861	7.11549	7.1298	7.2672	7.01643	7.23683	7.02173	7.08048	7.15681	7.16094
ZNF572	6.56676	6.5782	6.61018	6.57379	6.57222	6.56518	6.59064	6.61007	6.63375	6.54604	6.48213	6.67428	6.70738	6.61613	6.60075	6.54497	6.61779	6.58313	6.593	6.60269	6.50676	6.57119	6.59278	6.53129	6.52203	6.63273	6.58465	6.40468	6.51011	6.59108	6.58541	6.56005	6.55301	6.53217	6.49386	6.48073	6.53373	6.52148	6.6132	6.591	6.61446	6.58045	6.56594	6.51407	6.54378	6.58545	6.68039	6.57051	6.53708
ZNF571	6.57541	6.59021	6.57469	6.62275	6.60769	6.60551	6.59094	6.57125	6.50444	6.43217	6.51921	6.67559	6.49767	6.44759	6.58065	6.52971	6.60249	6.59685	6.61286	6.49905	6.58026	6.65141	6.70941	6.62614	6.56487	6.58119	6.60589	6.60096	6.59585	6.57791	6.53702	6.59092	6.64639	6.69022	6.64364	6.65451	6.5021	6.56092	6.41647	6.54764	6.6031	6.58247	6.68449	6.6907	6.56894	6.71898	6.54436	6.60309	6.55832
ZNF570	6.6766	6.65449	6.64675	6.66286	6.63169	6.69557	6.65186	6.69172	6.53066	6.66495	6.55716	6.68626	6.62744	6.76131	6.71341	6.73046	6.64822	6.63914	6.65813	6.65244	6.6476	6.68401	6.71016	6.56887	6.65262	6.79311	6.5451	6.61173	6.57105	6.74188	6.66133	6.64553	6.65343	6.57022	6.57864	6.74657	6.54206	6.83865	6.60559	6.67956	6.59512	6.61597	6.57152	6.60551	6.60507	6.60609	6.65993	6.64121	6.64157
ZNF57	7.36542	7.50698	7.73398	7.23125	6.89876	7.21177	7.01139	7.00711	6.3819	6.50801	6.43178	6.58081	6.54504	6.62478	6.55175	6.45999	7.82638	7.47536	7.80796	6.89753	6.49717	6.91449	6.89282	6.77775	6.3127	6.58642	6.54782	6.53596	6.2884	6.51258	6.48144	7.39196	7.16542	6.5195	6.59572	6.51234	6.6252	6.49136	6.57145	6.45029	6.52075	7.03537	6.50075	6.49954	6.34063	6.65471	7.15399	6.9833	6.98241
ZNF569	6.93807	6.92665	7.15103	6.6911	6.76209	6.94915	6.74737	6.7332	6.45447	6.48964	6.48746	6.47792	6.41012	6.53464	6.51871	6.45907	6.92596	6.91925	6.99201	6.48751	6.47104	6.75216	6.77256	6.47507	6.49424	6.4276	6.46748	6.49211	6.47751	6.50871	6.42157	6.97255	6.73029	6.42664	6.43209	6.45641	6.44872	6.49245	6.45836	6.41757	6.49438	6.74963	6.45998	6.45296	6.55354	6.4802	6.73135	6.78895	6.72925
ZNF568	6.97159	7.03668	7.29873	6.83157	6.87175	7.0449	6.79676	6.8173	6.61656	6.60135	6.66285	6.60876	6.77173	6.53885	6.46419	6.49767	7.1289	7.17081	7.10655	6.64086	6.56022	6.77521	6.89202	6.58207	6.57946	6.70116	6.72935	6.49864	6.54775	6.51585	6.59532	7.1027	6.90714	6.57488	6.61283	6.58027	6.56906	6.59685	6.63627	6.56658	6.55041	6.86642	6.50415	6.51788	6.54956	6.60183	6.84629	6.80536	6.83092
ZNF567	6.70185	6.66198	6.67952	6.66176	6.74667	6.72911	6.66475	6.64118	6.59697	6.66995	6.76887	6.7828	6.69025	6.57192	6.93613	6.68506	6.75072	6.68012	6.70563	6.753	6.57651	6.69873	6.74396	6.90589	6.71382	6.87935	6.95047	6.8524	6.70745	6.59299	6.75076	6.63991	6.66173	6.66678	6.77337	6.68111	6.6794	6.59287	6.59028	6.8811	6.7591	6.62544	6.54168	6.75506	6.56262	6.76719	6.68072	6.72159	6.6369
ZNF566	6.52747	6.54541	6.53348	6.58278	6.65124	6.50441	6.5618	6.58056	6.80777	6.70703	7.01052	7.0053	6.73796	6.81511	6.99417	6.89388	6.52888	6.51449	6.54878	6.92057	6.78024	6.51625	6.50449	6.90366	6.92505	7.06916	7.08656	6.82104	7.0236	6.84663	6.98308	6.58646	6.5607	6.74917	6.90076	6.90498	6.9847	7.00938	6.82569	6.95237	6.89813	6.52278	6.92304	6.76318	6.83716	6.8516	6.57869	6.5915	6.58092
ZNF565	6.68121	6.66419	6.69146	6.87964	6.71389	6.74777	6.78083	6.79417	6.59329	6.5722	6.8137	6.63724	6.70613	6.775	6.85276	6.79371	6.67243	6.68556	6.64591	6.72319	6.60277	6.78509	6.91512	6.77452	6.66213	6.97827	6.75777	6.80912	6.80192	6.84822	6.72455	6.83128	6.71629	6.66103	6.622	6.75184	6.68428	6.78716	6.7451	6.80671	6.57639	6.76985	6.89121	6.71983	6.79213	6.77666	6.64734	6.79184	6.69076
ZNF564	6.87355	7.73198	7.33669	7.83553	7.66235	7.13576	7.75814	7.53369	8.18503	8.02497	8.33932	8.52487	8.21029	8.06592	8.49268	8.39727	7.5826	7.48438	7.5948	8.20758	8.23867	7.60921	7.68507	8.08121	8.15721	8.23438	8.2969	8.02638	8.15796	8.04774	8.25601	7.16441	7.56749	8.18534	8.246	8.05804	8.16352	8.60603	8.45818	8.23104	8.06869	7.20913	8.29276	8.25977	7.98236	8.04677	7.64818	7.57817	7.46692
ZNF563	6.50826	6.54635	6.48181	6.55545	6.57152	6.50242	6.4577	6.55889	6.50923	6.47774	6.51665	6.51856	6.58106	6.61083	6.48173	6.73046	6.52789	6.51156	6.53594	6.64835	6.54326	6.47661	6.48825	6.62275	6.43216	6.53124	6.5433	6.54796	6.56914	6.48564	6.49935	6.45751	6.51392	6.52223	6.60767	6.43979	6.47083	6.52683	6.54472	6.48763	6.62742	6.4959	6.60168	6.55284	6.50931	6.61522	6.58181	6.56451	6.57572
ZNF562	7.03064	7.13633	6.92571	7.57688	7.6337	7.61337	7.58039	7.60067	7.50491	7.03427	7.11536	7.02646	7.60534	7.51552	7.58081	7.37894	7.03679	6.91402	6.80951	7.24708	7.29746	7.43359	7.51993	7.43289	7.67587	7.60459	7.5195	7.27144	7.33477	7.27094	7.31882	7.21271	7.42152	7.47302	7.22627	7.38494	7.27656	7.51638	7.11794	7.4649	7.38449	7.55136	7.39307	7.43435	7.15435	7.28465	7.62341	7.66016	7.4236
ZNF561	6.94572	6.77923	6.97069	6.7127	6.6879	7.05276	6.74506	6.72002	6.67159	6.54271	6.72471	6.59156	6.49767	6.59618	6.60147	6.48174	6.83917	6.85545	6.84398	6.57419	6.55936	6.87171	6.82084	6.511	6.54677	6.48586	6.56638	6.51852	6.50914	6.49935	6.44759	6.78782	6.80232	6.56578	6.46626	6.53195	6.51785	6.5421	6.54294	6.53569	6.49784	6.73414	6.63952	6.52381	6.58554	6.54878	6.71064	6.7088	6.75096
ZNF560	6.49985	6.52114	6.50897	6.42972	6.45825	6.49784	6.4917	6.48597	6.54298	6.54914	6.42994	6.57981	6.56787	6.53543	6.46702	6.59945	6.47786	6.53461	6.52198	6.58837	6.56022	6.52294	6.47893	6.56119	6.55734	6.55983	6.47157	6.51948	6.44817	6.6163	6.51016	6.49719	6.52124	6.6005	6.55369	6.61642	6.48401	6.56488	6.56685	6.50781	6.56005	6.48614	6.53676	6.52001	6.49083	6.56063	6.4756	6.49071	6.50447
ZNF559	7.02572	7.08826	6.83036	7.30874	7.13529	7.03163	6.80313	6.99892	6.88492	6.56823	7.10393	6.99517	6.81394	6.56694	7.18361	6.94757	6.94041	6.8359	6.93894	6.64086	6.65722	7.32417	7.34346	7.16526	6.67006	7.09848	6.64794	6.9636	7.01248	6.95685	7.01073	7.10037	7.23657	6.99294	7.0073	6.82977	6.79861	6.79189	6.6695	7.01454	7.13699	6.79273	7.0139	6.82842	6.65319	6.72849	6.90322	7.11589	7.07861
ZNF558	6.77346	6.63193	6.59634	6.80372	6.67983	6.62938	6.62817	6.66755	6.58053	6.77405	6.80974	6.60678	7.00986	6.72905	6.88412	6.67506	6.63001	6.59712	6.60182	6.55289	6.57651	6.78786	6.79052	6.90686	6.98392	6.79493	6.95969	7.03465	6.98964	6.82121	6.6494	6.57377	6.61658	6.64797	6.68209	6.88695	6.80345	6.76136	6.76916	6.99099	6.98453	6.61276	6.83925	6.81771	6.56262	6.6339	6.62261	6.6582	6.62185
ZNF557	6.79672	6.72859	6.69842	6.90353	6.87121	6.81871	6.74688	6.83058	6.87813	6.55319	6.74378	6.73577	6.75197	6.74464	6.70334	6.87578	6.68433	6.62478	6.64372	6.69774	6.85306	6.8931	6.89009	6.93251	7.02616	6.74095	6.75467	6.95043	6.83495	6.77778	6.69125	6.6719	6.89333	6.88099	6.90076	6.70943	6.86527	6.69978	6.72722	6.92991	6.87964	6.86132	7.00209	6.8895	6.80994	6.6377	6.84436	6.86523	6.96651
ZNF556	6.72582	6.70233	6.70637	6.62918	6.635	6.65098	6.65306	6.69884	6.43375	6.41166	6.37066	6.43898	6.5126	6.49909	6.427	6.41014	6.64908	6.66383	6.64623	6.41877	6.5021	6.61087	6.61227	6.40935	6.40108	6.50715	6.3215	6.49864	6.49527	6.50349	6.4411	6.64753	6.63706	6.41529	6.37908	6.34314	6.51598	6.49835	6.48235	6.47059	6.42128	6.61843	6.50295	6.42605	6.34984	6.43094	6.61409	6.69183	6.66334
ZNF555	6.64461	6.64566	6.65174	6.63968	6.57818	6.72942	6.61522	6.64632	6.53528	6.62974	6.49504	6.61209	6.54359	6.51767	6.58626	6.55402	6.6284	6.67613	6.66921	6.52044	6.52228	6.63152	6.69172	6.48605	6.55467	6.49595	6.50241	6.50618	6.46644	6.52446	6.54681	6.63217	6.6154	6.4813	6.60272	6.50582	6.54558	6.56962	6.5659	6.47599	6.5311	6.59483	6.42173	6.51407	6.6369	6.58368	6.59701	6.61444	6.60106
ZNF554	6.55733	6.56595	6.5763	6.502	6.4756	6.54736	6.56576	6.56914	6.56041	6.52249	6.50365	6.54249	6.51032	6.60251	6.55626	6.51662	6.53497	6.54736	6.5344	6.54396	6.55229	6.55526	6.57654	6.52782	6.46342	6.5669	6.54073	6.49528	6.511	6.53937	6.5142	6.56701	6.51672	6.5001	6.49947	6.56129	6.6418	6.51876	6.48439	6.55852	6.39583	6.55476	6.52385	6.53625	6.32155	6.52377	6.5508	6.51286	6.55389
ZNF552	6.51929	6.54076	6.52063	6.52099	6.52861	6.5315	6.56948	6.55305	6.74719	6.56915	6.53973	6.53625	6.68601	6.58532	6.56096	6.7227	6.54894	6.52847	6.56425	6.58732	6.57448	6.55041	6.53719	6.57847	6.54507	6.6556	6.62256	6.54506	6.44817	6.59722	6.5192	6.51232	6.57396	6.51325	6.5433	6.6263	6.51785	6.53219	6.52257	6.62932	6.4287	6.58921	6.58433	6.66567	6.67399	6.79395	6.52123	6.57962	6.48937
ZNF551	6.4399	6.4477	6.42153	6.49541	6.50228	6.4346	6.48517	6.56856	6.56518	6.578	6.68499	6.58081	6.70876	6.65373	6.65283	6.67227	6.42791	6.44617	6.42963	6.56433	6.68429	6.49759	6.45182	6.70555	6.64356	6.66538	6.58815	6.53899	6.60542	6.60168	6.63593	6.49563	6.43569	6.58626	6.55457	6.6263	6.56216	6.5233	6.63901	6.59725	6.6031	6.47342	6.54918	6.70393	6.5448	6.61407	6.50303	6.50615	6.4554
ZNF550	6.52269	6.54017	6.54858	6.60452	6.59368	6.51478	6.60056	6.60277	6.6378	6.55117	6.54117	6.66393	6.58409	6.77845	6.66784	6.59697	6.56193	6.53552	6.52857	6.64835	6.663	6.50939	6.57186	6.76381	6.73838	6.60785	6.71383	6.65384	6.71712	6.66349	6.65251	6.54129	6.56776	6.57653	6.61184	6.59817	6.79251	6.59976	6.78306	6.72117	6.71029	6.62006	6.75687	6.76133	6.61195	6.56958	6.57909	6.58018	6.56672
ZNF549	11.3489	10.7067	10.8748	11.1322	11.7155	11.2847	10.5149	10.5432	9.93813	9.27978	10.9961	10.8192	10.413	10.3952	11.246	10.3819	11.3696	10.7437	10.2595	10.5418	10.6665	10.5338	10.4186	11.6961	11.4955	11.5618	11.1486	11.3611	11.3611	10.7787	11.0461	11.1934	11.5336	11.1091	11.1556	11.0337	11	10.7911	10.6852	11.2058	11.0276	10.6095	10.882	10.2085	10.4015	10.8176	10.7035	11.0155	10.6597
ZNF548	7.4711	7.388	6.8119	7.49468	7.59901	7.20718	7.31645	7.14346	7.44216	7.3284	7.78227	7.75643	7.46768	7.39379	7.48305	7.54417	7.48528	7.17206	7.2672	7.782	7.74091	7.48407	7.22357	7.93596	7.88465	8.00505	7.81744	7.87365	7.85353	7.52836	7.80431	7.29963	7.72173	7.88971	7.66669	7.52089	7.65768	7.37134	7.38327	8.20594	8.07632	7.25754	7.86213	7.85145	7.69746	7.34411	7.33758	7.20552	7.25384
ZNF547	6.66938	6.73701	6.76942	6.62918	6.65292	6.70255	6.7269	6.65914	6.51419	6.3786	6.51577	6.54068	6.53553	6.43947	6.47644	6.47585	6.78487	6.7675	6.74381	6.40426	6.49717	6.75771	6.65393	6.47807	6.40229	6.53304	6.44387	6.46259	6.52574	6.46389	6.39175	6.68123	6.66095	6.52854	6.50717	6.40579	6.46759	6.65756	6.50537	6.43626	6.50642	6.61937	6.4344	6.59416	6.48225	6.5389	6.69139	6.60661	6.66478
ZNF546	6.49089	6.48593	6.4605	6.45602	6.51662	6.52447	6.45889	6.42165	6.48519	6.43822	6.54279	6.47167	6.46269	6.45489	6.42792	6.51845	6.49282	6.5182	6.49737	6.48457	6.3705	6.49901	6.50102	6.50198	6.49603	6.4495	6.47656	6.50618	6.38598	6.46271	6.37493	6.46371	6.45267	6.44989	6.48485	6.4522	6.3673	6.56771	6.51802	6.50376	6.4176	6.45022	6.52187	6.41128	6.36669	6.46464	6.46424	6.36646	6.43217
ZNF544	7.43351	7.58428	7.39602	8.11773	7.86513	7.33315	8.02963	8.04213	8.32923	8.17944	8.23941	8.21298	8.44286	8.1734	8.39239	8.18183	7.90434	7.62297	7.80085	8.61239	8.49344	7.70637	7.8542	8.37258	8.10476	8.35981	8.34877	8.4391	8.45246	8.36797	8.13341	7.58553	7.94765	8.38904	8.37834	8.12902	8.20412	8.59423	8.22997	8.42164	8.22397	7.65423	8.6023	8.70654	8.2	8.25378	8.12669	8.16217	7.98137
ZNF543	6.56174	6.55786	6.59093	6.67746	6.69314	6.54379	6.68379	6.66809	6.69068	6.90478	6.53894	6.85775	6.93894	6.9079	6.70104	6.8885	6.58882	6.56703	6.5946	6.6457	6.65233	6.65824	6.7426	6.68538	6.77196	6.68353	6.86775	6.90072	6.8005	6.82121	6.73342	6.56226	6.58617	6.624	6.66124	6.67492	6.58205	6.65756	6.81519	6.77313	6.86214	6.62489	6.9204	6.90027	6.57987	6.77183	6.59539	6.65907	6.68362
ZNF542P	6.58625	6.54206	6.55816	6.57888	6.52731	6.58203	6.57238	6.54004	6.50036	6.56722	6.4813	6.55087	6.49288	6.51767	6.42162	6.48748	6.57246	6.55254	6.5587	6.5178	6.53513	6.55182	6.54842	6.52971	6.49771	6.49204	6.54782	6.52773	6.50715	6.47406	6.52524	6.5583	6.54829	6.47445	6.50045	6.54717	6.54808	6.42757	6.53098	6.48525	6.53802	6.54941	6.45207	6.46592	6.55258	6.39475	6.59269	6.53977	6.50393
ZNF541	6.54634	6.52407	6.52729	6.49216	6.59947	6.49802	6.58174	6.56527	6.43994	6.46616	6.49504	6.46657	6.51886	6.59618	6.54517	6.53221	6.52731	6.51041	6.49712	6.48751	6.49717	6.51675	6.52545	6.59447	6.49683	6.48378	6.57058	6.44542	6.58298	6.52352	6.55657	6.51685	6.53326	6.53577	6.54601	6.54985	6.57347	6.59192	6.51122	6.49973	6.54748	6.52829	6.51497	6.55643	6.58742	6.50056	6.54932	6.55658	6.5275
ZNF540	6.69915	6.61731	6.63248	6.71207	6.74386	6.81922	6.60297	6.60402	6.60966	6.57316	6.63536	6.71615	6.64972	6.51062	6.81021	6.93251	6.65153	6.59616	6.62522	6.63564	6.56551	6.58869	6.61836	6.64912	6.59371	6.54751	6.76098	6.79256	6.58462	6.50871	6.64358	6.63925	6.61522	6.6005	6.73364	6.60104	6.69587	6.76329	6.86306	6.56165	6.61221	6.56002	6.63952	6.58227	6.50333	6.64849	6.60454	6.6263	6.5683
ZNF536	6.51335	6.51312	6.51565	6.53801	6.58289	6.49966	6.56322	6.58035	6.64616	6.84143	6.8322	6.63457	6.68474	6.71109	6.78377	6.81267	6.5195	6.51582	6.51312	6.68278	6.87683	6.4971	6.56884	6.68538	6.79822	6.76251	6.81975	6.67427	6.71587	6.77778	6.68609	6.53149	6.50806	6.93122	6.96529	6.71747	6.72493	6.78152	6.80192	6.68952	6.73889	6.59573	6.78826	6.6045	6.71459	6.64551	6.56151	6.56226	6.59605
ZNF532	6.7095	6.63912	6.57673	6.69978	6.61967	6.64295	6.63126	6.7095	6.61282	6.58882	6.5045	6.80739	6.62651	6.70899	6.85856	6.76758	6.60849	6.61202	6.65844	6.53946	6.62582	6.6765	6.72551	6.68959	6.5426	6.54933	6.68362	6.81401	6.62641	6.54159	6.76362	6.63517	6.68424	6.67967	6.5852	6.66724	6.8098	6.62203	6.82569	6.53057	6.75216	6.65336	6.54168	6.84153	6.6178	6.66407	6.57473	6.71038	6.67158
ZNF530	6.5891	6.60207	6.59269	6.59017	6.57963	6.56478	6.65997	6.65818	6.7965	6.64811	6.56434	6.67998	6.83389	6.99653	6.7465	6.85118	6.59204	6.6022	6.59136	6.8933	6.72757	6.59488	6.56769	6.69252	6.73169	6.77218	6.69529	6.65527	6.56914	6.71355	6.71424	6.61794	6.57489	6.62976	6.75488	6.67492	6.6482	6.75755	6.7342	6.8034	6.79442	6.57772	6.60595	6.57562	6.6674	6.68372	6.57501	6.59198	6.58234
ZNF529	7.08636	6.93191	6.66727	7.41297	7.51856	6.89268	7.10989	7.17527	7.31982	6.91171	7.46955	7.55217	7.2951	7.25262	7.75213	7.79763	7.21938	6.78634	6.95009	7.39399	7.42152	7.40063	7.31655	7.79055	7.42247	7.56143	7.78118	7.32086	7.67328	7.32226	7.44797	7.12053	7.34346	7.46427	7.57925	7.278	7.51411	7.36157	7.12015	7.6032	7.48212	6.89433	7.59281	7.24356	7.28465	7.39989	7.06817	7.36333	6.83121
ZNF528	6.79197	6.76621	6.9549	6.68465	6.73079	6.81418	6.70975	6.6693	6.59329	6.55117	6.61047	6.59429	6.60437	6.4804	6.62863	6.52702	6.76659	6.85648	6.78269	6.57508	6.61737	6.67245	6.6587	6.61473	6.59922	6.5901	6.61924	6.573	6.55902	6.55829	6.62206	6.77624	6.74802	6.66383	6.63924	6.5595	6.57347	6.62203	6.52811	6.56873	6.55798	6.72755	6.57442	6.61298	6.57197	6.56862	6.73784	6.67516	6.72354
ZNF527	6.5056	6.51082	6.51663	6.58735	6.56179	6.49249	6.58221	6.56551	6.83326	6.61561	6.60271	6.70396	6.69795	6.78664	6.61352	6.8536	6.50022	6.49446	6.52611	6.92057	6.80259	6.52668	6.49683	6.75609	6.67905	6.7964	6.72427	6.76168	6.84119	6.9038	6.75076	6.53713	6.49929	6.87777	6.71114	6.87131	6.77459	6.67884	6.79686	6.71036	6.85445	6.57492	6.79937	6.89091	6.75131	6.66407	6.5759	6.58226	6.55467
ZNF526	7.14136	7.07514	7.15771	6.92473	7.11589	7.12162	7.09729	7.17803	6.66993	6.46736	6.77777	6.5851	6.84974	6.86337	6.79486	6.77998	7.00886	7.02859	7.13831	6.591	6.88197	6.951	7.11271	6.847	6.56245	6.58302	6.8484	6.58978	6.82171	6.63788	6.54483	7.14785	6.98813	6.64525	6.73729	6.62865	6.41963	6.53133	6.87149	6.64136	6.61335	7.15046	6.82983	6.61298	6.77381	6.53784	7.18605	7.1586	7.10722
ZNF525	7.66858	7.60307	7.80696	7.18667	7.3546	7.46287	7.11499	7.08666	6.6378	6.60826	6.59796	6.58081	6.82615	6.6118	6.8202	6.89277	7.7203	7.59649	7.75083	6.77316	6.87203	7.29268	7.12445	6.69882	6.62536	7.02679	6.84186	6.77149	6.79521	6.57407	6.663	7.49226	7.24766	6.79071	6.72974	6.62404	6.74435	6.59192	6.49427	6.83681	6.62301	7.07626	6.60385	6.54831	6.59957	6.74277	7.13024	7.0762	7.14045
ZNF524	8.99656	8.74928	8.58323	8.82593	8.77629	8.81273	8.9021	8.84992	9.05513	9.18305	9.0499	8.84583	8.8733	9.02027	8.55783	8.97893	8.33166	8.63348	8.67573	9.14836	8.88847	8.54193	8.31102	8.58363	8.45106	8.45557	8.52603	8.60307	8.83505	9.08163	8.84675	9.00839	8.59376	8.94643	8.70419	9.02794	8.91382	8.95646	9.12442	8.79519	8.93347	8.93555	9.0002	8.91292	9.04186	8.80458	8.6415	8.66128	9.1123
ZNF521	6.76514	6.73577	6.88261	6.68348	6.6346	6.73706	6.66791	6.74467	6.56129	6.59533	6.48746	6.67428	6.53618	6.59706	6.76946	6.62246	6.85024	6.80108	6.76816	6.67566	6.6231	6.71158	6.66113	6.57061	6.67006	6.64663	6.63664	6.58099	6.52484	6.70197	6.55084	6.72913	6.74253	6.65973	6.55803	6.6703	6.63019	6.61218	6.54938	6.53673	6.56687	6.69156	6.57642	6.62826	6.5516	6.61187	6.67831	6.69789	6.68672
ZNF519	6.53396	6.56369	6.51145	6.61864	6.58971	6.50731	6.59947	6.56157	6.649	6.62327	6.79052	6.60474	6.76325	6.60427	6.8328	6.69184	6.54672	6.54341	6.53625	6.81226	7.0254	6.52184	6.48954	6.92268	6.81919	6.57307	6.84494	6.8524	6.72289	6.65612	6.97603	6.52199	6.56955	6.84302	6.8149	6.55422	6.80521	6.77471	6.55309	6.6747	6.92268	6.52516	6.69949	6.95386	6.91028	6.8516	6.56819	6.58383	6.56645
ZNF518B	7.38189	7.24944	6.69528	7.97862	7.74372	7.53932	7.38338	7.3329	7.47444	7.29015	8.22449	8.08605	7.13293	7.1444	8.42971	8.23682	7.70637	7.34337	7.96487	7.95627	7.85238	7.39613	7.67806	8.19951	7.80516	8.4514	8.41125	8.0874	8.37276	7.98137	8.06924	7.45015	7.78634	8.2396	8.14393	8.267	8.10915	7.9868	7.754	8.08505	8.05944	6.93894	8.17983	8.24264	7.76739	7.84633	7.37766	7.5955	7.6392
ZNF518A	6.66326	6.58324	6.48797	7.01166	6.84877	6.6301	6.59064	6.5921	6.66538	6.57711	6.89568	7.19173	6.53553	6.51319	7.09008	7.06964	6.65825	6.5734	6.62961	6.6907	6.81032	6.58764	6.62181	7.33598	6.71233	7.17235	7.38255	6.9269	7.26895	6.585	7.37416	6.66827	6.91072	6.95199	7.00149	7.12107	7.17081	6.63322	6.52627	6.97966	7.06537	6.57705	6.64198	6.83333	6.53331	6.98415	6.67422	6.69183	6.60655
ZNF517	6.62275	6.66698	6.6949	6.56718	6.60954	6.60644	6.60255	6.62085	6.56715	6.59198	6.54517	6.54895	6.58705	6.47486	6.52946	6.39343	6.66734	6.66618	6.72399	6.40732	6.48715	6.6507	6.6172	6.4841	6.52028	6.46819	6.4499	6.51042	6.53192	6.57503	6.56752	6.64524	6.60249	6.50375	6.53421	6.64291	6.53287	6.4564	6.48337	6.53783	6.54846	6.62282	6.56197	6.47342	6.542	6.53784	6.59901	6.61353	6.62052
ZNF516	7.0383	7.29616	7.4277	6.90868	7.06106	7.25041	6.91673	7.10745	6.63133	6.93961	6.73161	6.61633	6.9181	6.85122	6.88078	6.62941	7.29528	7.22915	7.18591	6.73786	6.76354	6.92788	6.81899	7.13825	6.97359	6.99406	6.74383	6.68854	6.73202	6.91789	7.01515	7.10574	7.05835	6.97543	6.67452	7.06964	7.08556	6.86027	7.15515	7.14213	6.97033	7.07686	6.78826	6.83525	6.80306	6.95111	6.9742	6.9448	6.96724
ZNF514	6.83907	6.6564	6.61318	6.76919	6.79689	6.64811	6.6528	6.65031	6.59603	6.50565	6.94171	7.02748	6.67893	6.80275	7.01444	6.73555	6.65417	6.63437	6.62219	6.9847	6.74676	6.82726	6.68023	7.18881	7.21808	7.1904	6.95969	7.0227	7.05808	6.68348	6.90498	6.71885	6.75178	7.07881	6.84048	7.0957	6.79561	6.89527	6.65908	7.06544	7.11549	6.74781	6.91431	6.86388	6.62996	6.83635	6.78428	6.93404	6.65247
ZNF513	6.66095	6.63982	6.62644	6.70032	6.72297	6.6853	6.72179	6.79085	6.59697	6.95644	6.8461	6.69932	6.94698	6.99017	6.72289	6.65819	6.69493	6.63638	6.62666	6.81226	6.6747	6.79978	6.88864	6.72333	6.55202	6.78633	6.5838	6.7824	6.8735	6.6874	6.72455	6.59764	6.69554	6.624	6.59777	6.61244	6.66777	6.89527	6.78123	6.88398	6.73241	6.76496	6.7936	6.74254	6.7494	6.83635	6.65757	6.68825	6.68643
ZNF512B	6.58608	6.58673	6.54517	6.66538	6.6663	6.57498	6.65853	6.648	6.94804	7.06188	6.85695	6.75793	6.86859	6.92566	6.81907	6.85951	6.58247	6.58573	6.58051	6.99624	7.03292	6.64201	6.54695	6.91108	6.79978	6.84297	6.92498	6.8488	6.93352	6.89228	7.01631	6.62443	6.67447	7.05915	7.1423	6.8839	6.99254	6.68044	7.06021	6.88688	6.9485	6.66815	6.90901	7.17527	7.01919	6.88731	6.66876	6.65936	6.60546
ZNF512	8.60844	8.60864	8.04927	8.83083	8.79873	8.57793	8.58948	8.68205	8.78572	8.465	9.31306	9.16322	8.6628	8.67746	9.20526	9.02086	8.92964	8.67828	8.90262	8.89239	9.15256	8.56962	8.57981	9.07825	9.0622	9.11656	9.12992	9.18078	9.25	8.94845	9.03356	8.39577	8.65655	9.18133	9.27033	9.1953	9.39754	9.05621	8.97495	9.1047	9.11161	8.52001	9.33548	9.11387	8.79038	9.09124	8.62758	8.71016	8.54606
ZNF511	8.36251	7.73849	7.28843	8.32923	8.27019	7.97154	8.22379	8.36231	8.38928	8.37502	8.20228	7.93757	8.19798	8.46032	7.75016	8.15845	7.60448	7.98538	7.81757	8.05031	8.09804	7.98281	8.16499	7.98782	7.605	8.11724	8.0001	8.37329	8.22397	7.93345	8.08924	8.24987	8.243	7.82019	8.1625	7.96501	7.80328	7.71762	7.79617	7.89331	8.34328	8.2969	7.92217	8.17605	8.13631	7.95335	8.19081	8.21697	8.47065
ZNF510	6.57378	6.60479	6.54656	6.6189	6.59458	6.55872	6.58896	6.58152	6.65341	6.61685	6.5554	6.98829	6.64647	6.56365	6.87987	6.83209	6.58854	6.57728	6.59895	6.64701	6.72899	6.58026	6.64644	6.67002	6.92374	6.72198	6.82807	6.7876	6.8174	6.67466	6.96014	6.62078	6.62107	6.85779	6.6912	6.67189	6.75771	6.91321	6.56316	6.8189	6.77236	6.6295	6.84034	6.6005	6.85833	6.65177	6.59701	6.59424	6.54375
ZNF507	6.48558	6.46418	6.42064	6.55988	6.56579	6.45246	6.4028	6.44735	6.53246	6.52559	6.6095	6.53528	6.55673	6.51682	6.70459	6.58389	6.51154	6.4349	6.48369	6.56249	6.5514	6.46318	6.50808	6.82977	6.72281	6.7069	6.9382	6.62068	6.88083	6.57407	6.86071	6.51354	6.58406	6.75471	6.78609	6.65179	6.65443	6.6689	6.56316	6.80671	6.77965	6.44042	6.6256	6.77883	6.57663	6.6108	6.4428	6.46639	6.44322
ZNF503-AS2	6.54862	6.54611	6.56013	6.58356	6.59739	6.54349	6.59421	6.55407	6.71134	6.74256	6.8053	6.724	6.78679	6.93019	6.7252	6.75588	6.53848	6.55837	6.53328	6.77484	6.86867	6.55401	6.50273	6.68256	6.64643	6.64663	6.7359	6.78501	6.70745	6.82764	6.83165	6.56791	6.51981	6.75471	6.79727	6.7956	6.81623	6.79332	6.80369	6.72465	6.78698	6.5463	6.67863	6.75737	6.71459	6.7103	6.55997	6.56873	6.55352
ZNF503	6.62167	6.5754	6.58768	6.77836	6.69205	6.63593	6.68778	6.83474	6.62033	6.68859	6.64911	6.67694	6.85891	6.63139	6.7252	6.59515	6.60344	6.60242	6.56689	6.65505	6.68264	6.7128	6.77286	6.64789	6.75853	6.71694	6.77315	6.84351	6.69351	6.92403	6.73154	6.61144	6.58656	6.6151	6.61728	6.75535	6.6794	6.64791	6.8597	6.92893	6.70865	6.87997	6.63679	6.60248	6.86636	6.57982	6.7876	6.85903	6.69205
ZNF502	6.65926	6.62394	6.60422	6.69311	6.66036	6.57451	6.56283	6.57055	6.61401	6.63418	6.49217	6.61209	6.70738	6.509	6.7252	6.67506	6.61188	6.58639	6.59309	6.59299	6.80455	6.70057	6.63143	6.62275	6.60848	6.67281	6.66384	6.71913	6.83124	6.5554	6.55953	6.60703	6.61026	6.71426	6.622	6.61758	6.58826	6.63322	6.52457	6.72117	6.58314	6.55532	6.60895	6.67775	6.59957	6.7867	6.55781	6.57846	6.57541
ZNF501	6.56858	6.61702	6.63144	6.62177	6.58781	6.59937	6.58119	6.59003	6.54592	6.61937	6.45836	6.52781	6.46722	6.54227	6.57582	6.52189	6.62786	6.60457	6.61786	6.53232	6.58395	6.61313	6.6439	6.51832	6.49859	6.53304	6.53534	6.50935	6.52752	6.55033	6.45701	6.65786	6.63593	6.51677	6.49752	6.46248	6.50301	6.53916	6.52359	6.42	6.50738	6.58722	6.55634	6.43088	6.53128	6.52268	6.5689	6.62808	6.59367
ZNF500	7.29368	6.84828	7.19857	7.32811	7.07626	7.21474	7.49001	7.41193	7.63027	7.60713	7.21925	7.15807	7.56854	7.60487	7.39774	7.42062	6.9415	6.79825	6.82848	7.59878	7.3797	7.74808	7.45065	7.44608	7.76558	7.2642	7.62664	7.54362	7.25229	7.53966	7.31748	7.14124	7.27935	7.4214	7.58206	7.42647	7.54352	7.52693	7.44216	7.55915	7.25672	7.41702	7.44448	7.38566	7.43234	7.33477	7.05696	7.21448	7.45026
ZNF497	6.63217	6.58104	6.60099	6.56814	6.5471	6.57835	6.56209	6.53971	6.49737	6.40352	6.54679	6.61409	6.56453	6.53711	6.55322	6.44456	6.57028	6.58175	6.59265	6.57135	6.5076	6.60642	6.63656	6.56887	6.4795	6.57763	6.50527	6.55988	6.54124	6.4718	6.49281	6.60209	6.58456	6.58269	6.47843	6.47083	6.50855	6.54679	6.56041	6.50477	6.3613	6.62101	6.54074	6.53136	6.49083	6.63888	6.57624	6.54111	6.60655
ZNF496	6.4357	6.37101	6.44842	6.45526	6.46295	6.37462	6.42992	6.41221	6.50333	6.58882	6.52605	6.50735	6.53018	6.42662	6.53035	6.54242	6.42863	6.40526	6.42625	6.49715	6.50495	6.36598	6.42435	6.5288	6.50588	6.55123	6.5424	6.56395	6.55137	6.59504	6.52925	6.44554	6.40207	6.51594	6.55032	6.5302	6.47983	6.53916	6.50444	6.54183	6.5329	6.43547	6.60798	6.53525	6.66422	6.54081	6.39196	6.36914	6.37782
ZNF493	6.44104	6.52948	6.49837	6.57888	6.53792	6.53041	6.55614	6.46616	6.73133	6.69823	6.72842	6.62632	6.66125	6.89355	6.68909	6.60418	6.54188	6.4892	6.49151	6.75771	6.72067	6.47238	6.53705	6.81637	6.77196	6.86479	6.91594	6.81684	6.74127	6.6765	6.77659	6.5056	6.57413	6.87777	6.80298	6.68413	6.82336	6.78152	6.71498	6.7445	6.78865	6.5171	6.67573	6.69679	6.76005	6.74653	6.52327	6.53428	6.49866
ZNF492	6.46086	6.43786	6.46715	6.55545	6.50348	6.46397	6.49597	6.49848	6.64313	6.65302	6.63536	6.64752	6.60038	6.5776	6.6246	6.58847	6.45722	6.46173	6.43876	6.54204	6.57358	6.43884	6.44672	6.60983	6.61522	6.65834	6.69393	6.64466	6.6064	6.63382	6.58445	6.46759	6.50167	6.57022	6.76819	6.67492	6.7017	6.56189	6.63354	6.63978	6.59288	6.51588	6.67141	6.65585	6.62996	6.60609	6.49897	6.44763	6.48937
ZNF491	6.4726	6.46418	6.45034	6.38754	6.46759	6.4456	6.44916	6.46995	6.45987	6.59416	6.47565	6.54158	6.5516	6.5123	6.52781	6.50461	6.45945	6.46235	6.43597	6.42931	6.42807	6.4515	6.44463	6.54449	6.56245	6.57138	6.48548	6.4615	6.57009	6.48447	6.50708	6.46634	6.46317	6.53668	6.54762	6.54623	6.52761	6.49551	6.56129	6.35939	6.52689	6.44466	6.50075	6.50156	6.56167	6.5075	6.5114	6.50871	6.44928
ZNF485	6.57875	6.607	6.56759	6.65661	6.58524	6.6097	6.60966	6.64041	6.55268	6.48438	6.55285	6.50548	6.49929	6.67488	6.69705	6.66998	6.57516	6.58103	6.6069	6.5129	6.43041	6.57629	6.67395	6.48605	6.60463	6.47967	6.55626	6.52871	6.66031	6.49726	6.59216	6.57189	6.61259	6.56182	6.51382	6.57602	6.49102	6.5024	6.44424	6.62679	6.59722	6.58334	6.37212	6.58667	6.51838	6.37363	6.61689	6.62873	6.51498
ZNF484	6.61248	6.62442	6.57297	6.72499	6.74435	6.63713	6.55843	6.62263	6.9274	6.62822	6.95991	7.32571	6.65092	6.91321	7.18923	7.07626	6.62351	6.6022	6.66212	6.69937	6.88971	6.71396	6.67096	6.96224	6.93593	7.06976	7.05605	7.05642	7.07918	6.78323	7.12457	6.64091	6.7532	6.91571	7.11418	6.93682	7.0018	6.98773	6.63762	7.07398	7.04217	6.60844	6.92592	6.95187	6.68921	6.9274	6.69485	6.65058	6.64453
ZNF483	7.24541	6.9314	6.80019	7.1268	7.59505	6.90786	6.95386	7.08525	6.81112	6.62066	7.1488	6.98549	6.96794	7.09299	7.15157	6.97003	7.27765	7.12644	6.88519	7.03842	7.05611	7.14141	6.84671	7.52302	7.57737	7.5947	7.23446	7.41638	7.70301	7.27161	7.42515	7.16441	7.67747	7.10989	7.28274	7.28318	7.13156	7.21256	7.30068	7.27807	7.43112	7.0445	7.28119	7.2784	6.99387	7.13017	7.08582	7.18659	7.07509
ZNF480	6.70266	6.59182	6.55549	6.68731	6.67268	6.68728	6.57975	6.66501	6.45869	6.45914	6.67544	6.92222	6.5157	6.62155	7.0139	6.92173	6.68883	6.61088	6.66665	6.54304	6.51137	6.68539	6.67357	6.74931	6.52112	6.86087	6.91368	6.90353	7.13293	6.53247	6.85727	6.6976	6.69909	6.84302	6.86827	6.95317	6.54109	6.5402	6.52627	6.8642	6.6629	6.59143	6.65368	6.67294	6.52331	6.61522	6.65949	6.69154	6.59103
ZNF48	6.54755	6.48968	6.53096	6.5223	6.45895	6.51309	6.52748	6.61098	6.49018	6.48864	6.42909	6.62177	6.46722	6.43848	6.49212	6.52014	6.55277	6.49279	6.50008	6.54109	6.48355	6.50939	6.57565	6.36379	6.5085	6.42649	6.44893	6.46847	6.43227	6.36503	6.47477	6.53006	6.49656	6.45233	6.44136	6.42263	6.42628	6.42523	6.47385	6.49208	6.39335	6.48176	6.44384	6.47455	6.49083	6.39111	6.50927	6.52282	6.4644
ZNF474	6.45469	6.4854	6.47425	6.55015	6.53287	6.47531	6.51446	6.51017	6.7585	6.62066	6.58466	6.4728	6.57321	6.67216	6.58626	6.63591	6.47229	6.47086	6.49329	6.59894	6.58218	6.49535	6.48764	6.56887	6.62086	6.56425	6.58465	6.57999	6.67537	6.71355	6.5162	6.53784	6.44534	6.64922	6.65962	6.60668	6.60455	6.67189	6.54294	6.58163	6.69985	6.55556	6.69949	6.60151	6.77576	6.62983	6.51672	6.48645	6.51926
ZNF473	6.81666	6.87222	6.74685	7.24476	6.96495	7.25041	7.19064	7.34504	7.45607	7.53754	7.28718	7.38012	7.53696	7.657	7.33765	7.3724	6.7703	6.88738	6.95484	7.56948	7.52806	7.16389	6.83479	7.31605	7.48046	7.27171	7.43496	7.43537	7.33561	7.51959	7.54012	6.87203	7.13321	7.57765	7.46682	7.44439	7.54535	7.51512	7.46864	7.3585	7.52186	7.1946	7.50354	7.62317	7.56806	7.43518	7.32636	7.16265	7.39791
ZNF471	6.51259	6.46022	6.47048	6.46655	6.46295	6.50278	6.48627	6.49951	6.63375	6.64811	6.53128	6.58331	6.59615	6.59121	6.6056	6.66223	6.49382	6.51378	6.50279	6.7298	6.57833	6.49605	6.4631	6.62933	6.69679	6.63528	6.57308	6.60297	6.69187	6.79465	6.6741	6.53922	6.53963	6.82549	6.74267	6.58903	6.69006	6.79635	6.65908	6.75248	6.74191	6.49407	6.6028	6.69679	6.60626	6.56653	6.49284	6.43748	6.49553
ZNF470	6.57591	6.6405	6.56929	6.7092	6.71997	6.5832	6.64356	6.69222	6.99842	6.99248	7.10865	7.20095	7.10634	6.94658	7.0527	7.10037	6.6501	6.63236	6.62219	7.13797	7.28939	6.62198	6.63009	7.2405	7.09525	7.28143	7.06094	7.0644	7.27694	7.08675	6.69125	6.64846	6.82194	7.08482	7.00005	7.01299	7.16692	7.17495	6.97055	6.94955	6.96828	6.71655	7.01821	7.1092	6.96875	7.18446	6.68725	6.76471	6.70399
ZNF469	6.44014	6.35683	6.42415	6.39844	6.39351	6.40858	6.46776	6.37883	6.49114	6.51003	6.46264	6.51572	6.54436	6.47388	6.54208	6.45379	6.38357	6.41139	6.43342	6.57866	6.5076	6.39638	6.37108	6.47086	6.51695	6.50992	6.48136	6.4466	6.41844	6.56113	6.50914	6.38012	6.37229	6.51228	6.48485	6.44558	6.46353	6.53133	6.5924	6.514	6.53395	6.35738	6.52585	6.40487	6.53513	6.49959	6.4796	6.37391	6.43643
ZNF468	6.58035	6.57003	6.56652	6.62464	6.58362	6.61954	6.59393	6.57873	6.54206	6.48649	6.60854	6.77664	6.50099	6.51932	6.77152	6.55003	6.60383	6.60752	6.58853	6.5512	6.57448	6.77787	6.78535	6.71458	6.60949	6.65834	6.6584	6.58772	6.64764	6.61518	6.74485	6.63563	6.6242	6.6196	6.61953	6.56394	6.65835	6.66309	6.54382	6.80494	6.54946	6.60182	6.89367	6.72339	6.69096	6.87702	6.61811	6.6476	6.62889
ZNF467	8.78054	9.04577	9.09785	9.42669	9.79937	8.63669	9.53316	9.28626	9.47138	10.0184	9.70132	9.30287	8.92887	9.97887	9.26552	9.1384	8.79848	9.45321	9.2171	9.22516	9.82685	8.60883	8.43266	9.23439	8.88778	9.18733	9.14412	9.66981	9.42071	10.2525	9.70435	9.6329	9.12215	9.43445	9.74471	9.5119	9.84315	9.58585	10.0891	9.49924	9.46497	9.85449	10.0112	9.97136	10.1583	9.8211	9.44791	9.51117	9.54057
ZNF462	6.54244	6.50762	6.52512	6.55404	6.54352	6.56642	6.55803	6.59058	6.52788	6.55319	6.49761	6.53336	6.58705	6.53965	6.58626	6.66998	6.52688	6.54576	6.49013	6.60478	6.52881	6.53687	6.56769	6.59809	6.59281	6.78801	6.62256	6.59987	6.60836	6.50656	6.50804	6.54672	6.54351	6.4813	6.59094	6.5069	6.53827	6.55063	6.55033	6.50281	6.56579	6.48141	6.53303	6.70721	6.57877	6.49105	6.53521	6.51804	6.52618
ZNF461	6.40604	6.40576	6.38393	6.39159	6.43069	6.43931	6.37832	6.42165	6.55445	6.55678	6.56687	6.51292	6.55523	6.63017	6.6246	6.6214	6.42128	6.41053	6.40734	6.6008	6.58118	6.385	6.44014	6.56887	6.54588	6.60515	6.53985	6.59701	6.55415	6.55033	6.56451	6.37232	6.42531	6.57303	6.57864	6.53284	6.58115	6.55063	6.59028	6.55954	6.55302	6.33056	6.56107	6.53525	6.5565	6.5166	6.39196	6.42799	6.38092
ZNF460	6.64448	6.60007	6.61259	6.64879	6.61579	6.62632	6.64615	6.57909	6.75497	6.47662	6.61245	6.63457	6.70876	6.76514	6.75151	6.61236	6.61885	6.62303	6.61407	6.75627	6.70655	6.64442	6.67912	6.82852	6.81511	6.85618	6.77129	6.8243	6.89971	6.96965	6.78952	6.66326	6.64441	6.84801	6.57961	6.88695	6.74435	6.71432	6.92812	6.82314	6.71802	6.6259	6.71581	6.68909	6.70436	6.72849	6.63806	6.62707	6.62232
ZNF454	6.6177	6.59947	6.57885	6.55582	6.50449	6.61685	6.53296	6.50004	6.29839	6.27246	6.41518	6.4047	6.42694	6.45375	6.40581	6.41537	6.59369	6.58137	6.59007	6.41077	6.47219	6.59445	6.63912	6.4467	6.38883	6.43339	6.43313	6.45035	6.49123	6.34424	6.37765	6.55432	6.5363	6.43953	6.40184	6.43416	6.4021	6.40169	6.38704	6.37226	6.41497	6.55752	6.57926	6.32116	6.40932	6.36051	6.58527	6.57434	6.58015
ZNF451	7.62742	7.16795	6.79913	7.80005	7.84568	7.7373	6.79318	6.96724	6.66089	6.80479	7.64137	7.59431	6.78322	6.75531	7.77523	7.46177	7.79326	7.40673	7.81782	7.27935	7.35548	7.45996	7.61893	7.70061	7.22326	7.78076	8.0629	7.51469	7.81683	7.22583	7.83654	7.87254	7.93075	7.62276	7.50555	7.46623	7.38449	7.52319	6.73612	7.47467	7.59737	6.92788	7.37824	7.56211	7.28283	7.38237	7.02189	7.28529	7.01121
ZNF45	6.97774	7.06044	7.09928	7.24935	7.06774	6.80659	7.02795	7.02598	7.01775	6.79781	7.13353	7.07889	7.22076	7.29689	7.30992	7.20101	7.01808	7.13405	7.11622	7.14417	7.23264	7.28901	7.06175	6.9049	7.13759	7.16853	7.25331	7.02505	7.29873	7.13131	7.10688	7.0557	7.03986	7.21309	7.161	7.12749	7.09108	7.15194	7.26304	7.07206	7.2355	7.04035	7.17122	7.15015	7.0173	7.2489	7.14202	7.17243	7.2149
ZNF449	6.54655	6.52998	6.55798	6.5436	6.50659	6.54786	6.54645	6.54206	6.61401	6.57016	6.58466	6.57787	6.81867	6.64046	6.60749	6.66346	6.55872	6.55912	6.53858	6.56618	6.60277	6.54072	6.54881	6.61473	6.58947	6.68508	6.6598	6.6195	6.69187	6.49	6.64213	6.55036	6.53433	6.67708	6.54856	6.55582	6.58293	6.69025	6.59734	6.57478	6.6031	6.51952	6.58535	6.59122	6.59957	6.60076	6.55926	6.51382	6.52485
ZNF446	6.75611	7.11319	6.81003	7.13493	7.06476	6.72506	7.09418	7.1673	7.62631	7.79418	7.68206	7.50645	7.55353	7.68554	7.44309	7.60634	6.85118	6.92929	6.91878	7.61222	7.67429	6.88285	6.78449	7.25189	7.32794	7.4196	7.43112	7.42053	7.55274	7.54598	7.42597	7.15831	7.27561	7.78076	7.62793	7.39661	7.60067	7.67363	7.68125	7.63433	7.45317	7.30479	7.6224	7.60899	7.59692	7.39989	6.9963	7.08793	7.25699
ZNF445	6.60186	6.6108	6.62895	6.57379	6.60321	6.60864	6.58921	6.59379	6.52971	6.70501	6.55802	6.54706	6.5157	6.52872	6.50973	6.50633	6.63261	6.60759	6.60089	6.53328	6.57358	6.57326	6.58131	6.47807	6.56408	6.51951	6.54951	6.50073	6.43688	6.5473	6.52208	6.6118	6.60302	6.62976	6.54055	6.54264	6.42173	6.55909	6.55774	6.64409	6.58626	6.59118	6.52385	6.57263	6.53716	6.57795	6.59724	6.62277	6.58487
ZNF444	6.82988	6.69893	7.03505	7.05637	6.86509	6.90359	7.09272	7.04757	7.40214	6.94115	6.94353	7.09716	7.20651	7.19383	7.03197	7.14141	6.7982	6.83395	6.87691	7.44057	7.34437	7.40033	7.09478	7.05904	7.11536	6.97155	6.98258	7.06346	6.95211	7.07349	7.04519	6.74153	6.93597	6.96606	7.06851	6.7956	6.91355	7.00938	7.1003	6.9399	6.83011	6.85881	7.08491	7.16804	7.09231	6.92053	6.847	6.88704	7.04217
ZNF443	6.62708	6.64812	6.71113	6.63497	6.64487	6.62055	6.64525	6.62779	6.6107	6.43079	6.58551	6.6229	6.54271	6.51407	6.55699	6.58567	6.67169	6.65457	6.68279	6.55369	6.59028	6.67441	6.61846	6.59906	6.559	6.54031	6.53449	6.46963	6.60924	6.52623	6.49604	6.68923	6.64828	6.54285	6.56518	6.56129	6.45233	6.59374	6.56219	6.5889	6.43342	6.61778	6.5939	6.59207	6.72646	6.50551	6.60298	6.64792	6.62508
ZNF442	6.62647	6.60666	6.6022	6.66237	6.64136	6.6266	6.57891	6.60277	6.71667	6.58211	6.57949	6.68772	6.70738	6.60983	6.77492	6.68818	6.62538	6.60344	6.59248	6.67423	6.72899	6.63378	6.63313	6.716	6.60848	6.68215	6.78012	6.69307	6.55798	6.61518	6.61642	6.60984	6.63114	6.64385	6.82553	6.71878	6.61839	6.83149	6.55861	6.67647	6.66879	6.64341	6.64198	6.75113	6.84795	6.5075	6.6565	6.63057	6.62452
ZNF441	6.5604	6.51861	6.5185	6.47464	6.55503	6.53313	6.50552	6.4939	6.48305	6.54492	6.53465	6.54249	6.40641	6.42977	6.51462	6.6025	6.50065	6.52408	6.52058	6.52951	6.49423	6.55001	6.52852	6.55118	6.50772	6.54225	6.52419	6.48238	6.58298	6.41707	6.61529	6.49797	6.54672	6.54557	6.53086	6.54	6.51598	6.45422	6.50718	6.59206	6.56781	6.47819	6.46607	6.49576	6.49512	6.4791	6.51833	6.52948	6.49498
ZNF440	6.45654	6.43292	6.46575	6.37654	6.46575	6.45962	6.47761	6.42236	6.56715	6.60478	6.54198	6.61102	6.53753	6.60251	6.5673	6.62941	6.48835	6.45374	6.48181	6.57135	6.58308	6.42961	6.42723	6.55466	6.62884	6.54653	6.59258	6.52971	6.4623	6.51772	6.56147	6.44506	6.45414	6.67447	6.55032	6.44882	6.57604	6.67349	6.71691	6.54958	6.56579	6.41685	6.64198	6.48311	6.59049	6.55285	6.47802	6.45435	6.47958
ZNF439	6.91834	6.73974	6.59137	6.84874	7.06557	7.05586	6.66679	6.5882	6.89902	6.72151	7.02103	6.91719	6.60941	6.84285	7.16161	7.056	6.79199	6.61343	6.7561	6.97643	6.98973	6.83239	6.82719	7.10634	6.90836	7.03586	7.05891	6.93319	7.01248	6.97568	6.97672	6.68584	6.93597	6.98261	6.93972	7.08435	7.10144	6.9688	6.97221	6.96248	6.97033	6.64081	7.06745	6.86763	6.65783	6.82351	6.81309	6.94961	6.64591
ZNF438	6.98292	6.88791	6.8579	7.27151	7.31755	6.79012	7.19308	7.22231	7.16355	7.29015	7.24532	7.30935	7.41529	7.37903	7.14331	7.33995	6.81226	7.12162	6.95211	7.07572	7.23782	6.88496	7.15815	7.08842	7.00327	7.21917	6.95858	7.39815	7.25229	7.31481	7.44488	7.01371	7.0806	7.24275	7.15172	7.22348	7.14502	7.07902	7.44618	7.17075	7.31672	7.29839	7.26042	7.03505	7.32105	7.15494	7.27402	7.22103	7.06491
ZNF436-AS1	6.70344	6.65753	6.76205	6.65122	6.59633	6.66494	6.60199	6.65078	6.52103	6.56823	6.55009	6.49385	6.82615	6.60061	6.53517	6.76758	6.68483	6.67838	6.685	6.59802	6.69651	6.62962	6.64661	6.44558	6.57306	6.50715	6.53804	6.62429	6.6064	6.54049	6.59823	6.64966	6.70918	6.65973	6.60767	6.53913	6.58293	6.57773	6.53198	6.68292	6.57447	6.63912	6.57066	6.59416	6.53128	6.58368	6.61296	6.63536	6.62232
ZNF436	6.57286	6.57701	6.55498	6.6199	6.64991	6.60244	6.59995	6.60867	6.58144	6.43582	6.4665	6.57241	6.49695	6.73534	6.61838	6.55243	6.5636	6.56207	6.56822	6.52951	6.43778	6.66043	6.69619	6.43726	6.48857	6.42067	6.41943	6.41888	6.58384	6.44097	6.49394	6.55203	6.57413	6.51325	6.45445	6.54182	6.41088	6.40508	6.49427	6.5233	6.57639	6.64202	6.5128	6.43791	6.47791	6.53368	6.60594	6.62222	6.54792
ZNF433	6.59096	6.58852	6.57729	6.58251	6.58327	6.60114	6.60495	6.53663	6.6107	6.47096	6.60068	6.70237	6.54653	6.70359	6.58712	6.56148	6.58164	6.55603	6.56689	6.60173	6.663	6.63334	6.56238	6.541	6.57863	6.54472	6.46953	6.56502	6.60432	6.54922	6.57768	6.57355	6.56267	6.59164	6.52892	6.75886	6.77124	6.58051	6.57338	6.76409	6.45855	6.54941	6.59092	6.56687	6.52229	6.49643	6.5759	6.60066	6.57117
ZNF432	6.61534	6.60536	6.59542	6.64963	6.61144	6.63933	6.59242	6.62907	6.57479	6.62566	6.63779	6.61633	6.64122	6.53464	6.66311	6.59607	6.60804	6.61325	6.61767	6.55711	6.56551	6.64288	6.61123	6.61276	6.6548	6.65171	6.60979	6.6195	6.68505	6.6073	6.88343	6.6203	6.63296	6.59439	6.73729	6.64155	6.85144	6.61877	6.54755	6.6731	6.61335	6.58385	6.72257	6.54921	6.7348	6.70713	6.66142	6.63207	6.6019
ZNF431	6.61978	6.6134	6.6013	6.6688	6.62697	6.63747	6.57744	6.60554	6.48812	6.56518	6.50104	6.42637	6.62295	6.45819	6.66665	6.5459	6.6328	6.61527	6.59933	6.54481	6.50495	6.67205	6.66627	6.55791	6.57546	6.56881	6.56638	6.6195	6.62065	6.48684	6.60672	6.64877	6.67477	6.6005	6.53252	6.55153	6.45834	6.47555	6.37289	6.53673	6.64242	6.61711	6.62685	6.54468	6.50038	6.5156	6.57202	6.65962	6.62016
ZNF430	10.9749	9.98544	9.89084	10.41	11.0894	10.8159	9.89772	9.86298	9.44707	8.52508	9.5228	9.30055	9.45165	9.36237	9.79464	9.80965	10.5053	9.89964	9.99616	9.70178	9.64538	10.0855	9.78756	10.7277	10.3625	10.5921	9.98431	10.4055	10.1124	9.44791	9.99197	10.8229	10.9749	9.95891	10.1029	9.98431	9.82487	9.69626	9.17947	9.79277	9.50385	10.0841	9.63582	9.36386	9.17247	9.30795	10.5699	10.5352	10.1321
ZNF43	6.63317	6.66244	6.69763	6.64963	6.6234	6.59815	6.59741	6.6008	6.40368	6.51625	6.56053	6.58169	6.39796	6.43305	6.43302	6.42689	6.65098	6.65283	6.65385	6.55452	6.51233	6.66318	6.59731	6.43726	6.47152	6.43339	6.39116	6.5349	6.44036	6.45105	6.57768	6.63294	6.60352	6.47445	6.48594	6.46889	6.47575	6.56189	6.49533	6.4089	6.47751	6.60893	6.46485	6.48015	6.40801	6.50653	6.66142	6.57401	6.59999
ZNF429	6.68077	6.68438	6.68361	6.63539	6.64991	6.65916	6.62161	6.59287	6.4785	6.50462	6.52366	6.56866	6.42498	6.51501	6.65037	6.52099	6.67852	6.64986	6.69088	6.54304	6.45145	6.6285	6.65236	6.55953	6.56331	6.47322	6.46639	6.49528	6.52392	6.50965	6.47259	6.61991	6.63217	6.51325	6.52698	6.42946	6.54109	6.52148	6.5062	6.47487	6.50001	6.58307	6.44042	6.52775	6.52731	6.52268	6.60812	6.64177	6.62452
ZNF428	9.79569	9.52318	9.33198	9.61328	9.39236	9.71179	9.7568	9.80405	9.58835	9.65379	9.45741	8.9045	9.69719	9.64303	9.43509	9.82012	9.4605	9.57429	9.50203	9.54149	9.38375	9.88014	10.0554	9.2063	9.47995	9.26423	9.18865	9.27366	9.25551	9.31829	8.96539	9.45975	9.34586	9.39821	9.63371	9.15547	9.1381	9.54348	9.30929	9.22063	9.3553	9.54668	9.459	9.58371	9.2002	9.30895	9.49469	9.74826	9.61116
ZNF426	6.62747	6.6937	6.64629	6.92784	6.78346	6.94108	6.8125	7.14559	7.09035	7.12277	7.21356	7.18551	7.15864	7.11799	7.29913	7.09794	6.63921	6.63035	6.6451	6.94751	6.8377	6.91519	6.90476	7.14386	7.15023	7.01984	7.13965	7.19621	7.11337	7.07349	7.22729	6.64632	6.67284	6.89415	6.94889	7.19011	7.24935	7.13714	7.11156	7.09457	7.1045	6.75284	7.02888	7.14887	7.12767	7.12149	6.87964	6.76905	6.74432
ZNF425	6.61581	6.60404	6.59212	6.63588	6.58936	6.60047	6.58704	6.60479	6.59793	6.4273	6.56149	6.64107	6.4962	6.6395	6.62188	6.51929	6.57109	6.56189	6.55285	6.54396	6.6119	6.61917	6.60759	6.54005	6.57546	6.56166	6.5838	6.55423	6.51845	6.62681	6.57217	6.5497	6.5722	6.60459	6.59681	6.50477	6.53461	6.58316	6.55683	6.55153	6.65262	6.55976	6.54822	6.58454	6.58463	6.54472	6.61993	6.61694	6.63595
ZNF423	6.52336	6.56549	6.55376	6.55093	6.55619	6.49947	6.4942	6.57401	6.63246	6.62452	6.48397	6.51386	6.56296	6.50811	6.51871	6.58119	6.5828	6.56446	6.5694	6.55036	6.4639	6.52375	6.5318	6.6585	6.53217	6.5669	6.53297	6.5349	6.54028	6.67466	6.52524	6.53361	6.51944	6.53306	6.58708	6.54182	6.46569	6.63437	6.56129	6.55153	6.56579	6.57256	6.53871	6.56687	6.50543	6.55675	6.51411	6.54258	6.54981
ZNF420	6.6081	6.6388	6.62355	6.60487	6.5871	6.61934	6.58221	6.59871	6.52498	6.50365	6.51577	6.57787	6.52944	6.57837	6.53974	6.58847	6.62095	6.64275	6.61664	6.62055	6.47832	6.64716	6.64524	6.51189	6.559	6.49955	6.54151	6.55423	6.50914	6.55238	6.71931	6.65329	6.59532	6.54379	6.53171	6.52313	6.60455	6.54117	6.56316	6.59519	6.50841	6.58363	6.57442	6.59525	6.45167	6.55386	6.62909	6.59198	6.58377
ZNF419	6.72331	7.05605	6.62339	7.67351	7.46377	6.8023	7.28765	7.36477	7.55968	7.37992	7.71956	7.29368	7.78992	7.26771	7.56307	7.56462	6.90896	6.68852	6.86175	7.68602	7.34114	7.49401	7.18015	7.40742	7.50499	7.18703	7.34515	7.34901	7.39343	7.47885	7.17965	6.83791	7.41125	7.3443	7.21726	7.28213	7.55226	7.36901	7.27729	7.40186	7.48212	7.3112	7.51778	7.4942	7.2157	7.17879	7.44037	7.4432	7.22181
ZNF418	6.47384	6.50312	6.48043	6.5636	6.58091	6.48226	6.52964	6.45006	6.74136	6.52864	6.60459	6.56124	6.5946	6.58619	6.83614	6.65969	6.48921	6.4862	6.49226	6.591	6.56819	6.48278	6.47407	6.68256	6.52555	6.5669	6.53534	6.67699	6.63477	6.55927	6.51119	6.48793	6.56661	6.83886	6.5424	6.57086	6.73332	6.5562	6.51017	6.58676	6.53802	6.4963	6.54727	6.63219	6.5757	6.58731	6.49061	6.51608	6.45933
ZNF417	6.50948	6.55097	6.51514	6.66956	6.67089	6.50744	6.62683	6.64632	6.98241	6.58999	6.87582	6.90518	6.98893	6.94534	6.88989	6.8524	6.56332	6.51863	6.57404	6.9385	6.88971	6.50702	6.53488	7.04926	7.08245	6.9455	6.94546	6.86668	6.76381	6.8736	6.7668	6.51277	6.68067	6.77337	6.98847	6.92596	6.90545	6.95644	6.85181	6.96781	7.0333	6.68976	6.72922	6.79172	6.94353	6.96373	6.62796	6.6151	6.60655
ZNF416	6.79771	7.20443	7.23241	7.08614	6.97402	6.91796	7.17502	7.2085	7.31417	7.25165	7.09393	7.07482	7.30808	7.21855	7.21372	7.22093	7.01613	6.97684	7.0762	7.23454	6.97859	7.04132	6.8876	6.83108	6.99089	6.90998	7.04829	7.01794	7.16342	6.97979	7.03755	7.02417	6.97303	6.95199	6.84382	7.01919	7.07403	7.25061	7.11794	7.09539	6.74864	7.05087	7.13487	7.12297	6.93567	6.73244	7.15644	7.14361	7.03607
ZNF415	6.65847	6.60857	6.61914	6.64879	6.60468	6.62779	6.61395	6.63806	6.56801	6.61685	6.58833	6.55466	6.7207	6.58015	6.67089	6.85716	6.64899	6.6314	6.62348	6.61089	6.8163	6.58336	6.62143	6.64435	6.61422	6.70852	6.51683	6.65799	6.79521	6.6765	6.5972	6.63294	6.64534	6.63124	6.76465	6.72708	6.67348	6.59287	6.54664	6.54958	6.72149	6.62444	6.68449	6.5475	6.57763	6.56862	6.64049	6.66287	6.6078
ZNF414	6.56645	6.56891	6.61216	6.66935	6.63203	6.54904	6.61644	6.68051	6.88255	7.06188	6.97655	7.02962	7.14085	6.99892	6.82697	6.97426	6.54465	6.58543	6.57404	7.28039	6.89562	6.68468	6.62091	6.9049	7.06009	6.94411	6.93702	7.07255	7.02795	7.05282	7.01394	6.58092	6.62201	7.0146	7.05946	7.0726	6.92034	7.0079	7.20167	7.04944	6.90298	6.66051	7.01533	6.96214	7.08461	7.03168	6.61251	6.61533	6.75331
ZNF410	7.91721	7.95158	7.77235	8.2047	8.25412	7.8467	8.43077	8.38074	8.38473	8.38034	8.05323	8.41352	8.57981	8.58073	8.42374	8.31026	7.92149	8.05557	7.97239	8.36435	8.35726	8.29426	8.09835	8.22802	8.55142	8.38163	8.40858	8.46839	8.41925	8.52526	8.46068	7.71543	8.21045	8.27601	8.33948	8.31026	8.20878	8.24497	8.39113	8.2047	8.28153	8.42401	8.6064	8.50737	8.19382	8.27273	8.33059	8.2675	8.21331
ZNF41	6.49814	6.49719	6.49398	6.55093	6.55387	6.46974	6.5347	6.49111	6.57371	6.62822	6.77777	6.64752	6.81644	6.58707	6.80304	6.66622	6.50919	6.49092	6.5073	6.71975	6.87683	6.50647	6.52545	6.86445	6.80284	6.81983	6.75777	6.78371	6.81871	6.75701	6.72641	6.47953	6.55709	6.89246	6.86151	6.7402	6.64931	6.80216	6.69472	6.67956	6.90831	6.49322	6.71743	6.68111	6.70842	6.74653	6.52554	6.46825	6.54068
ZNF408	6.74192	6.67509	6.61717	6.79801	6.75088	6.72005	6.82479	6.8968	7.29558	7.34292	6.98856	7.17386	7.11746	7.23881	7.00557	7.11365	6.64458	6.64824	6.67488	7.35671	7.16647	6.66745	6.65578	6.90366	7.01579	7.12315	7.16228	7.09729	7.02225	7.07072	6.90257	6.65786	6.70918	6.92431	7.18782	7.06316	7.09763	7.0895	7.23881	6.94525	7.01278	6.77977	7.13214	7.03729	6.96139	7.12521	6.80983	6.71799	6.84252
ZNF407	7.2179	7.50856	6.8055	7.80722	7.84568	7.2911	7.4935	7.74359	8.2722	8.06545	8.22873	8.18332	8.19765	8.05293	8.21248	8.27003	7.44786	7.39928	7.66245	8.42218	8.42336	7.68024	7.78009	7.99682	7.83073	8.14943	8.31468	8.13578	8.29494	8.2971	8.30732	7.50432	7.80645	8.25689	8.39361	8.26515	8.32728	8.32022	8.19798	8.30251	8.20068	7.72682	8.26663	8.26123	8.25344	8.23088	7.72682	7.74252	7.84213
ZNF404	6.58456	6.58104	6.60375	6.60487	6.57729	6.61704	6.58035	6.61516	6.5717	6.67543	6.64258	6.54249	6.6352	6.48232	6.51382	6.56457	6.6151	6.59147	6.60021	6.52228	6.6231	6.59982	6.60116	6.57847	6.54345	6.56166	6.61714	6.67699	6.70461	6.56842	6.52524	6.68304	6.58742	6.60348	6.57864	6.64031	6.60357	6.60183	6.6099	6.517	6.57541	6.58021	6.60998	6.70036	6.56262	6.55774	6.58879	6.57566	6.5729
ZNF398	6.55619	6.58439	6.52043	6.66237	6.61366	6.5855	6.72179	6.69556	6.9038	6.97862	6.92421	7.09801	7.01244	7.03261	6.90527	6.86471	6.56374	6.53986	6.52293	7.01365	6.81796	6.77927	6.79886	6.85994	6.73169	6.8986	6.88826	6.9387	6.88721	6.83847	6.90919	6.5811	6.61417	6.85465	6.96402	6.72356	6.90658	7.1544	6.98375	6.98856	6.9121	6.63323	6.97221	6.94389	6.72429	6.81928	6.59403	6.61569	6.6424
ZNF397	6.96449	7.13442	6.93066	6.83904	6.72913	6.85598	6.89314	6.87535	7.02755	6.83077	7.16982	6.82551	7.04574	6.82814	6.85164	6.94233	6.83205	6.96892	7.02481	6.94751	6.97661	6.89936	6.9038	6.80415	7.00444	6.94821	6.82121	6.90942	6.93646	6.73064	6.99578	6.89686	6.8004	6.73391	6.91182	6.82264	7.01346	6.86629	6.82374	6.8189	6.8012	6.83787	6.91895	6.91152	6.60393	6.62727	6.87896	6.9133	6.79836
ZNF396	6.50127	6.53645	6.50215	6.55442	6.57757	6.52653	6.55456	6.558	6.64313	6.62822	6.69477	6.6582	6.74419	6.6237	6.77813	6.5703	6.50567	6.48518	6.54341	6.63188	6.57173	6.5231	6.61425	6.57847	6.62771	6.55376	6.48646	6.622	6.54964	6.62971	6.61073	6.54648	6.5473	6.57022	6.65682	6.61758	6.6382	6.56287	6.65598	6.63553	6.71595	6.58608	6.76152	6.76701	6.73267	6.50551	6.5766	6.52602	6.5921
ZNF395	8.82353	8.83379	8.81273	9.11054	8.98978	9.16379	9.2697	9.22344	9.42526	8.99731	9.02163	8.60944	9.1129	9.07293	9.0946	9.15513	8.90544	8.63929	8.94026	9.49297	9.35085	8.96368	8.97635	9.1029	9.37543	9.0155	8.45972	9.17894	9.09991	9.26065	8.94105	8.94688	8.97009	9.10046	9.04105	8.89211	9.14475	9.0678	9.24807	9.1159	8.72628	8.78903	9.12077	9.06551	9.01295	8.9462	8.71982	9.29186	9.10414
ZNF394	9.19428	8.69814	8.59315	9.15646	9.64389	9.11	8.48022	8.81025	8.28757	7.87077	9.05481	8.72538	8.70531	8.75018	9.36541	8.65903	9.41867	8.54025	8.3484	8.59794	8.45952	8.42935	8.91237	9.30586	9.25383	9.4807	9.2026	9.03555	9.14155	8.76918	8.91358	9.03525	9.40047	9.02709	8.70419	8.81447	8.80363	8.78236	8.77264	8.78805	8.80413	8.85448	8.85448	8.38822	8.44644	8.70993	8.85493	9.22608	8.9921
ZNF391	7.16526	7.23898	7.5633	6.88584	6.95233	7.16885	6.8631	6.86078	6.37324	6.37572	6.46867	6.43781	6.50449	6.47388	6.51308	6.47475	7.48886	7.31201	7.38029	6.56433	6.47726	6.88206	7.02173	6.49832	6.48857	6.49397	6.33896	6.49528	6.50715	6.5554	6.49281	7.16136	7.11373	6.49341	6.51681	6.48073	6.48401	6.49136	6.48044	6.55954	6.48307	6.95448	6.50864	6.55738	6.5809	6.4791	6.96851	6.9563	6.97649
ZNF385D	6.69598	7.06491	6.67866	6.7533	6.72455	6.76887	6.90503	6.72738	7.05098	7.44166	7.34993	7.03875	7.32053	7.3031	7.03091	6.86378	6.75444	6.65397	6.6765	7.00167	7.15979	6.66482	6.62628	7.09021	7.21578	7.24607	6.80449	6.97349	7.087	7.18651	7.12537	6.7405	7.28683	7.19951	7.14785	7.4579	7.07968	7.18015	7.10835	7.50686	7.15494	7.09114	6.93077	7.39989	7.75494	7.21293	6.82224	6.66214	7.10574
ZNF385C	6.65652	6.62491	6.62895	6.57921	6.58024	6.59972	6.59768	6.5921	6.52009	6.54271	6.52366	6.63593	6.55523	6.52706	6.56963	6.56626	6.58854	6.59182	6.62812	6.60478	6.54767	6.64108	6.63273	6.53129	6.50772	6.51515	6.53297	6.55786	6.52484	6.50249	6.57397	6.67492	6.56324	6.49244	6.56165	6.49144	6.49933	6.43964	6.51709	6.53569	6.51573	6.62779	6.52187	6.48827	6.54674	6.48985	6.56638	6.62551	6.59698
ZNF385B	6.37876	6.3931	6.41592	6.46727	6.42866	6.39356	6.42832	6.45762	6.52872	6.49903	6.48746	6.4739	6.5149	6.47388	6.5815	6.51929	6.4074	6.42588	6.40341	6.58048	6.57358	6.37512	6.36598	6.55953	6.54345	6.54031	6.61714	6.50717	6.5137	6.43191	6.5162	6.43207	6.39876	6.53481	6.54601	6.56394	6.47983	6.61218	6.55221	6.52225	6.48648	6.41989	6.53399	6.49576	6.494	6.47575	6.39272	6.43612	6.51544
ZNF385A	7.48023	7.46662	8.1625	7.84544	7.70223	7.87411	8.04461	8.29409	8.16027	8.50812	8.15961	8.37558	8.17826	8.51525	7.71827	7.96827	7.1868	7.50509	7.19686	8.09982	8.15287	8.44138	8.31947	7.7134	7.48046	7.63249	7.83297	7.62495	7.95879	8.67386	8.27994	7.48013	8.01463	8.21733	7.96622	8.02428	8.10849	7.93986	8.40014	8.03569	8.17857	8.14084	8.10374	7.95232	8.35428	8.18682	7.99111	7.86298	8.32231
ZNF384	7.61122	7.23649	7.32258	7.28939	7.08218	7.05904	7.37595	7.40503	7.40571	7.25672	7.14689	7.24718	7.45801	7.35518	7.27451	7.33995	7.31462	7.46576	7.1592	7.41217	7.26541	7.72537	7.57137	7.21129	7.38861	7.23924	7.13625	7.04029	7.15607	7.15864	7.26096	7.08892	7.37396	7.25776	7.26684	7.12948	7.36761	7.18335	7.22976	7.12033	7.28939	7.36631	7.16198	7.39343	7.25843	7.18987	7.37546	7.41947	7.36031
ZNF383	6.56858	6.5764	6.55019	6.68806	6.56666	6.63277	6.65527	6.56991	6.70807	6.48338	6.80079	6.7593	6.60114	6.53711	6.83424	6.68818	6.55551	6.55656	6.58968	6.66876	6.62937	6.67927	6.64917	6.67422	6.61422	6.77053	6.71946	6.6279	6.57834	6.585	6.59823	6.59396	6.57292	6.75674	6.82228	6.56915	6.52669	6.63091	6.64292	6.61363	6.61446	6.58155	6.63174	6.59631	6.61423	6.76406	6.59885	6.59895	6.57347
ZNF382	6.58984	6.55786	6.57324	6.54564	6.53712	6.57423	6.5279	6.51572	6.42666	6.46271	6.47835	6.53432	6.44798	6.54383	6.46051	6.55319	6.5976	6.57487	6.55623	6.52044	6.45466	6.56819	6.5784	6.46157	6.43118	6.48481	6.55717	6.45414	6.4543	6.47512	6.42271	6.54648	6.57292	6.41751	6.46177	6.51416	6.57169	6.50343	6.57633	6.47264	6.53594	6.52358	6.57066	6.48311	6.52631	6.56763	6.53736	6.54599	6.51544
ZNF37A	8.2303	8.54304	8.92549	7.62982	7.74831	8.05107	7.73603	7.60469	6.55542	6.59416	6.55285	6.56866	6.43732	6.43404	6.58626	6.47373	8.70351	8.55026	8.42953	6.49715	6.50851	7.5195	7.41486	6.55466	6.42586	6.53386	6.48835	6.578	6.56002	6.5473	6.539	8.45779	7.94068	6.49046	6.42103	6.50196	6.43623	6.53916	6.36905	6.47487	6.45502	7.67292	6.51784	6.53425	6.47678	6.55175	7.82366	7.70732	7.59921
ZNF367	6.48657	6.4744	6.46502	6.5436	6.54042	6.45068	6.52045	6.5195	6.40754	6.55581	6.58123	6.55641	6.48039	6.61373	6.5894	6.56789	6.49488	6.50109	6.49282	6.61623	6.60178	6.47952	6.46013	6.59096	6.55643	6.621	6.5125	6.56604	6.55222	6.52446	6.58264	6.43589	6.51548	6.50953	6.56889	6.56394	6.59017	6.53219	6.52075	6.57865	6.64242	6.47958	6.55914	6.6077	6.4791	6.46914	6.50011	6.54155	6.45863
ZNF366	6.44422	6.42951	6.41403	6.48546	6.47101	6.47654	6.45124	6.47058	6.48417	6.43947	6.34208	6.38738	6.47167	6.48605	6.50802	6.42898	6.38585	6.4498	6.39854	6.57228	6.5195	6.45928	6.46626	6.48218	6.48756	6.39932	6.49411	6.48687	6.45309	6.53734	6.42861	6.30628	6.41163	6.46734	6.45445	6.46345	6.42068	6.50737	6.5595	6.45519	6.50431	6.49239	6.45887	6.4648	6.44075	6.51368	6.41401	6.48527	6.42706
ZNF365	6.53586	6.55203	6.52798	6.60186	6.57058	6.52968	6.73878	6.61604	6.69238	6.84792	7.07918	7.27131	7.04829	7.2913	7.05564	7.10745	6.58854	6.56828	6.58579	7.20593	7.29746	6.74341	6.74781	6.96655	7.59294	7.11955	7.23736	7.29287	7.36816	7.0439	7.61953	6.62573	6.5722	7.17894	6.93395	6.84903	6.82831	7.40053	6.72341	6.80974	7.04417	6.56525	7.38671	7.45607	6.99517	7.57606	6.70871	6.58093	7.06588
ZNF362	8.02095	7.91638	7.77992	8.36001	8.25908	7.63678	8.40034	8.49232	8.73679	8.80026	8.64545	8.34951	8.61804	8.64061	8.41942	8.53384	7.8977	8.13931	8.00456	8.75191	8.56148	8.30874	8.26318	8.3204	8.59794	8.39743	8.60726	8.3676	8.52085	8.70745	8.44002	8.24758	8.29669	8.68467	8.46856	8.56999	8.67487	8.69769	8.60442	8.46182	8.54382	8.33742	8.45672	8.7681	8.77605	8.75238	8.51578	8.36703	8.70571
ZNF358	6.72071	6.96707	6.63155	7.28608	7.42759	6.88704	7.35693	7.65445	7.50284	7.79551	7.29663	7.13396	7.71838	7.52279	7.3443	7.34202	6.65458	6.77391	6.80521	7.56022	7.56749	6.77378	6.826	7.25124	7.17259	7.2796	7.07752	7.16722	7.218	7.59354	7.37663	6.85545	7.08515	7.28782	7.51	7.47608	7.40512	7.50977	7.8467	7.43377	7.73926	7.54115	7.53779	7.50329	7.65469	7.22643	7.21071	7.03881	7.76937
ZNF354C	6.43892	6.47041	6.46333	6.46791	6.43504	6.45896	6.42832	6.39783	6.52009	6.58309	6.52016	6.51572	6.58267	6.48139	6.54601	6.49931	6.46249	6.45427	6.4599	6.51597	6.64088	6.42922	6.45443	6.58739	6.60645	6.5901	6.56977	6.58672	6.55798	6.59616	6.58361	6.43867	6.51634	6.4704	6.5671	6.53556	6.50033	6.56092	6.58368	6.55454	6.51474	6.41322	6.4708	6.58857	6.55555	6.5976	6.47617	6.51608	6.54869
ZNF354B	6.4904	6.47923	6.47342	6.48034	6.4597	6.50657	6.51604	6.39355	6.54887	6.62566	6.55366	6.58421	6.46179	6.50081	6.55927	6.54497	6.45888	6.49411	6.45152	6.53758	6.5271	6.4885	6.47166	6.49629	6.54942	6.55123	6.59415	6.57102	6.52923	6.51961	6.54389	6.47288	6.5096	6.57395	6.57774	6.65179	6.59962	6.55523	6.56041	6.54862	6.49893	6.49362	6.46607	6.54001	6.60857	6.6854	6.4343	6.36721	6.45933
ZNF354A	6.65666	6.59618	6.61935	6.60102	6.64108	6.68676	6.59192	6.63806	6.47967	6.45361	6.48926	6.54533	6.36143	6.41661	6.45076	6.52099	6.65534	6.62105	6.57244	6.4143	6.5315	6.63731	6.59586	6.4467	6.57144	6.49494	6.48341	6.37531	6.44036	6.46615	6.4398	6.5923	6.66479	6.49046	6.27757	6.50012	6.36868	6.55523	6.42558	6.54668	6.51053	6.57341	6.48797	6.44246	6.58373	6.43314	6.61277	6.65122	6.684
ZNF350	6.65708	6.82955	6.67772	6.9584	7.02805	6.73776	6.70813	6.72542	7.1407	6.85499	7.22194	7.5715	6.90933	6.77656	7.51011	7.41025	6.73216	6.82809	6.94036	7.07373	7.33088	6.80846	6.76527	7.31605	7.38054	7.45196	7.3121	7.56032	7.47834	7.33401	7.24001	6.81497	6.92084	7.50421	7.35339	7.42306	7.43142	7.54393	7.19105	7.3897	7.31026	6.74285	7.35292	7.44439	7.38558	7.26752	6.79554	6.9563	6.72434
ZNF35	6.59096	6.85606	6.63593	6.96129	6.89748	6.67838	6.84803	7.24508	7.40281	7.42352	7.06994	7.28136	7.5968	7.67645	7.26541	7.33582	6.62475	6.697	6.75474	7.33697	7.31491	6.83304	6.73968	7.0074	6.99429	7.09065	7.1985	7.17517	7.27846	7.34161	7.24345	6.67009	6.80459	7.13366	7.18376	7.15215	7.18264	7.36901	7.62951	7.24782	7.24125	6.88738	7.35713	7.34169	7.14911	7.13442	6.97159	6.91477	6.89343
ZNF347	6.63475	6.67671	6.65381	6.6691	6.67468	6.69796	6.64121	6.61059	6.76036	6.55215	6.593	6.62866	6.60199	6.65236	6.80826	6.62541	6.65975	6.65302	6.62366	6.67152	6.62809	6.70451	6.62127	6.64086	6.70268	6.7674	6.62033	6.70441	6.54403	6.58392	6.62452	6.63217	6.67045	6.63255	6.85671	6.77428	6.87625	6.53405	6.68385	6.85921	6.58802	6.62403	6.78396	6.68111	6.67909	6.71411	6.62772	6.66384	6.70069
ZNF346	6.52156	6.56744	6.48638	6.67251	6.66759	6.52353	6.60079	6.68893	6.85907	6.68449	6.78833	6.67694	6.91046	6.84645	6.883	6.74983	6.55649	6.53174	6.53078	6.85568	6.80818	6.54705	6.61544	6.84043	6.96736	6.8327	6.96505	6.96469	6.80192	6.81907	6.74905	6.57075	6.61444	6.93287	6.68845	6.72866	6.71194	6.7386	6.89619	6.85131	6.82842	6.6454	7.03116	6.72686	6.90155	6.73422	6.61637	6.6451	6.63635
ZNF345	6.6411	6.61717	6.57549	6.73051	6.83162	6.61995	6.66398	6.62717	6.60198	6.74256	7.04267	7.04132	6.84308	6.62268	6.96373	6.95871	6.622	6.59409	6.61395	6.81696	6.85574	6.58958	6.61879	7.06002	7.12685	7.03393	7.07167	7.13206	7.09582	6.57107	6.84112	6.68814	6.76553	7.14934	6.98632	6.99259	6.98973	6.85309	6.58649	6.97855	6.89094	6.62807	6.94684	6.86568	6.95675	6.79199	6.64415	6.68137	6.64591
ZNF343	6.55456	6.55126	6.55392	6.55889	6.5901	6.57659	6.58201	6.52921	6.3549	6.47885	6.31762	6.49283	6.52417	6.43305	6.52862	6.4188	6.56119	6.56532	6.56571	6.39092	6.48715	6.57959	6.61681	6.41528	6.43724	6.47967	6.4499	6.38758	6.51276	6.40052	6.60353	6.52618	6.54055	6.48945	6.51778	6.50383	6.33816	6.5715	6.4059	6.40003	6.4138	6.53403	6.39964	6.39801	6.40393	6.32498	6.55378	6.6334	6.48998
ZNF341	6.94258	6.95625	6.89084	7.06124	6.88764	6.90039	7.47265	7.30398	7.75935	7.60834	7.34717	7.61555	7.36129	7.63852	7.47751	7.3388	6.87698	6.96636	6.88252	7.65993	7.62287	6.99223	7.11651	7.35943	7.31462	7.47589	7.48839	7.3897	7.56123	7.64126	7.59431	6.91437	7.10708	7.68369	7.46427	7.59354	7.60864	7.51938	7.49898	7.50957	7.26954	7.32956	7.35842	7.4625	7.54808	7.50566	7.26813	7.1005	7.2798
ZNF34	6.60735	6.68038	6.58932	6.99517	7.02166	6.60151	7.04	7.25892	7.75603	7.61532	7.49105	7.64535	7.5072	7.59101	7.31351	7.4155	6.67691	6.69027	6.75902	7.53509	7.5955	6.76076	6.79085	7.39642	7.58006	7.48815	7.55819	7.58817	7.33016	7.61774	7.49445	6.70574	6.87604	7.65302	7.52342	7.37867	7.63121	7.45861	7.60135	7.51879	7.53646	7.22923	7.73652	7.59054	7.7968	7.65768	7.04261	7.1005	7.04894
ZNF33B	7.93362	7.36981	6.83401	7.75887	8.11773	7.82247	7.02693	7.07676	7.05245	6.96572	7.73083	8.0342	7.06421	6.89121	8.27394	7.89965	7.82019	7.35539	7.86185	7.11536	7.55391	7.63156	7.58059	7.88401	7.74422	7.86634	8.29013	8.11476	8.18786	7.49543	8.30421	7.92486	7.92761	8.22673	8.19849	7.95112	7.83613	7.76802	6.97055	7.83345	7.9904	6.84862	7.75435	7.68136	7.40349	7.60991	7.25588	7.52827	6.91137
ZNF33A	6.60118	6.57523	6.48078	6.73391	6.66249	6.59937	6.59015	6.63072	6.52103	6.58013	6.56769	6.74773	6.62459	6.51407	6.883	6.92566	6.58265	6.57532	6.53236	6.60269	6.62197	6.69706	6.64948	6.80415	6.62653	6.86617	6.81749	6.7359	6.76885	6.75701	6.88844	6.59736	6.67826	6.61203	6.81821	6.61244	6.57778	6.62203	6.84866	6.80494	6.73733	6.56576	6.65822	6.72339	6.56894	6.6671	6.61464	6.58039	6.53579
ZNF337	7.78895	7.92787	7.25237	8.37784	8.08153	7.80152	8.3312	7.98281	8.33326	8.29873	8.72109	8.5226	8.18212	8.48641	8.55746	8.48951	8.25999	7.90891	8.18955	8.55257	8.57365	7.94553	7.93906	8.59551	8.41548	8.70022	8.50516	8.62994	8.67447	8.48354	8.70486	8.0721	8.18168	8.6916	8.80691	8.45709	8.64277	8.43873	8.5226	8.86518	8.67828	8.04291	8.51805	8.48333	8.37575	8.52024	8.34421	8.08091	8.39727
ZNF335	7.74963	7.66513	7.94492	7.31491	7.26033	7.77366	7.302	7.30265	6.86064	6.58882	6.77215	6.75635	6.92889	6.79592	6.70944	6.6611	7.75332	7.76666	7.60968	6.67566	6.63058	7.3284	7.21278	6.66614	6.78745	6.57939	6.62256	6.81144	6.67537	6.82121	6.92363	7.44626	7.36733	6.63637	6.85029	6.73033	6.76301	6.78882	6.62696	6.85537	6.93579	7.32863	6.89701	6.60872	6.70266	6.7103	7.3031	7.22529	7.28127
ZNF334	6.5288	6.55203	6.5122	6.52719	6.51706	6.53846	6.55498	6.50344	6.59124	6.50133	6.49761	6.4728	6.42402	6.56856	6.57273	6.51152	6.51182	6.53371	6.49952	6.60269	6.45248	6.51675	6.51333	6.48792	6.5033	6.58031	6.48835	6.52871	6.46879	6.53044	6.4838	6.52199	6.52305	6.55019	6.50813	6.59001	6.6765	6.49458	6.48439	6.54183	6.65262	6.50611	6.40603	6.52381	6.5516	6.49959	6.51352	6.48009	6.49052
ZNF333	6.68321	6.65196	6.64864	6.70991	6.70715	6.72735	6.64644	6.78622	6.63246	6.63558	6.52108	6.63853	6.68742	6.64753	6.71942	6.67111	6.65458	6.64328	6.65666	6.71975	6.7487	6.78509	6.69205	6.62385	6.92773	6.7069	6.72088	6.55786	6.83572	6.71557	6.70372	6.7344	6.68339	6.70159	6.65535	6.69451	6.72493	6.59001	6.76127	6.76941	6.77965	6.69421	6.76616	6.79675	6.62167	6.6671	6.72186	6.71297	6.74109
ZNF331	6.7193	6.63953	6.61216	6.66286	6.61554	6.68201	6.67459	6.66538	6.52872	6.62691	6.55627	6.63724	6.53553	6.5776	6.62379	6.63931	6.69316	6.63455	6.62301	6.57049	6.50308	6.67771	6.69569	6.60456	6.52726	6.56166	6.52945	6.52557	6.60112	6.53344	6.51016	6.71982	6.63367	6.56929	6.49569	6.61885	6.58549	6.558	6.5659	6.60586	6.55905	6.66639	6.58535	6.54373	6.5748	6.5731	6.65369	6.6476	6.6339
ZNF330	8.00397	8.79425	8.22466	8.7826	8.79449	8.55901	8.62413	8.72982	8.63511	8.63116	8.98903	9.12442	8.90928	8.82867	8.80714	9.0104	8.60768	9.00862	9.10943	8.74566	8.80528	8.58093	8.77541	8.99972	8.82403	9.06727	9.00886	8.90882	9.0637	9.10617	9.20816	8.51827	8.86992	9.08736	9.11988	9.06104	9.13299	8.9384	9.03475	9.14155	9.1029	8.76853	9.10887	9.01841	8.7681	8.93347	8.78592	8.7876	8.53673
ZNF329	7.42562	7.1411	6.9228	7.75412	7.45617	6.99783	7.80179	7.60391	7.90657	7.81861	7.76263	7.69734	7.82149	7.68352	7.64106	7.6174	7.38724	7.01478	7.09457	7.70178	7.65077	7.85492	7.59306	7.78661	7.67896	7.71036	7.61644	7.31362	7.5571	7.65781	7.53789	7.25252	7.099	7.6883	7.45075	7.72285	7.48448	7.69387	7.59125	7.57181	7.39275	7.15699	7.79523	7.83208	7.51969	7.76879	7.73045	7.81706	7.86774
ZNF326	6.45603	6.45254	6.39126	6.60452	6.58465	6.44246	6.51754	6.48996	6.55752	6.60941	6.70716	6.63724	6.61818	6.60427	6.69308	6.68506	6.50042	6.45808	6.45123	6.61519	6.60967	6.45775	6.47283	6.85862	6.98228	6.88177	6.86885	6.78129	6.79683	6.71745	6.56049	6.45705	6.57041	6.67967	6.79249	6.78174	6.6265	6.77298	6.57533	6.60803	6.66879	6.56122	6.58998	6.55284	6.71459	6.7899	6.5125	6.58362	6.50747
ZNF324B	6.46927	6.47177	6.47372	6.5285	6.56547	6.4798	6.50234	6.51017	6.57479	6.49394	6.52108	6.35383	6.4561	6.54619	6.42162	6.44456	6.45692	6.47198	6.47382	6.54767	6.46998	6.50481	6.49282	6.56119	6.55822	6.48378	6.52945	6.54796	6.49728	6.49935	6.54086	6.44647	6.44726	6.4466	6.47178	6.47281	6.54808	6.42998	6.52457	6.40116	6.59512	6.50081	6.45331	6.43677	6.41823	6.51756	6.44791	6.42667	6.53263
ZNF324	7.46016	7.17115	7.3575	7.84876	7.8027	8.02	8.05093	8.24953	8.37448	8.30361	8.22641	8.08522	8.25652	8.2984	8.17857	8.14541	7.47666	7.41574	7.50566	8.67934	8.27727	7.93294	7.79577	7.86362	8.4063	8.21608	8.00072	8.25514	7.99605	8.17811	8.14528	7.66513	7.53267	7.82019	8.09197	8.16513	7.76714	8.42105	8.29585	8.14923	8.18469	7.83601	8.10476	8.03742	7.82233	7.92043	7.78039	7.72636	7.81357
ZNF322	6.67072	6.55891	6.58804	6.63648	6.6436	6.60074	6.60219	6.59261	6.54206	6.58422	6.61245	6.57981	6.89579	6.59386	6.73282	6.64426	6.56872	6.58509	6.59842	6.74307	6.72757	6.62626	6.58664	6.78705	6.775	6.91419	6.87387	6.66547	6.60214	6.60941	6.60452	6.6085	6.60146	6.71426	6.72049	6.72056	6.73629	6.68879	6.61087	6.62438	6.63793	6.60609	6.57832	6.78435	6.64843	6.5075	6.62494	6.62018	6.6234
ZNF320	7.04845	7.03853	7.11482	6.88934	6.91532	7.07671	6.79134	6.85458	6.45758	6.61302	6.59796	6.83547	6.52802	6.53382	6.56649	6.49596	7.19548	7.02288	7.07393	6.49517	6.55588	6.85682	6.96033	6.56628	6.58947	6.65435	6.47656	6.45539	6.57748	6.44418	6.56248	7.10037	6.83737	6.50761	6.56518	6.48372	6.47083	6.49938	6.51802	6.53891	6.60012	6.94472	6.50075	6.41463	6.35251	6.45179	6.84974	6.8414	6.87089
ZNF32	7.58225	7.65792	7.31788	7.9223	7.61442	7.40444	7.7202	7.87298	7.68068	7.72696	7.58389	7.44047	7.96707	7.95693	7.71827	7.60634	7.38901	7.45657	7.39065	7.80833	7.66502	7.9445	8.06577	7.30161	7.86896	7.30387	7.6516	7.64687	7.59828	7.60677	7.42317	7.31516	7.68897	7.44707	7.40033	7.39824	7.51689	7.54293	7.42327	7.56032	7.52132	7.85952	7.46857	7.53943	7.58368	7.49844	7.66911	7.88602	7.72877
ZNF319	8.65251	8.37329	8.17261	8.61261	8.40107	8.70859	8.78684	8.82492	8.55257	8.8333	8.35816	8.33742	8.72256	8.91436	8.28044	8.38671	8.24119	8.59124	8.41161	8.60498	8.31243	8.88703	8.77353	8.25361	8.64545	8.46701	8.73212	8.75061	8.56799	8.54267	8.55142	8.39781	8.25584	8.31986	8.37183	8.24799	8.38457	8.69512	8.33816	8.31417	8.35782	8.87635	8.45305	8.58421	8.22134	8.60188	8.53283	8.53756	8.71128
ZNF318	7.90349	7.77161	7.57403	7.82324	7.78775	7.81348	7.67774	7.70851	7.56366	7.3029	7.27791	7.26058	7.53169	7.16213	7.51689	7.45339	7.94599	7.97759	7.89799	7.53943	7.39468	8.31986	8.11852	7.51022	7.58081	6.91148	7.17829	7.66585	7.73771	7.54598	7.35249	7.8605	7.84176	7.55819	7.71181	7.29205	7.44196	7.43549	7.57047	7.43102	7.43022	7.83777	7.33223	7.44935	7.30215	7.47674	7.78711	7.88307	7.92787
ZNF317	7.08777	7.38327	7.07908	7.66029	7.50383	7.43854	7.88025	7.85462	7.76409	7.71008	7.60428	7.59431	8.08004	7.69519	7.6193	7.842	7.09361	7.21114	7.26491	7.55787	7.6541	7.62297	7.51134	7.49623	7.43445	7.51767	7.51078	7.50173	7.57995	7.62221	7.37843	7.32831	7.46998	7.4807	7.29359	7.50105	7.59411	7.6907	7.72197	7.55125	7.64169	7.77325	7.63009	7.60665	7.48925	7.64158	7.4625	7.53519	7.68885
ZNF311	6.37405	6.41262	6.33754	6.47405	6.42528	6.42818	6.4665	6.43976	6.54396	6.51101	6.45536	6.49974	6.60521	6.59706	6.55543	6.59178	6.39881	6.4378	6.41917	6.51491	6.52044	6.41295	6.39907	6.54372	6.49683	6.59728	6.50797	6.49864	6.47946	6.51961	6.55755	6.37463	6.37794	6.64797	6.46966	6.48868	6.51785	6.46179	6.47281	6.58574	6.50328	6.43365	6.52674	6.55643	6.56715	6.46128	6.4343	6.36646	6.39267
ZNF304	7.21221	7.13124	7.4155	7.00322	6.9912	7.18047	6.91259	6.95402	6.53816	6.56622	6.48213	6.55365	6.38141	6.57029	6.59998	6.49223	7.2933	7.11291	7.24468	6.53854	6.55496	6.93947	6.85447	6.49925	6.46342	6.47118	6.43197	6.50292	6.65013	6.46615	6.44489	7.07373	6.98256	6.6813	6.54679	6.51683	6.49569	6.58615	6.70522	6.51183	6.53492	7.03687	6.55218	6.75113	6.47362	6.4714	6.9691	6.87443	6.93119
ZNF302	7.89993	7.81296	7.08515	8.05015	8.01513	7.94796	7.38671	7.22844	6.95599	7.05371	7.2887	7.6915	7.01637	6.69805	7.65	8.01675	8.00427	7.33552	7.83334	6.84051	7.45075	7.88491	8.20788	7.6293	7.43194	8.19272	7.92608	7.5899	7.71155	7.2425	7.61135	7.69911	7.89291	7.30817	7.71725	7.3009	7.64106	7.4555	7.00617	7.53636	7.43289	7.04132	7.30238	7.28499	7.03924	7.34883	7.49769	7.87606	7.04062
ZNF300P1	6.76888	6.78568	6.83005	6.72694	6.71361	6.78558	6.70255	6.67528	6.605	6.64987	6.56518	6.54995	6.63116	6.63713	6.67455	6.5557	6.72968	6.82087	6.76538	6.57774	6.59028	6.67727	6.68043	6.60097	6.59198	6.57398	6.69393	6.59189	6.53377	6.6714	6.63369	6.76047	6.72743	6.56763	6.47074	6.59912	6.56906	6.60386	6.63499	6.63064	6.67901	6.70287	6.68165	6.58031	6.54858	6.57136	6.72231	6.67015	6.67202
ZNF300	6.64174	6.65104	6.66628	6.66406	6.6631	6.62736	6.6058	6.61401	6.57755	6.5152	6.55881	6.54249	6.61288	6.58865	6.63578	6.57431	6.68628	6.66091	6.65666	6.57597	6.58933	6.59108	6.58894	6.64086	6.59281	6.59632	6.7016	6.69307	6.69707	6.56209	6.52208	6.63186	6.66809	6.62288	6.56165	6.65057	6.63452	6.54117	6.60249	6.6117	6.6439	6.64128	6.43919	6.54468	6.59542	6.61968	6.64021	6.60887	6.59715
ZNF30	6.74467	6.73927	6.68361	7.04057	6.96572	6.74966	6.78083	6.72116	6.97308	6.90289	7.10393	7.17386	7.06421	6.86523	7.2599	7.25537	6.83426	6.70183	6.77442	6.9998	7.19729	6.97155	6.75929	7.18527	7.12685	7.36947	7.37673	7.14838	7.28364	7.09914	7.03755	6.89784	6.8538	7.28948	7.23916	7.33435	7.29823	7.14704	6.99073	7.34026	7.18335	6.66459	7.30893	7.2344	6.84795	7.09307	6.847	6.85296	6.74963
ZNF3	6.69344	6.88991	6.77233	6.89611	6.93475	6.84078	7.17686	7.02598	7.11782	7.14446	6.85897	6.78594	7.22194	7.08178	7.02587	7.06065	6.89228	6.95248	6.82683	7.11182	7.0073	6.9522	7.09361	6.99457	7.17081	7.25642	7.04182	6.96548	6.9794	6.89075	6.89237	6.78913	6.93203	6.95744	7.29839	6.84754	6.94091	6.9192	7.27302	6.94189	6.92596	6.9899	7.05835	6.99528	6.89712	6.80019	6.78547	6.89482	6.83967
ZNF296	8.1356	7.88066	7.98694	7.90509	8.05633	8.05386	8.46461	8.37575	8.91208	8.91436	8.34895	8.52372	8.55394	8.59673	8.19936	8.19219	7.92188	8.16577	8.45579	8.46441	8.51925	7.958	8.01647	8.07841	8.25246	8.30732	8.30014	8.4421	8.37558	8.34932	8.24338	7.89371	8.22657	8.43374	8.32995	8.03652	8.54606	8.50832	8.57999	8.14715	8.01573	8.53868	8.46401	8.70698	8.5294	8.25741	8.09491	8.38034	8.24816
ZNF295-AS1	6.50366	6.51845	6.51597	6.48034	6.4962	6.50627	6.47223	6.49797	6.57269	6.59416	6.66433	6.6099	6.64528	6.61922	6.62863	6.62449	6.51689	6.46334	6.5251	6.58732	6.60655	6.50224	6.48524	6.67002	6.64499	6.63778	6.64248	6.573	6.59392	6.52623	6.539	6.54193	6.5186	6.75471	6.61384	6.51683	6.62392	6.64645	6.59532	6.54386	6.57349	6.49769	6.49115	6.58227	6.6178	6.6413	6.46163	6.53506	6.55682
ZNF292	6.48844	6.49088	6.45995	6.53916	6.57818	6.47361	6.5347	6.48368	6.39224	6.46853	6.49761	6.48232	6.56221	6.52171	6.5011	6.47798	6.46339	6.44582	6.49712	6.46748	6.46196	6.48457	6.47086	6.77186	6.63102	6.61215	6.53126	6.51852	6.57834	6.55927	6.57882	6.47248	6.5114	6.52854	6.50249	6.50012	6.57949	6.46179	6.44538	6.53986	6.55302	6.5171	6.48131	6.50249	6.542	6.57893	6.46831	6.53157	6.44036
ZNF287	6.43819	6.49552	6.47396	6.57287	6.49789	6.46616	6.44006	6.41443	6.56041	6.44067	6.81677	6.60092	6.54359	6.679	6.82235	6.77312	6.47923	6.49822	6.49226	6.58048	6.62809	6.48748	6.51021	6.57502	6.62299	6.65032	6.67424	6.57102	6.66973	6.5426	6.57488	6.50136	6.49332	6.66842	6.68209	6.57776	6.54716	6.53663	6.65748	6.56766	6.56484	6.41395	6.62938	6.55738	6.58646	6.58368	6.47314	6.59219	6.49052
ZNF286A	6.50633	6.52001	6.46739	6.57226	6.60746	6.48241	6.52964	6.5658	6.86819	6.72631	6.67377	6.97426	6.60609	6.70899	6.98562	6.71446	6.50147	6.51011	6.50865	6.64835	6.84184	6.48476	6.38655	6.84947	6.94875	6.93019	6.92222	6.77045	6.73828	6.72171	6.73154	6.50802	6.55301	6.6078	6.90676	6.78631	6.91355	6.92046	7.10209	6.91266	6.68674	6.57152	6.78558	6.95299	6.72429	6.88731	6.55483	6.57996	6.59367
ZNF285	6.53412	6.65495	6.56363	6.81954	6.73379	6.55273	6.64994	6.66538	7.0312	6.84989	7.09525	7.06099	7.01434	6.9399	7.28119	7.09848	6.61434	6.56033	6.60882	7.19898	7.20926	6.56371	6.52174	7.07655	6.99237	7.46946	7.1149	7.12382	7.27042	6.94719	7.09742	6.58253	6.64041	7.24666	7.27672	7.36066	7.27257	7.22387	7.23186	7.04368	7.14008	6.65918	7.20703	7.35422	6.96139	7.01984	6.67927	6.69375	6.67158
ZNF284	6.59924	6.60655	6.59794	6.55988	6.54508	6.57718	6.57767	6.59287	6.57952	6.48438	6.45439	6.5696	6.58021	6.47486	6.53366	6.55243	6.5986	6.6113	6.59798	6.49715	6.50676	6.56651	6.59325	6.48307	6.47763	6.55032	6.52945	6.53596	6.46879	6.59504	6.53413	6.58598	6.59326	6.48844	6.50539	6.44456	6.52234	6.40953	6.48235	6.56873	6.56399	6.57572	6.49953	6.59416	6.45758	6.50852	6.55194	6.59626	6.5683
ZNF283	6.55359	6.53563	6.50244	6.61774	6.59947	6.50528	6.53758	6.46422	6.45447	6.46508	6.57375	6.55466	6.49695	6.48794	6.75656	6.58214	6.52618	6.53918	6.53078	6.4031	6.5699	6.5188	6.52288	6.51544	6.48227	6.5347	6.5433	6.58873	6.58729	6.50965	6.56348	6.4519	6.54546	6.5231	6.51382	6.49915	6.48705	6.48522	6.52457	6.62064	6.56781	6.53112	6.61096	6.53525	6.54858	6.53574	6.49837	6.56371	6.49329
ZNF282	6.81746	7.0199	6.90901	7.17243	7.16288	7.37851	7.43818	7.68187	7.68786	8.12177	7.54341	7.81927	7.69837	7.9674	7.59378	7.46989	6.8839	7.07349	6.87801	7.90584	7.83248	7.69803	7.36893	7.3847	7.5763	7.65066	7.46692	7.58928	7.59306	7.72103	7.62045	6.92143	7.21562	7.6311	7.68136	7.67174	7.56297	7.84023	7.91638	7.71114	7.62766	7.47635	7.81912	7.84544	7.84804	7.7474	7.24575	6.9933	7.45256
ZNF281	6.84848	6.65958	6.64675	7.4096	7.16395	7.22976	6.9076	6.98745	6.94804	7.07986	7.38084	7.48596	6.95069	6.76682	7.18518	6.91449	6.70794	6.599	6.61634	7.02786	7.04318	7.50296	7.48508	7.42851	7.02511	6.93267	7.36333	7.18285	7.0808	7.17952	7.01073	7.04413	6.88069	6.95899	6.79916	7.0116	6.91088	7.19995	6.78492	7.04017	6.96471	6.68479	7.11436	6.82993	7.21293	7.21293	6.97231	7.03343	7.13555
ZNF280D	6.57591	6.58618	6.57277	6.71434	6.6966	6.55695	6.6389	6.72239	6.85595	6.94115	6.94015	7.04986	6.83515	7.03803	7.00293	7.01135	6.56207	6.56558	6.57288	6.85702	6.95279	6.59086	6.67745	7.02946	7.01068	6.97261	7.12149	6.94389	7.01052	7.14432	7.16389	6.59163	6.67218	7.01749	7.01472	6.84207	7.02633	6.81584	7.13514	7.04017	7.04325	6.63372	7.10184	7.03402	7.22812	7.1201	6.64262	6.64948	6.73326
ZNF280C	6.55342	6.5251	6.49019	6.61449	6.70715	6.52479	6.54288	6.62165	6.74336	6.56722	6.80768	6.86808	6.69145	6.7227	6.96373	6.99195	6.57094	6.53371	6.58302	6.73284	6.98001	6.5855	6.63968	6.91108	7.03769	6.80479	6.93291	7.01095	7.00857	6.78648	6.99151	6.58459	6.62475	7.11829	6.87147	6.84351	6.65316	6.80947	6.64436	6.88529	6.99068	6.59193	6.85691	6.82422	6.64392	6.69003	6.63899	6.61295	6.54198
ZNF280B	6.62542	6.62716	6.6232	6.67287	6.63427	6.61245	6.66187	6.60018	6.53342	6.61181	6.75282	6.60382	6.49847	6.58194	6.71589	6.64426	6.63306	6.66091	6.64842	6.58235	6.5195	6.6323	6.59962	6.54855	6.6548	6.63154	6.55269	6.60616	6.63103	6.58289	6.69125	6.61672	6.62165	6.65347	6.59881	6.65179	6.65052	6.71432	6.53922	6.51801	6.60777	6.65297	6.61096	6.67455	6.53331	6.64696	6.58879	6.634	6.63235
ZNF280A	6.39231	6.39756	6.36538	6.35864	6.37954	6.39547	6.3398	6.40475	6.46343	6.45477	6.46974	6.51856	6.61733	6.47946	6.5501	6.58389	6.39325	6.35864	6.33034	6.47661	6.50592	6.42704	6.41035	6.51189	6.52972	6.46706	6.60214	6.62429	6.50715	6.52943	6.37623	6.39673	6.37278	6.48027	6.44136	6.42263	6.42628	6.47889	6.53379	6.50871	6.4525	6.35738	6.44505	6.43791	6.58182	6.50852	6.26008	6.37391	6.30468
ZNF28	6.49343	6.51745	6.48844	6.56785	6.61725	6.50512	6.57342	6.59628	6.65341	6.8353	6.53465	6.84564	6.59001	6.71471	6.8522	6.7468	6.56103	6.51798	6.52799	6.66705	6.91295	6.5383	6.51519	6.85756	6.79258	6.66262	6.86096	7.08327	6.88503	6.84008	6.97862	6.53192	6.50479	6.71071	6.69633	6.74336	6.96402	6.96625	6.76331	6.77484	6.90145	6.52516	6.91431	6.98893	6.69475	6.87243	6.50866	6.58226	6.59079
ZNF277	8.34546	8.61435	7.98597	8.7271	8.18664	8.64706	8.37961	8.35386	8.44623	8.07617	8.54414	8.43659	7.77207	7.7452	8.59713	8.90977	8.35573	8.40522	8.61003	8.24207	8.34563	8.44872	8.47033	8.8279	8.29858	8.76646	8.76853	8.48664	8.74188	8.57284	8.12371	8.61435	8.42239	8.50459	8.47652	8.40235	8.40389	8.45614	8.36667	8.62365	8.24079	8.11898	8.82643	8.46891	8.42971	8.74633	8.51082	8.38387	8.33637
ZNF276	6.68351	6.69039	6.63376	6.68072	6.70334	6.69718	6.714	6.87885	7.03661	6.77405	6.44332	6.82061	7.09491	7.25754	7.16698	6.89876	6.69065	6.63592	6.62942	6.86474	6.62809	7.07756	6.79249	6.88428	7.1423	6.62215	6.95858	6.71248	6.87016	6.95313	6.88206	6.60733	6.98615	6.64246	6.88255	6.65717	6.7104	6.86455	6.78492	6.88688	6.87435	6.65816	6.87813	6.93513	6.87695	6.75702	6.74231	6.71675	6.72122
ZNF275	8.04741	7.81847	7.4808	8.42105	8.17811	8.25942	8.30549	8.46684	8.68636	8.25182	8.39841	8.10849	8.47493	8.34369	8.5819	8.47898	8.07857	7.68482	7.91265	8.53756	8.47572	8.37925	8.32114	8.45633	8.76302	8.60134	8.52207	8.53673	8.28379	8.28303	8.056	7.89633	8.11458	8.45798	8.67999	8.47822	8.44021	8.29029	8.49443	8.29373	8.18627	8.24849	8.30809	8.27003	8.25229	8.15221	8.25261	8.35816	8.27892
ZNF274	8.27142	8.54453	8.05278	8.74052	8.64061	8.12061	8.61991	8.70309	9.07683	8.75191	8.79357	8.58073	8.56027	8.78805	8.92863	8.99237	8.36129	8.22065	8.66479	8.96742	8.73768	8.21298	8.05187	9.07232	8.55356	8.89484	8.77236	9.02447	8.85928	8.51394	8.29889	8.23649	8.64522	8.77911	8.72234	8.73639	8.5224	8.74588	8.77582	8.78212	8.66828	8.44509	8.82312	8.70907	8.68487	8.50924	8.43111	8.55901	8.55964
ZNF273	6.58255	6.58301	6.58211	6.56059	6.55306	6.60114	6.55571	6.53927	6.53913	6.58533	6.61245	6.57675	6.59615	6.63595	6.49389	6.56539	6.58312	6.58043	6.56894	6.591	6.90429	6.55059	6.59289	6.541	6.57704	6.53827	6.64462	6.57402	6.66301	6.60293	6.60966	6.55099	6.56801	6.6078	6.62557	6.64661	6.59783	6.65328	6.70522	6.52521	6.54196	6.56211	6.59489	6.63348	6.60626	6.55484	6.59885	6.51335	6.5766
ZNF271P	7.17075	6.80788	6.67696	7.19925	7.4952	7.63465	6.87331	6.87912	6.91376	6.54492	7.1488	7.3585	6.79576	6.66285	7.60047	7.27921	7.04413	6.90222	7.11526	6.87809	7.12593	7.00557	7.03779	7.6709	7.22231	7.278	7.22698	7.57529	7.44459	6.98184	7.26373	7.10037	7.54428	7.1813	6.95333	7.50709	7.36119	6.97543	6.71865	7.1271	7.26018	6.82269	7.12542	7.36413	7.07489	7.05715	6.90826	7.229	6.91666
ZNF268	6.47725	6.51767	6.47372	6.54525	6.48626	6.4456	6.57086	6.54042	6.73901	6.94323	6.62537	6.61744	6.6191	6.65511	6.65872	6.65969	6.48498	6.52533	6.51438	6.71807	6.60369	6.49848	6.53705	6.59809	6.63645	6.75025	6.83748	6.60728	6.56635	6.60524	6.60966	6.48128	6.49466	6.65208	6.70955	6.81158	6.60455	6.75278	6.63762	6.59519	6.56484	6.54171	6.77719	6.84919	6.84612	6.80459	6.56431	6.58825	6.55623
ZNF267	7.03212	7.03803	7.17019	6.80768	6.78438	7.16062	6.75529	6.72919	6.41949	6.42019	6.38566	6.4193	6.4561	6.34822	6.41326	6.28137	7.03393	7.00099	6.98098	6.46442	6.38125	6.74534	6.82154	6.37535	6.36727	6.37505	6.41597	6.38248	6.45178	6.24012	6.40019	6.94816	6.78411	6.42218	6.39597	6.44229	6.44036	6.38751	6.37175	6.33929	6.43863	6.78443	6.31192	6.41463	6.5382	6.43569	6.75521	6.74737	6.76081
ZNF266	8.17386	8.11117	7.4374	7.85238	8.02386	8.01573	7.67012	7.59913	7.72477	6.98392	7.58006	8.04475	7.80317	7.74311	7.84331	7.76226	7.91045	7.63808	7.4258	7.20784	7.44914	8.12634	8.11085	7.34093	7.16692	7.37449	7.57194	7.56616	7.43679	7.3396	7.65386	8.04336	7.71297	7.73567	7.74913	7.34746	7.11017	7.40444	7.19844	7.48176	7.99605	7.83527	7.54611	7.38901	7.75095	7.41904	7.60555	7.65839	7.91886
ZNF264	6.57286	6.64698	6.57782	6.89971	7.06476	6.57358	7.02098	7.22069	6.77428	6.85972	6.68164	6.82214	7.02144	7.0732	6.84552	6.86976	6.60257	6.57153	6.5833	6.57228	6.54232	6.73557	7.06132	6.76236	6.65947	6.8986	7.02011	6.75187	6.62065	6.56022	6.56952	6.60966	6.97971	6.74725	6.64486	6.65451	6.52143	6.82084	6.8137	6.77941	6.71029	6.82558	6.65368	6.80639	6.58847	6.75876	6.88064	6.99287	6.83723
ZNF263	7.83129	8.19428	7.6091	8.15098	8.10594	7.98668	8.25837	8.19237	7.69826	7.68796	7.28608	7.93136	8.07632	8.17226	7.59953	7.98823	7.86677	7.91886	8.01223	7.65895	7.72161	8.31756	7.76288	7.71036	7.43142	7.44656	7.73373	7.37673	7.56123	7.27615	7.5073	7.98538	7.93874	7.64676	7.49759	7.71439	7.43142	7.46892	7.80645	7.59749	7.40638	8.19765	7.5762	7.63656	7.79198	7.61169	7.96965	8.13661	8.1374
ZNF260	6.98529	6.71552	6.61083	7.09876	7.38842	6.99089	6.7606	6.68177	7.13131	6.77405	7.2328	7.52892	6.5892	6.63595	7.72888	7.5525	6.96699	6.74432	7.14664	7.07373	7.41227	6.88496	6.82689	7.4776	7.2212	7.68495	7.64266	7.42129	7.77184	7.16113	7.61059	6.85217	7.30564	7.59182	7.71806	7.57205	7.37232	7.33889	6.57823	7.30377	7.18674	6.67208	7.36638	7.45056	6.99237	7.26473	6.76448	7.0097	6.70765
ZNF26	7.16381	7.3388	7.02112	7.32169	7.37612	7.12162	7.12825	7.18417	7.26984	7.01306	7.21482	7.50094	7.14928	7.25124	7.44037	7.50856	7.15522	7.11938	7.18047	7.09332	7.37527	7.0724	6.94834	7.4939	7.28759	7.55525	7.3218	7.30098	7.59828	7.41812	7.40868	7.41384	7.40774	7.34169	7.28576	7.43234	7.40665	7.77764	7.50805	7.53636	7.47834	6.99195	7.43526	7.41288	7.02622	7.28808	7.36552	7.39359	6.9714
ZNF257	6.72933	6.71283	6.78145	6.66446	6.65225	6.76997	6.63147	6.63923	6.56715	6.54175	6.55716	6.49059	6.55983	6.52796	6.50445	6.50016	6.73362	6.73631	6.75162	6.49036	6.44693	6.63079	6.66198	6.54855	6.53736	6.54751	6.53534	6.50821	6.42562	6.46038	6.61309	6.76765	6.6556	6.49919	6.52698	6.5029	6.50948	6.54587	6.52457	6.54764	6.55798	6.65157	6.50184	6.53322	6.55753	6.4791	6.64734	6.71297	6.66268
ZNF256	6.70266	6.78411	6.61704	7.02011	6.91207	6.73604	6.93236	6.9027	6.94323	6.80034	6.73706	7.00076	7.10288	7.1444	7.02988	7.13548	6.62799	6.66949	6.6337	6.9192	7.00087	7.09077	6.79886	6.87417	6.75853	6.9455	6.81493	6.89111	6.96612	6.66982	6.69125	6.68987	6.69528	6.6582	6.77687	6.74164	6.9573	6.68044	6.96741	6.65098	6.78865	6.69532	6.91028	6.83864	6.6354	6.80788	6.88836	6.98595	6.75419
ZNF254	6.70185	6.70807	6.7792	6.64991	6.64575	6.6853	6.65421	6.62513	6.58826	6.57316	6.58466	6.58964	6.55444	6.5528	6.56405	6.53977	6.76121	6.68136	6.71933	6.65505	6.5195	6.62305	6.64483	6.61579	6.63645	6.5856	6.5125	6.54896	6.55313	6.48564	6.59936	6.70096	6.65248	6.56182	6.51681	6.48775	6.59395	6.70156	6.54938	6.53276	6.54	6.6521	6.54626	6.58667	6.56538	6.60609	6.66285	6.68739	6.65508
ZNF253	6.5288	6.5287	6.50333	6.44017	6.45379	6.50997	6.4577	6.46616	6.49737	6.53592	6.48397	6.59251	6.49847	6.52096	6.52371	6.47373	6.52208	6.44243	6.50191	6.49326	6.49226	6.49488	6.50081	6.46655	6.53217	6.51258	6.51158	6.54796	6.52392	6.5226	6.48828	6.48602	6.47486	6.50856	6.59371	6.55067	6.48705	6.56771	6.52811	6.46714	6.56304	6.47286	6.55438	6.47231	6.50442	6.41698	6.43872	6.49595	6.41234
ZNF252P-AS1	6.62452	6.60404	6.61295	6.61388	6.60152	6.60131	6.64644	6.57565	6.58238	6.52347	6.56434	6.46758	6.69553	6.78664	6.81304	6.73046	6.60673	6.58738	6.60579	6.62839	6.75078	6.62485	6.57967	6.61799	6.62653	6.52417	6.71665	6.63756	6.62416	6.66659	6.70574	6.60761	6.57413	6.58014	6.58611	6.65179	6.5655	6.67529	6.83266	6.58774	6.54846	6.55108	6.76152	6.61191	6.5448	6.56862	6.58488	6.61769	6.57204
ZNF252P	6.62747	6.63996	6.64541	6.61284	6.60448	6.63669	6.595	6.65615	6.60294	6.85499	6.58924	6.51572	6.60941	6.81669	6.61181	6.55991	6.60459	6.5997	6.62108	6.54858	6.62809	6.63899	6.617	6.5919	6.62299	6.55983	6.55976	6.6084	6.63606	6.6073	6.5713	6.61464	6.60654	6.74092	6.65283	6.67189	6.54808	6.48522	6.61768	6.68608	6.62998	6.61711	6.72749	6.65585	6.52936	6.61407	6.59108	6.62808	6.61691
ZNF251	7.39815	7.55421	8.05508	7.22537	7.16812	7.29025	7.21696	7.18047	6.80593	6.78371	6.61443	6.67998	6.62459	6.62802	6.81304	6.7468	7.57424	7.69562	7.70709	6.75093	7.02217	7.10811	6.92071	6.65562	6.92258	6.7069	6.80755	6.88503	6.75131	6.73249	6.90498	7.54027	7.27016	6.70159	6.66283	6.77746	6.74092	6.73313	6.70898	6.92407	6.91591	7.26256	6.88078	6.81099	6.8735	6.85301	7.22795	7.18384	7.30209
ZNF250	6.72049	6.82572	6.81889	6.81922	6.88629	6.88433	6.94578	6.9106	7.24982	7.12667	6.79518	7.01579	7.14769	7.09703	7.04237	6.99325	6.75036	6.76924	6.79258	7.00473	6.96063	6.83983	6.82964	6.86337	6.95843	6.93399	6.93573	6.84093	6.95555	6.90193	6.88601	6.87864	6.71227	6.72698	6.72767	6.94986	6.66479	6.93408	6.76532	6.83958	6.79557	6.87089	7.16012	6.95047	6.86432	6.92183	6.78381	6.75291	6.85832
ZNF25	7.5075	7.02771	6.64979	7.78331	7.97154	7.27647	6.90558	6.8623	7.09463	7.11257	7.81718	8.00102	6.8605	6.75377	8.07475	7.88079	7.52531	7.17788	7.61018	7.51938	7.78141	6.98581	7.42543	8.15777	7.7475	8.27106	8.01356	8.0408	8.34073	7.59171	8.24463	7.75776	7.95705	8.00025	8.07857	8.19765	7.8974	8.00562	7.10683	7.88093	8.13271	7.05921	7.71114	7.7947	7.56462	7.78009	7.36222	7.41458	7.13237
ZNF248	7.82233	7.87115	8.12733	7.14934	7.34114	7.69626	7.23597	7.14481	6.58735	6.52033	6.62884	6.63983	6.59699	6.58277	6.57273	6.43127	7.93582	7.82852	7.73876	6.58732	6.55684	7.29268	7.04397	6.6282	6.51008	6.51168	6.58465	6.5411	6.47751	6.52623	6.49832	7.74618	7.36816	6.54636	6.58901	6.56832	6.53562	6.58811	6.52908	6.5838	6.60659	7.29582	6.48007	6.62349	6.50442	6.55175	7.30507	7.28674	7.21835
ZNF24	6.52952	6.55632	6.48379	6.66507	6.64658	6.47464	6.56009	6.62444	6.59793	6.57519	6.94675	7.26643	6.75822	6.73976	6.92034	7.02587	6.61188	6.6113	6.57948	6.99004	7.01166	6.58091	6.68628	6.95229	7.02733	6.76251	7.10933	7.14552	6.98964	7.06745	7.22173	6.56873	6.70811	7.21527	7.17887	7.17185	7.15054	6.85859	6.7342	7.23775	7.21917	6.63291	7.2179	7.38002	7.06167	7.29954	6.64568	6.70389	6.65578
ZNF239	6.6615	6.70211	6.61606	6.86856	6.7886	6.72994	6.75394	6.81899	7.06071	6.82602	6.90339	6.63215	6.97155	6.73976	7.22069	7.30634	6.63781	6.66439	6.82197	6.89498	6.75988	6.79426	6.67611	6.93674	6.89097	6.75883	6.87783	6.64849	6.9019	6.63382	6.80115	6.67859	6.73901	6.84491	6.79399	6.65846	6.89358	6.84712	6.84513	6.84815	6.75749	6.72539	6.77381	6.85099	6.64249	6.59971	6.64595	6.76347	6.69238
ZNF236	6.5959	6.65663	6.65041	6.72188	6.71654	6.64154	6.76182	6.70719	7.10412	7.0034	6.93481	7.02748	7.04574	6.90668	7.13839	7.15464	6.67147	6.63605	6.63003	6.98087	6.97384	6.68661	6.74502	6.93251	7.2341	7.10127	6.97638	6.96113	6.99915	7.1023	7.07159	6.61359	6.6775	6.93009	7.16335	7.0624	7.15522	7.29983	7.28771	7.11931	7.04325	6.68747	7.09662	7.0488	7.0709	7.07733	6.70675	6.71758	6.66031
ZNF235	6.55443	6.62062	6.56724	6.80308	6.89688	6.59627	6.65492	6.58701	6.84499	6.68075	7.14319	7.39499	6.90933	6.65511	7.4163	7.28819	6.6171	6.60967	6.69172	7.06722	7.23358	6.64304	6.66868	7.31018	7.28364	7.27607	7.2048	7.42053	7.25754	7.19226	7.32761	6.69986	6.72577	7.07881	7.31516	7.31265	7.32308	7.36578	7.01284	7.1904	7.29575	6.62976	7.08614	7.15979	7.00464	7.18347	6.71027	6.70117	6.603
ZNF234	6.58922	6.57423	6.54086	7.02878	7.25827	6.8023	6.80577	6.84273	7.08152	6.98773	7.36085	7.07482	7.26932	6.96315	7.50244	7.26601	6.62056	6.58396	6.5972	7.21177	7.21908	6.80818	6.68094	7.52836	7.4297	7.68035	7.3578	7.34034	7.11476	7.19064	7.07514	6.7434	6.88814	7.35144	7.26332	7.16161	7.03091	7.05553	7.14671	7.13802	7.22333	7.02205	7.13612	7.09775	7.09838	7.30744	7.02709	7.11263	6.81962
ZNF233	6.39478	6.45063	6.38643	6.47151	6.40902	6.43586	6.47829	6.37168	6.5595	6.50801	6.583	6.5641	6.5772	6.53297	6.44619	6.53813	6.40294	6.45845	6.41661	6.60478	6.60277	6.3797	6.39942	6.58739	6.53379	6.54225	6.65303	6.67282	6.56729	6.53145	6.58927	6.42275	6.44133	6.59834	6.5707	6.69033	6.58923	6.62736	6.49427	6.51183	6.59184	6.44858	6.51784	6.60248	6.5757	6.59435	6.42431	6.43398	6.43141
ZNF232	7.36816	7.33626	7.6332	7.1345	7.27302	7.37903	7.30098	7.18242	7.15316	7.16119	6.9664	7.08725	7.10457	7.14355	7.19612	7.13147	7.42562	7.26643	7.45666	7.19351	7.16876	7.08113	7.26509	6.91108	7.08644	7.11813	7.09028	6.96643	6.9794	7.06389	7.09065	7.13683	7.07833	6.97543	7.14124	7.02011	7.20299	7.09716	7.25358	7.11337	7.04102	7.26256	7.15134	7.2816	7.07986	7.07265	7.20792	7.28616	7.12133
ZNF230	6.51309	6.51951	6.43536	6.59289	6.61171	6.47387	6.55061	6.58014	6.80777	6.71429	6.88558	7.11331	6.63223	6.54541	6.99009	6.70246	6.56279	6.56033	6.55603	6.85791	6.88598	6.51832	6.49935	6.82977	6.7558	6.85341	6.97713	6.86668	7.08996	6.83617	6.868	6.52971	6.56355	6.92873	6.95085	6.99259	6.92873	6.95014	6.64579	6.86113	6.78377	6.49723	6.96695	6.93009	6.64843	6.66868	6.55708	6.62378	6.57087
ZNF23	7.39343	7.3265	7.5127	7.12622	7.0741	7.22009	6.97033	6.9869	6.73675	6.72151	6.91532	7.05926	6.62104	6.76514	7.16812	7.00617	7.38228	7.24972	7.38537	6.75933	6.79676	6.99242	7.03875	7.0074	6.84083	7.07954	7.11351	6.97064	7.06429	7.01259	7.02373	7.1707	7.15777	6.91064	6.87592	6.96776	7.07576	7.02823	7.05575	6.84457	7.10893	6.9251	7.01821	6.77883	6.8204	7.04887	7.03011	7.07924	6.92363
ZNF229	6.45075	6.44915	6.44567	6.35356	6.39186	6.47863	6.42017	6.38482	6.56428	6.39084	6.6478	6.46235	6.50531	6.54699	6.47547	6.43234	6.45067	6.41632	6.45369	6.45921	6.5441	6.45493	6.49124	6.50835	6.48403	6.50525	6.5125	6.52871	6.5891	6.52834	6.46738	6.43356	6.41907	6.57488	6.43656	6.53913	6.52489	6.48005	6.4886	6.54083	6.51976	6.4326	6.53082	6.5475	6.4053	6.47463	6.35361	6.49288	6.39339
ZNF227	6.67374	6.6375	6.62655	6.71051	6.63704	6.71332	6.58971	6.59104	6.54206	6.56136	6.55448	6.60778	6.53476	6.51062	6.5492	6.53487	6.59296	6.58684	6.59248	6.42398	6.5532	6.83689	6.99207	6.49275	6.63423	6.53124	6.54416	6.63037	6.66717	6.57212	6.4538	6.62993	6.64197	6.58179	6.53338	6.50788	6.44655	6.64791	6.60455	6.55852	6.55209	6.59265	6.88855	6.53136	6.54017	6.52268	6.67831	6.59553	6.59193
ZNF226	6.59981	6.55632	6.54328	6.56922	6.57477	6.58796	6.54322	6.57846	6.55752	6.58646	6.83719	6.53625	6.66876	6.56544	6.59907	6.56457	6.56558	6.55296	6.54794	6.58625	6.63968	6.60766	6.59449	6.58108	6.63766	6.64017	6.59173	6.6174	6.54964	6.56568	6.50708	6.57219	6.58784	6.71594	6.52066	6.69307	6.59395	6.59094	6.55309	6.58065	6.62184	6.56437	6.58433	6.57648	6.69096	6.55484	6.53608	6.53593	6.5763
ZNF225	6.50603	6.56224	6.53275	6.64798	6.61668	6.52231	6.62612	6.55062	6.94605	6.99858	6.91532	6.94645	6.67893	6.80837	6.97951	6.96103	6.57009	6.54516	6.55012	6.84051	6.64597	6.59249	6.63421	6.78142	6.7451	6.90437	6.9193	6.8536	6.96328	6.86451	6.89482	6.53361	6.58063	6.97681	6.73364	6.92596	6.95576	6.97898	7.01718	6.88688	6.83011	6.54233	6.77563	6.7394	6.91716	6.77818	6.58859	6.59954	6.55048
ZNF224	6.92522	6.75393	6.62256	7.08738	6.87654	6.72005	6.70181	6.76153	7.09964	6.75656	7.25145	7.15928	7.00509	7.03067	7.28522	7.32676	6.84373	6.86291	6.7126	6.88033	6.99506	6.85473	7.00504	7.26728	7.22698	7.50039	7.29314	7.29287	7.45143	7.17278	7.13576	6.8274	7.0806	6.97389	7.12303	7.11462	7.19825	6.92714	7.11911	7.24496	7.01718	6.82795	7.11337	7.04338	6.94986	7.12382	6.826	6.84656	6.66776
ZNF223	6.85618	6.836	6.64066	7.07744	7.60933	6.71276	6.89165	6.87035	7.04438	7.14196	7.41574	7.24329	7.20831	7.15856	7.17811	7.05108	7.10722	6.80055	6.82171	7.15414	7.16106	7.00327	6.90994	7.95732	7.61199	7.72976	7.47646	7.77088	7.68068	7.28843	7.46396	7.19191	7.59941	7.07647	7.51168	7.51199	7.35132	7.24088	7.29488	7.73517	7.55391	7.37271	7.35043	7.32801	7.21129	7.15912	7.2816	7.39896	7.1331
ZNF222	7.34026	7.36239	7.49833	6.98796	7.00247	7.26652	6.93113	6.83692	6.47967	6.65659	6.53385	6.61209	6.66013	6.75093	6.58065	6.53813	7.46564	7.41125	7.26247	6.59496	6.51409	7.06159	6.89686	6.47601	6.59831	6.51768	6.67674	6.578	6.557	6.45814	6.51522	7.08547	6.98615	6.49341	6.55112	6.5266	6.50948	6.57324	6.60039	6.55454	6.57742	7.0088	6.54626	6.56886	6.52229	6.57136	7.01742	7.17842	6.93932
ZNF221	6.57078	6.55389	6.56013	6.49751	6.49899	6.57327	6.48155	6.44528	6.43994	6.44881	6.42715	6.43124	6.53184	6.39919	6.45251	6.42481	6.51933	6.53771	6.5344	6.48854	6.5186	6.55051	6.58209	6.39796	6.42482	6.42297	6.41497	6.48016	6.41728	6.47734	6.46161	6.5604	6.46317	6.49341	6.48054	6.47379	6.55599	6.49731	6.45211	6.5233	6.44259	6.47434	6.45207	6.49036	6.53128	6.49643	6.43953	6.51193	6.48305
ZNF22	9.03585	9.54307	9.36386	9.45165	9.3278	9.16194	9.13781	9.03756	8.82956	8.88525	9.60664	9.55522	8.98604	8.79083	9.5786	9.53242	9.64622	9.57502	9.70521	8.92237	9.24348	9.2378	9.42977	9.28157	9.40672	9.61903	9.71725	9.27294	9.52152	9.20193	9.38816	9.44865	9.30186	9.33895	9.35805	9.40533	9.47379	9.6618	8.97392	9.53437	9.18405	8.78212	9.45826	9.6685	9.17867	9.36237	9.18405	9.16446	8.95902
ZNF219	7.13347	7.10327	7.4084	6.93185	7.02383	7.24337	7.00036	7.10799	6.71311	6.90774	6.63899	6.88103	6.77439	6.98287	6.79895	6.99325	7.16534	7.2085	7.1586	6.98643	6.78024	7.13683	6.95818	6.52695	6.76403	6.81983	6.65177	6.79256	6.74577	6.78982	6.74905	7.2266	6.99232	6.85465	6.61184	6.83108	6.80013	6.78355	6.79851	6.87955	6.63644	6.94036	6.75082	6.80019	6.98856	6.577	6.92802	7.13493	7.22643
ZNF217	8.67828	8.31434	7.97937	8.55802	8.61177	8.48933	8.56513	8.7866	8.06339	7.95845	8.41755	8.75018	8.16303	8.32022	8.58477	8.44247	8.22134	8.39628	8.34984	8.18608	7.92555	9.03356	9.369	8.28522	8.09294	8.58093	8.67954	8.35877	8.44549	8.16794	8.42105	8.19171	8.24724	7.89578	7.86171	8.21751	8.15563	8.30251	8.32166	8.45857	8.37465	8.2298	8.42084	8.06116	8.02	8.32978	8.59161	8.83984	8.27122
ZNF215	6.74365	6.75645	6.84308	6.67844	6.70091	6.76381	6.69686	6.69862	6.51124	6.47662	6.53807	6.42512	6.38238	6.50263	6.48443	6.4413	6.82213	6.74432	6.75411	6.42398	6.42257	6.67831	6.75131	6.57326	6.46834	6.51681	6.43657	6.47076	6.45178	6.4341	6.52925	6.77506	6.66589	6.4017	6.47178	6.38569	6.5021	6.46972	6.4886	6.47599	6.56972	6.70848	6.51173	6.49954	6.50227	6.5045	6.71646	6.74222	6.67327
ZNF214	6.62452	6.6901	6.68308	6.6282	6.63767	6.63824	6.7044	6.63188	6.45758	6.56339	6.51921	6.4966	6.51653	6.54227	6.5011	6.51582	6.65767	6.65628	6.65615	6.48365	6.66453	6.56955	6.61302	6.53304	6.54086	6.51768	6.51345	6.53899	6.62641	6.5004	6.56248	6.62279	6.63517	6.52949	6.57254	6.50012	6.44987	6.55909	6.51122	6.55055	6.54648	6.62299	6.49639	6.5121	6.40393	6.56455	6.64021	6.59678	6.63503
ZNF213	7.7117	7.55008	7.61159	7.78106	7.64894	7.29253	7.87897	8.02169	7.9825	8.24582	7.9605	7.76226	7.96415	8.02169	7.72295	7.83939	7.38064	7.65087	7.62307	7.98956	8.15147	7.40426	7.01035	7.4776	7.70389	7.6272	7.70155	7.55027	7.83516	7.94172	7.71554	7.79577	7.4555	7.92902	8.05135	7.66669	7.80203	7.98655	7.97253	7.81967	7.73926	7.93	7.68602	8.04302	7.98782	8.08655	7.86362	7.79916	7.82019
ZNF212	7.30902	7.12695	7.31285	7.69435	7.71987	7.68114	7.76902	7.72126	8.02299	8.06941	7.48763	7.66952	7.97554	7.91607	7.82381	7.81449	7.22908	7.34437	7.36562	7.91919	7.82054	7.67012	7.6332	7.62034	8.04166	7.68786	7.6447	7.68507	7.69519	7.84949	7.9048	7.20037	7.26676	7.62341	7.90851	7.92957	7.82054	7.99919	8.00733	7.69837	7.5392	7.57383	7.70687	7.88142	7.54746	7.67079	7.7344	7.71775	7.71737
ZNF211	8.09541	7.98459	7.82425	8.2438	8.17777	7.83812	8.20555	7.85647	8.0653	7.71796	7.98017	7.83965	8.15303	8.30858	8.1441	7.95441	7.97637	7.97416	7.92031	8.22004	8.31521	7.90673	8.04336	8.33948	8.46718	8.17492	8.05557	8.25759	8.27483	8.21077	8.41548	8.36039	8.11993	8.17083	8.20826	8.22415	8.23682	8.18955	8.0512	8.28026	7.99216	8.09048	8.34932	8.495	8.15457	8.07617	8.11912	8.15961	8.01647
ZNF208	6.67931	6.66539	6.71728	6.61521	6.61836	6.70494	6.62422	6.6203	6.41825	6.46156	6.43411	6.54995	6.49767	6.48692	6.4409	6.48266	6.67456	6.66677	6.69296	6.38885	6.5076	6.65745	6.60487	6.46759	6.43527	6.48165	6.45741	6.45909	6.4505	6.60409	6.52524	6.67449	6.61402	6.4405	6.42103	6.52126	6.45834	6.48308	6.41857	6.39272	6.44635	6.6005	6.53303	6.45739	6.49935	6.53469	6.61931	6.58264	6.63418
ZNF207	9.62848	9.59094	9.44828	9.74731	9.61577	9.25655	9.77408	9.54465	9.75478	9.39754	9.33948	9.45507	9.73045	9.96187	9.54705	9.66608	9.18405	9.70903	9.67407	9.66313	9.60418	9.65211	9.9635	9.46977	9.32401	9.70605	9.75059	9.29373	9.57681	9.71451	9.46458	9.48308	9.59991	9.39901	9.31194	9.39461	9.34794	9.59676	9.44982	9.74038	9.42456	9.59255	9.57172	9.69079	9.56367	9.83948	9.63371	9.58661	9.79608
ZNF205	6.68585	6.73774	6.88821	6.69375	6.68465	6.77181	6.68483	6.69735	6.79442	6.58771	6.58924	6.50642	6.70977	6.57592	6.61088	6.64426	6.70856	6.75257	6.68847	6.8862	6.68429	6.64472	6.62143	6.59906	6.73444	6.63394	6.63664	6.60728	6.6154	6.64477	6.6494	6.74715	6.68299	6.59531	6.72049	6.51234	6.61471	6.61562	6.57997	6.52031	6.6439	6.7106	6.56387	6.60662	6.72023	6.67017	6.70025	6.75158	6.72769
ZNF204P	6.46721	6.49244	6.45064	6.49541	6.37646	6.48721	6.4665	6.44937	6.48086	6.52951	6.5765	6.45724	6.5087	6.51062	6.48274	6.52517	6.50172	6.44458	6.44558	6.55799	6.55407	6.49636	6.47166	6.59809	6.52028	6.58031	6.52044	6.51657	6.48047	6.48684	6.55272	6.46032	6.43931	6.49431	6.50351	6.54717	6.48998	6.54307	6.70025	6.4527	6.48307	6.45592	6.55914	6.44731	6.54017	6.4933	6.36947	6.43537	6.45138
ZNF202	6.56689	6.60256	6.56896	6.63753	6.63169	6.62201	6.64547	6.58352	6.72397	6.49394	6.61245	6.62517	6.74805	6.60157	6.63888	6.78757	6.606	6.6147	6.57793	6.58136	6.65395	6.70984	6.60382	6.64435	6.65362	6.52948	6.68362	6.59987	6.62416	6.57107	6.58839	6.5583	6.5961	6.54636	6.57161	6.61536	6.6469	6.59287	6.7035	6.66182	6.84896	6.64891	6.64553	6.55198	6.50333	6.57052	6.61439	6.614	6.57599
ZNF200	6.70707	6.97415	6.85245	7.12845	7.1958	6.80659	7.42877	7.40733	7.71036	7.72999	7.37942	7.40331	7.71662	7.75863	7.69284	7.6383	6.7182	6.73968	6.89028	7.4084	7.56189	7.52291	6.91721	7.19745	7.31861	7.53443	7.26904	7.44914	7.53138	7.46502	7.50918	6.91437	6.9251	7.17418	7.49686	7.51532	7.49001	7.66858	7.52122	7.30377	7.41677	7.14298	7.45934	7.66726	7.26914	6.96173	7.08423	7.1478	6.95735
ZNF2	6.77854	6.87762	6.76865	6.94008	6.86162	6.86145	6.91193	7.05795	7.26984	7.24496	6.88269	6.90868	7.32174	7.21855	7.04627	7.11172	6.65385	6.7278	6.78207	6.87067	6.89562	6.79535	6.67937	6.89797	7.09525	6.91148	6.99227	6.86837	7.03279	7.08834	6.94921	6.74396	6.74156	6.66103	6.80298	6.93197	6.97514	6.8839	6.83943	6.86113	6.78247	6.88688	6.74601	6.89537	6.70842	6.76248	6.85385	6.8381	6.83967
ZNF197	6.69662	6.71344	6.79023	6.67476	6.65421	6.6888	6.69084	6.66205	6.59996	6.52144	6.80768	6.48232	6.59533	6.75671	6.5229	6.60332	6.72641	6.7165	6.75975	6.59198	6.60856	6.72595	6.71711	6.5919	6.61233	6.68819	6.63554	6.59888	6.56279	6.53828	6.54086	6.7874	6.70179	6.67823	6.50624	6.57776	6.50301	6.57681	6.57432	6.40116	6.54	6.72727	6.55634	6.78137	6.55453	6.6768	6.70549	6.68554	6.67565
ZNF195	6.70746	6.67579	6.62627	6.82764	6.82652	6.74796	6.59242	6.7452	6.52397	6.58211	6.63899	7.10209	6.48836	6.49399	7.02812	6.7468	6.69657	6.72684	6.77989	6.62477	6.72258	6.71251	6.74156	7.03716	6.64914	6.9741	7.09346	6.93089	6.99151	6.80704	7.03434	6.74715	6.86199	6.74558	6.77175	6.99163	6.81789	6.63815	6.58368	6.73857	6.92596	6.6295	6.63296	6.66072	6.57297	6.67305	6.67515	6.67177	6.61245
ZNF19	6.66218	6.7596	6.85245	6.66507	6.71549	6.66116	6.67459	6.65283	6.58826	6.61937	6.48926	6.57241	6.56855	6.55104	6.53204	6.51501	6.7224	6.7343	6.73724	6.43263	6.59118	6.67441	6.67395	6.55707	6.51611	6.49397	6.53717	6.55218	6.49527	6.51258	6.4684	6.72618	6.66528	6.53759	6.48054	6.54623	6.54999	6.58316	6.43513	6.56766	6.35469	6.64695	6.51497	6.53425	6.46099	6.54174	6.66341	6.71113	6.66567
ZNF189	6.82246	7.14911	6.73404	7.55479	7.41854	7.36666	7.04894	7.03481	7.23352	7.00767	7.36395	7.47414	7.1868	7.1444	7.33149	7.4351	6.98199	7.02288	7.05297	7.35322	7.33409	7.07845	7.16641	7.41003	7.26033	7.30653	7.54097	7.37319	7.41518	7.28119	7.54211	7.09952	7.11573	7.12412	7.32938	7.27686	7.40812	7.46836	7.21623	7.2951	7.37441	6.90173	7.19648	7.44598	7.18543	7.30853	7.14521	7.34437	7.04894
ZNF185	7.84088	8.44872	7.85553	8.2736	8.62346	8.00102	8.45265	8.20646	7.89489	8.03212	7.62421	7.55892	8.26986	8.24635	7.6383	7.4395	7.40753	7.42607	7.73261	8.18503	8.41925	7.56064	8.41644	7.72735	7.28894	7.69244	7.4951	7.80869	7.94735	8.04066	8.66179	8.57261	8.43816	7.48358	7.22387	7.75851	7.81567	7.25197	7.7788	7.58104	7.84876	8.86687	7.52048	7.96707	7.43031	7.71392	8.33363	8.32923	8.56799
ZNF184	6.53124	6.5782	6.56896	6.59891	6.60668	6.59237	6.55571	6.55375	6.4942	6.37572	6.59703	6.46954	6.46454	6.51932	6.60219	6.5459	6.59193	6.58669	6.58878	6.5178	6.40154	6.63811	6.77369	6.6431	6.49424	6.49862	6.47834	6.49006	6.65251	6.4952	6.54086	6.53922	6.57928	6.47346	6.43897	6.48588	6.49662	6.46742	6.54382	6.58774	6.39583	6.51382	6.41329	6.47342	6.52042	6.40708	6.57361	6.58753	6.48594
ZNF182	6.71406	6.68499	6.6403	7.16273	7.18368	6.7053	6.73878	6.77365	7.38732	7.22713	7.77194	7.70466	7.23346	7.15316	7.74225	7.65279	6.872	6.70547	6.84297	7.22627	7.53369	7.17311	6.92482	7.4885	7.69506	7.75159	7.85899	7.71181	7.89071	7.55136	7.80005	6.92053	7.11657	7.8359	7.85448	7.76482	7.79836	7.67067	7.24059	7.72501	7.60057	6.69778	7.50633	7.57789	7.37555	7.48429	6.82841	6.84892	6.71449
ZNF181	6.53812	6.47041	6.50941	6.47211	6.53792	6.52408	6.47086	6.4887	6.53913	6.49075	6.49672	6.61102	6.54271	6.42435	6.52946	6.437	6.50127	6.52059	6.53078	6.49125	6.47832	6.48924	6.53557	6.58108	6.56487	6.52854	6.53804	6.49864	6.54308	6.50146	6.57217	6.52587	6.49419	6.56002	6.50448	6.48372	6.5463	6.45526	6.50138	6.56984	6.50001	6.50563	6.50184	6.42136	6.54956	6.53057	6.48571	6.49835	6.47612
ZNF180	6.49089	6.50735	6.51046	6.4843	6.50168	6.49832	6.52045	6.46995	6.69238	6.5193	6.56934	6.55641	6.52106	6.52557	6.54049	6.57851	6.48463	6.49601	6.49854	6.56789	6.44341	6.47678	6.47056	6.52782	6.54425	6.43562	6.48835	6.35594	6.55415	6.48088	6.56248	6.46759	6.42415	6.4962	6.60872	6.54808	6.58826	6.50538	6.5199	6.46491	6.55302	6.45081	6.54435	6.6005	6.57877	6.4813	6.47037	6.51804	6.46761
ZNF18	7.34444	7.67375	7.31586	7.73476	7.51543	7.4084	7.77894	7.78747	7.71403	7.71579	7.99141	8.0342	7.78163	7.92761	7.84816	7.76226	7.77	7.52361	7.54659	7.74057	7.74941	7.83409	7.93232	7.61421	7.91279	7.56297	7.78434	7.60851	7.65627	7.69837	7.67	7.07874	7.54626	7.66858	7.82852	7.61392	7.82916	7.80821	7.90612	8.00042	7.6529	7.61047	7.73849	7.69968	7.57864	7.8317	7.62034	7.65875	7.49898
ZNF175	6.60241	6.61924	6.57449	6.91591	6.71329	6.58055	6.66822	6.71883	6.64313	6.61805	6.8811	6.88496	6.95069	6.94411	6.81421	6.8081	6.60198	6.63564	6.58678	6.73465	6.90821	6.68559	6.64036	6.92355	6.59922	6.77557	6.60589	6.8059	7.06551	6.81722	7.06287	6.63791	6.69528	6.54471	6.78609	6.64426	6.80013	7.00938	7.03796	6.93431	6.50537	6.68786	6.81965	6.77687	6.54378	6.59028	6.66214	6.71092	6.74604
ZNF174	6.62542	6.60966	6.59469	6.66852	6.64291	6.55364	6.68117	6.61195	6.76036	6.62566	6.73892	6.64343	6.9571	6.72104	6.87639	7.00346	6.60257	6.58031	6.5918	6.73113	6.93618	6.74785	6.61999	6.7829	6.73838	6.61874	6.74208	6.90464	6.57472	6.92756	6.58162	6.58033	6.61417	6.74392	6.53086	6.5935	6.72493	6.98917	6.57533	6.5575	6.77538	6.64341	6.67141	6.8777	6.62167	6.68187	6.67725	6.66027	6.56287
ZNF17	6.8204	7.27721	6.82438	7.75359	7.58645	7.3844	7.19155	7.22844	7.69492	7.42444	7.83222	8.01735	7.4305	7.46387	7.89549	7.85052	7.0514	7.37942	7.38871	7.74963	7.65802	7.36197	7.57948	7.59921	7.76558	7.94293	8.01812	7.95297	7.99857	7.76506	7.85634	7.2307	7.34451	7.80487	7.89712	7.63195	7.73452	7.88414	7.84447	7.96428	7.89672	7.22348	7.95894	7.98078	7.44543	7.82247	7.56222	7.68283	7.36239
ZNF169	6.61602	6.62797	6.57974	6.71612	6.67718	6.60983	6.64615	6.72857	6.90155	6.80264	6.80079	6.76076	6.90933	7.03803	7.10197	6.89079	6.65705	6.6147	6.59589	6.95644	7.01693	6.61953	6.57408	7.08482	7.23223	7.05108	7.11689	6.88392	7.07553	7.00026	6.92797	6.63679	6.66946	7.1273	7.16223	7.17439	7.16431	6.99541	7.01143	7.1271	7.09021	6.63979	6.87499	7.01273	7.02448	7.01154	6.66506	6.68709	6.64453
ZNF165	6.55619	6.52307	6.54307	6.58425	6.54399	6.54628	6.59447	6.5567	6.65797	6.55215	6.59605	6.78939	6.61649	6.64515	6.69181	6.71324	6.5731	6.55232	6.57162	6.6942	6.68429	6.57292	6.6092	6.6019	6.65262	6.59921	6.71383	6.77045	6.69187	6.66504	6.74697	6.57634	6.58784	6.59257	6.56428	6.68687	6.63019	6.62091	6.54382	6.6256	6.59512	6.58523	6.67428	6.79675	6.54285	6.64849	6.55483	6.60156	6.54245
ZNF160	6.56222	6.56647	6.53858	6.57537	6.59437	6.55208	6.6046	6.60437	6.89133	6.89813	6.90919	6.69585	6.81394	6.98725	6.72749	6.80044	6.5636	6.59954	6.57313	6.92873	6.97384	6.55863	6.58521	7.08547	7.06213	6.73376	6.92662	6.86668	6.92355	6.70574	6.71251	6.6085	6.5961	6.79419	7.03683	6.75184	6.83001	6.91193	7.043	6.73857	6.75552	6.57675	6.76616	6.74102	6.65783	6.95837	6.5881	6.57215	6.57486
ZNF16	6.6118	6.66489	6.64209	6.70717	6.71749	6.70874	6.7782	6.95157	7.20982	7.23932	7.16192	7.0404	7.04182	7.20823	6.80523	7.03473	6.66262	6.68195	6.67426	7.07572	6.96861	6.79607	6.73249	6.88054	6.85357	7.05665	6.92767	6.93442	6.95555	7.04161	7.05342	6.7358	6.67543	6.96919	7.11125	6.99335	6.86392	7.19097	7.13379	6.8969	6.93465	6.7481	7.01248	7.1762	7.22954	7.02173	6.73784	6.70535	6.77212
ZNF157	6.4577	6.4739	6.48254	6.45791	6.40061	6.4843	6.46776	6.45762	6.40148	6.41887	6.40991	6.54706	6.48749	6.46834	6.32959	6.53813	6.47735	6.49759	6.46843	6.40839	6.42257	6.48024	6.47597	6.45738	6.34076	6.47215	6.39714	6.30791	6.30002	6.47297	6.39379	6.46273	6.42936	6.41638	6.4344	6.47379	6.32759	6.51302	6.35635	6.46491	6.37602	6.43088	6.46109	6.38322	6.32869	6.38029	6.46901	6.46589	6.44866
ZNF155	7.7596	7.88254	8.22274	7.2332	7.28364	7.85492	7.302	7.27339	6.55542	6.56823	6.4867	6.59518	6.58342	6.58532	6.54126	6.53899	7.86501	8.00535	7.94891	6.61296	6.52518	7.37683	7.2405	6.53129	6.58112	6.57569	6.57058	6.51464	6.52484	6.51961	6.63713	7.80317	7.49949	6.43953	6.44998	6.56752	6.52942	6.64115	6.48439	6.40627	6.52186	7.33461	6.63296	6.44613	6.41559	6.4714	7.47332	7.42918	7.2249
ZNF154	6.88688	6.73644	6.65615	6.81743	6.75058	7.03268	6.88475	6.68143	7.06599	6.89813	6.90339	6.8861	7.03189	6.91721	7.15894	6.77203	6.77175	6.67018	6.76973	7.10835	7.11955	6.76636	6.70104	7.34012	7.05276	7.47244	7.44118	7.23697	7.0772	7.14326	6.76863	6.67834	6.87648	7.28176	7.08996	7.24431	7.08678	6.80006	6.75197	7.04586	7.02564	6.80264	7.06828	7.16526	6.71254	6.79199	6.83635	6.82907	6.75969
ZNF148	8.56448	7.25945	6.78012	9.33059	9.62971	8.76443	8.03883	8.12807	7.92175	7.6286	8.69491	8.14746	7.47895	7.37903	9.27366	8.95815	7.942	7.50316	7.99435	8.31856	8.65099	8.0137	8.29214	9.65132	9.1774	10.0112	9.80024	9.20526	9.13089	8.14641	8.74721	9.23406	9.35466	8.80851	9.2171	8.72213	8.82266	8.662	7.46006	8.66807	8.50943	7.54949	8.17826	8.22292	8.37063	8.66674	8.59124	8.76392	8.55593
ZNF146	7.47646	6.81144	6.60172	7.36324	6.96373	7.10244	6.68326	6.7016	6.68041	6.53977	6.8355	7.3771	6.84209	6.52403	7.21917	7.24418	6.81944	6.65802	6.80883	6.63188	6.71896	7.48539	7.44381	6.91551	6.61233	7.20463	7.22698	6.99406	7.09801	6.5554	7.10386	6.7965	6.91218	7.13825	7.05009	6.79753	6.9518	6.83149	6.73247	7.11931	6.95065	6.61843	7.04318	6.53425	6.37055	6.92965	6.96408	6.98398	6.70715
ZNF143	7.91858	8.20068	7.88254	8.08971	7.93029	8.157	7.82381	7.62506	7.43234	7.49258	7.96457	8.33674	7.67047	7.56661	7.98444	8.18439	7.97224	7.98613	7.95814	8.08343	8.10529	8.24563	8.14347	7.90808	7.99496	8.03854	7.89672	7.88589	7.92268	8.06869	7.83901	7.91364	7.7408	7.93651	8.01799	8.01039	8.03971	8.09128	7.91497	7.93695	7.96952	7.93181	8.06561	8.08213	7.95923	8.11495	7.86271	7.82395	8.0208
ZNF142	7.89993	7.92243	7.8297	7.69651	7.3822	7.87199	7.91886	7.80018	7.4378	7.28691	7.35241	7.37527	7.60211	7.69519	7.30691	7.04	7.90274	7.89371	7.98474	7.49587	7.43121	7.88956	7.7592	7.47341	7.47516	7.15376	7.28439	7.445	7.36239	7.28119	7.54545	7.76587	7.72646	7.36386	7.48596	7.26806	7.42352	7.3316	7.35196	7.36445	7.31579	7.7451	7.41448	7.45271	7.28586	7.445	7.88491	7.80257	7.83477
ZNF140	6.60735	6.62668	6.61363	6.61641	6.61617	6.54628	6.58174	6.64893	6.4942	6.53365	6.51665	6.50831	6.61012	6.59121	6.46147	6.50461	6.60032	6.61353	6.60089	6.37531	6.54232	6.62277	6.60259	6.47601	6.40932	6.41559	6.45523	6.55319	6.50407	6.57212	6.39379	6.57404	6.606	6.44876	6.47741	6.51504	6.51242	6.44739	6.58845	6.55852	6.49438	6.58186	6.54074	6.44843	6.47258	6.54081	6.63085	6.58995	6.61033
ZNF14	10.009	9.3247	8.86864	9.57766	10.3833	9.88984	8.82689	8.90977	7.70709	7.53667	9.0735	9.2354	8.96151	8.32902	9.26936	8.58713	9.81163	8.88755	8.89921	8.51379	8.3029	9.25093	9.28914	10.0281	8.95032	9.55522	9.2327	9.50879	8.98194	8.60209	9.29706	9.59497	10.0841	9.08271	8.92214	8.98308	8.80691	8.67426	8.71929	8.80126	9.14648	8.94735	8.6229	8.3678	8.46401	8.76259	9.39495	9.72686	9.14351
ZNF138	6.56645	6.56536	6.56186	6.61449	6.59765	6.55483	6.53802	6.59781	6.74136	6.86474	6.80768	6.63853	6.81867	6.66946	6.69047	6.87878	6.55372	6.5702	6.57836	6.8138	6.59972	6.54788	6.56355	6.69408	6.74666	6.72198	6.74574	6.73852	6.68376	6.76573	6.88601	6.59205	6.56461	6.85779	6.88401	6.78018	6.7017	6.7177	6.81091	6.79005	6.84781	6.57675	6.80774	6.85997	6.78597	6.82056	6.59539	6.57254	6.55314
ZNF137P	6.65745	6.72402	6.64295	6.69086	6.6819	6.84054	6.66527	6.63846	6.89133	6.76899	6.98725	7.20725	6.77439	6.63484	7.07715	7.02587	6.69362	6.69605	6.65997	6.87927	6.79348	6.70219	6.65715	6.93789	6.93045	7.05802	6.97075	7.22852	7.16804	6.96402	6.83028	6.7567	6.7336	7.1515	6.96529	7.00257	6.98132	7.13165	6.76721	7.06262	6.91591	6.72263	6.89001	7.07235	6.83203	6.95397	6.69448	6.74667	6.67817
ZNF136	6.76567	6.65242	6.63727	6.79211	7.04978	6.75316	6.72553	6.65332	6.58641	6.43079	7.04006	6.73577	6.61649	6.64391	7.00365	7.02951	6.69532	6.68123	6.71402	6.62955	6.69202	6.7452	6.8355	6.79449	6.6299	6.67739	7.07752	6.8128	6.70461	6.613	6.69662	6.74466	6.95924	6.60683	6.75274	6.77588	6.71522	6.83596	6.69853	6.7575	6.85574	6.69589	6.85691	6.91865	6.60066	6.77527	6.74367	6.74359	6.73487
ZNF135	6.56002	6.5892	6.54068	6.632	6.63626	6.56292	6.62612	6.58035	6.62033	6.59646	6.85695	6.7828	6.66239	6.58707	7.02587	6.66346	6.5615	6.54601	6.56737	6.93947	6.63463	6.54176	6.54026	6.89246	6.84566	6.8359	6.83213	6.76507	6.66431	6.75548	6.80747	6.51969	6.61026	6.81536	6.98503	6.85759	6.80013	6.62311	6.86639	6.65544	6.57639	6.5395	6.75082	6.97603	6.65616	6.65015	6.63842	6.61236	6.57998
ZNF133	6.62665	6.68916	6.61159	6.85402	6.90523	6.60312	6.81919	6.76081	6.99294	7.23703	7.3134	7.26237	7.18114	7.17012	7.21547	7.3047	6.71595	6.68947	6.66645	7.30972	7.28412	6.63259	6.82154	7.35632	7.27126	7.21596	7.32324	7.26573	7.46232	7.21482	7.32902	6.73217	6.87918	7.51358	7.3959	7.4015	7.32684	7.32578	7.18015	7.50316	7.259	6.72477	7.28709	7.26744	7.26694	7.36493	6.79703	6.79506	6.79266
ZNF132	6.59221	6.6397	6.62427	6.62085	6.62899	6.666	6.72049	6.60816	6.4732	6.59299	6.54679	6.45397	6.52489	6.50979	6.56016	6.51244	6.65057	6.68123	6.63083	6.54858	6.49125	6.60737	6.62127	6.41528	6.48487	6.51258	6.4746	6.49864	6.44817	6.53344	6.52021	6.62523	6.60866	6.5114	6.44022	6.43178	6.49102	6.50343	6.50035	6.56984	6.52075	6.64224	6.56884	6.4648	6.45288	6.5316	6.66123	6.60887	6.62095
ZNF131	6.56192	6.55145	6.56735	6.50456	6.55965	6.56954	6.54404	6.59805	6.45126	6.37319	6.43079	6.4918	6.35636	6.3009	6.38648	6.36944	6.58265	6.58705	6.57807	6.38396	6.44227	6.56033	6.57347	6.43619	6.41161	6.39175	6.30933	6.33082	6.46759	6.32477	6.41234	6.52052	6.57723	6.33452	6.39472	6.43749	6.3481	6.49835	6.41405	6.44545	6.3398	6.50563	6.48345	6.43088	6.3717	6.37241	6.5114	6.54298	6.53044
ZNF124	6.55002	6.5287	6.485	6.60314	6.58524	6.52231	6.63792	6.6092	6.59329	6.59198	6.54435	6.88103	6.74254	6.69983	6.91443	6.68362	6.46516	6.44582	6.48439	6.62261	6.65068	6.54663	6.53814	6.83917	6.74666	6.79771	6.66532	6.60728	6.63989	6.70386	6.70372	6.44697	6.60772	6.68298	6.57161	6.68852	6.79561	6.7033	6.79082	6.77941	6.88319	6.58186	6.65526	6.5268	6.64997	6.69691	6.54683	6.56133	6.568
ZNF121	6.55965	6.51215	6.48022	6.60662	6.54945	6.51208	6.53846	6.49048	6.53528	6.49186	6.56687	6.47062	6.5157	6.59301	6.52533	6.437	6.49488	6.51352	6.51602	6.48156	6.53695	6.4926	6.49426	6.5348	6.42586	6.59728	6.54867	6.54896	6.46759	6.4207	6.50476	6.47746	6.55383	6.51228	6.41329	6.40355	6.4612	6.47665	6.45836	6.50281	6.47639	6.4963	6.45887	6.46255	6.44559	6.47691	6.55893	6.47256	6.47495
ZNF12	6.61914	6.52896	6.54086	6.6356	6.61641	6.60092	6.62037	6.55407	6.48812	6.57316	6.51757	6.57582	6.53618	6.50263	6.56096	6.74124	6.49639	6.5074	6.54341	6.50671	6.5271	6.67026	6.66475	6.62155	6.51335	6.55632	6.56716	6.56289	6.56729	6.50768	6.52419	6.53192	6.58678	6.51767	6.47286	6.52845	6.5302	6.4936	6.48337	6.5729	6.55209	6.55303	6.48007	6.49036	6.53128	6.47026	6.58837	6.59871	6.49608
ZNF117	6.55149	6.55048	6.575	6.55582	6.4597	6.56576	6.51293	6.54042	6.42311	6.53145	6.48397	6.54438	6.45298	6.45819	6.4556	6.52014	6.56861	6.55802	6.55033	6.47863	6.4862	6.54559	6.54491	6.541	6.53217	6.45671	6.50703	6.50073	6.48908	6.54049	6.43491	6.55369	6.55787	6.421	6.48692	6.46659	6.45713	6.51203	6.45526	6.50179	6.49	6.55233	6.52674	6.5111	6.51232	6.46682	6.48092	6.54298	6.5441
ZNF114	6.59698	6.58003	6.61035	6.59542	6.57295	6.5767	6.58119	6.56946	6.40496	6.50133	6.52774	6.46954	6.45407	6.43088	6.4556	6.50633	6.59986	6.59643	6.56689	6.50567	6.53431	6.5813	6.58555	6.59809	6.63423	6.52137	6.39714	6.52557	6.51276	6.48332	6.50144	6.57977	6.57909	6.49046	6.53795	6.5069	6.4273	6.53133	6.42925	6.49644	6.48891	6.55408	6.50184	6.6005	6.44802	6.4802	6.55997	6.59424	6.54198
ZNF112	6.62216	6.59678	6.58672	6.60592	6.55997	6.67012	6.59288	6.5961	6.45987	6.48003	6.57125	6.52136	6.4551	6.50536	6.48764	6.42285	6.58216	6.60483	6.6086	6.46971	6.38484	6.61249	6.60716	6.37316	6.407	6.59097	6.49212	6.5328	6.50315	6.47958	6.49717	6.63294	6.62329	6.421	6.40646	6.54086	6.59694	6.44533	6.45323	6.47369	6.50216	6.60287	6.40484	6.39093	6.52134	6.54269	6.55708	6.54675	6.59401
ZNF107	6.59947	6.57303	6.55533	6.50935	6.55199	6.56807	6.59869	6.56991	6.56332	6.70501	6.67377	6.61314	6.61288	6.53122	6.52618	6.64883	6.55752	6.55153	6.55673	6.68129	6.60076	6.57373	6.57636	6.56201	6.60463	6.68668	6.67126	6.61521	6.61202	6.69619	6.77171	6.59822	6.56018	6.58986	6.56334	6.55582	6.61839	6.6451	6.60039	6.8189	6.74685	6.56493	6.65974	6.57154	6.76936	6.58174	6.52554	6.53771	6.58291
ZNF106	8.69263	9.14713	9.30712	9.20964	9.02329	8.96488	8.86394	9.08331	9.08583	8.79803	9.50203	9.56485	9.20134	9.14539	9.65132	9.67322	9.21062	9.51117	9.38994	9.31691	9.5201	9.52993	8.9659	9.28157	9.48489	9.35697	9.58023	9.68809	9.60074	9.91045	9.81506	9.14089	9.27978	9.58919	9.51527	9.48677	9.86008	9.71179	9.79277	9.89492	9.95383	9.27069	9.73995	9.65132	9.51567	9.53316	9.26237	9.28483	9.08609
ZNF101	6.97159	7.23116	6.88821	7.73744	7.61545	7.01914	7.7373	7.44586	7.9178	7.74941	7.67012	7.57506	7.63689	7.69244	7.56661	7.79827	7.4447	7.37719	7.27008	8.06641	7.81782	7.33265	7.32547	7.96977	7.70119	7.83567	7.96797	7.76458	7.82688	7.85105	7.80138	7.56915	7.78423	7.85834	8.05779	7.93513	7.82336	7.44965	7.51561	7.91161	7.80783	7.72571	8.10268	8.02205	8.13093	8.02428	7.82862	7.72067	7.98263
ZNF10	6.66284	6.61059	6.58533	6.69146	6.68229	6.59937	6.59204	6.59418	6.79442	6.49583	6.591	6.94393	6.58106	6.64271	7.08851	7.03229	6.64226	6.599	6.63913	6.85791	6.79348	6.68175	6.64343	6.91814	6.86378	6.82655	6.96732	6.97349	7.0808	6.75156	6.86071	6.72219	6.69771	6.65973	6.97688	6.98562	6.84795	6.75278	6.60559	6.85679	6.88598	6.57152	6.82812	6.93674	6.59452	6.80788	6.60899	6.66083	6.59387
ZMYND8	7.35356	7.33416	7.17349	7.56166	7.69234	7.08713	7.41336	7.3586	7.62045	7.61035	7.58746	7.39086	7.6272	7.56222	7.74618	7.57169	7.53117	7.22713	7.46006	7.55904	7.71497	7.29518	7.34227	7.57506	7.842	7.73236	7.57552	7.73796	7.71972	7.57383	7.52818	7.52319	7.59113	7.43496	7.67148	7.88307	7.68923	7.62443	7.53646	7.77111	7.71675	7.23782	7.63099	7.49543	7.57864	7.62971	7.36222	7.60933	7.63726
ZMYND19	7.2469	7.11455	6.9378	7.4155	7.24883	6.76254	7.7445	7.65231	8.06623	8.25463	7.82312	7.69944	7.88589	7.93679	7.67067	7.70248	6.97529	7.09609	7.01557	8.02781	8.12789	7.26145	7.12254	7.79446	7.97805	7.7451	7.79845	7.78051	7.81927	7.91059	7.62132	7.2425	7.50273	7.96348	8.02169	7.95984	7.91765	8.03583	7.78307	7.8364	7.94658	7.67136	7.80394	7.94599	8.10093	7.75016	7.41092	7.38127	7.42503
ZMYND15	6.84765	6.87509	6.8944	6.95463	7.07789	6.77141	6.96699	7.25754	6.80593	7.21882	6.7354	7.05593	7.10546	7.3724	6.94837	6.94233	6.92459	6.98949	6.91983	6.98643	7.06389	6.6902	6.73277	6.92355	6.91115	6.94698	6.95354	6.74381	7.27348	7.21482	7.31328	7.03163	7.19211	7.21669	7.08296	7.13379	7.22627	6.93877	7.36433	7.22476	6.95466	7.09823	6.96379	6.88682	7.31319	7.39221	7.25467	6.94961	7.10064
ZMYND12	6.56425	6.65449	6.6892	6.64112	6.73152	6.57372	6.72049	6.68439	6.81994	6.66339	6.89367	6.94534	6.63116	6.58015	6.78152	6.61039	6.65458	6.58561	6.57563	6.7085	6.75653	6.56275	6.68226	6.59533	6.64356	6.62329	6.53449	6.81401	7.05808	6.80469	6.83288	6.76234	6.65761	6.53847	6.57422	7.193	6.62284	6.58714	6.61664	6.61052	6.63503	6.60376	6.56289	6.62349	6.83203	6.59643	6.61841	6.63911	6.71528
ZMYND11	9.59991	9.13421	8.90779	9.60905	9.54057	9.75252	9.0557	9.05285	9.2026	8.549	9.32589	9.10106	8.72982	8.74633	9.95994	9.64303	9.3046	9.14804	9.40569	9.32115	9.29122	9.66136	9.30055	9.12992	9.93596	9.91101	9.87506	9.61903	9.72511	9.30186	9.65799	9.46735	9.23873	9.3012	9.29052	9.58497	9.38519	9.63703	8.80646	9.61616	9.459	8.57944	9.76096	9.55679	9.30712	9.58541	9.23873	9.38742	9.18527
ZMYND10	6.54941	6.56944	6.57486	6.51522	6.50615	6.50133	6.54404	6.55096	6.61656	6.60017	6.54604	6.56124	6.62384	6.82814	6.71716	6.66873	6.57199	6.55603	6.55414	6.67152	6.65395	6.58103	6.53736	6.64661	6.66473	6.81201	6.6584	6.65939	6.77322	6.90942	6.61642	6.54934	6.53693	6.6582	6.5572	6.72056	6.72301	6.67718	6.64856	6.71953	6.6088	6.5183	6.7936	6.6641	6.67579	6.60487	6.54264	6.56873	6.55435
ZMYM6	6.60649	6.58257	6.58898	6.59076	6.54753	6.59803	6.54404	6.54168	6.48918	6.53592	6.56434	6.55466	6.54271	6.53543	6.58323	6.59258	6.55692	6.56926	6.58119	6.52601	6.54232	6.57441	6.65268	6.51277	6.57863	6.61318	6.6118	6.67699	6.50407	6.54642	6.539	6.58033	6.56576	6.54829	6.56614	6.64661	6.58293	6.57957	6.53292	6.48641	6.48184	6.57705	6.52585	6.52775	6.47362	6.6326	6.55667	6.57699	6.58487
ZMYM5	6.97027	6.92761	7.06213	7.11311	7.34227	7.14838	6.85364	6.79813	6.80447	6.68449	6.97033	6.83395	6.75705	6.65511	7.05564	6.94645	7.11182	7.10495	7.03982	6.9062	6.85933	7.15799	7.01263	7.40232	7.11614	7.20218	7.26947	7.07826	6.80313	6.84352	7.01188	7.12389	7.07665	6.6968	6.60556	6.71446	6.89846	6.95991	6.68215	6.99353	7.02353	6.92164	7.26455	7.06751	7.18543	7.21431	7.20703	7.0844	6.97946
ZMYM4	6.63992	6.69706	6.57053	7.07918	7.08628	6.78764	6.79412	7.017	7.02587	6.8867	7.30068	7.45223	6.97862	7.05389	7.61252	7.42306	6.78776	6.70569	6.80741	7.17811	7.18614	7.02132	6.95448	7.26484	7.19604	7.4277	7.48164	7.14934	7.46836	7.34856	7.46654	6.81273	7.11573	7.37441	7.28352	7.33717	7.3605	7.36456	7.17057	7.41904	7.40742	6.6355	7.29237	7.27239	7.02448	7.20613	6.78668	7.06396	6.88471
ZMYM3	6.61102	6.61702	6.62655	6.70546	6.72518	6.67649	6.75712	6.85	6.85907	6.56518	6.59496	6.67842	6.79677	6.76514	6.9008	6.63705	6.65517	6.62825	6.59986	6.9331	6.71374	6.89869	6.82266	6.68394	6.70268	6.58302	6.50334	6.86536	6.7367	6.57791	6.79781	6.60097	6.80358	6.70622	6.61384	6.92596	6.73629	6.84016	6.91616	6.62316	6.56005	6.7471	6.91895	6.80019	6.71839	6.47247	6.71341	6.67859	6.83384
ZMYM2	8.13755	8.22004	8.41755	7.62664	7.94735	8.12404	7.47432	7.46792	6.54887	6.92653	6.95991	7.18432	6.68123	6.59461	7.28184	7.28629	8.34004	8.24244	8.32166	6.91342	6.83102	7.85268	8.12061	7.25827	6.90376	7.21817	7.1756	6.88161	7.44555	7.02011	7.21686	8.33166	7.96844	6.98459	7.22216	7.10179	7.08556	7.19995	6.73785	7.25818	7.26455	7.55185	7.04067	7.11531	6.94223	7.08429	7.71737	7.55027	7.57271
ZMYM1	6.95759	6.89117	6.77024	7.23817	7.18368	7.11052	6.74798	6.75986	6.8928	6.66995	6.8322	7.08636	6.78322	6.58948	7.2642	7.0103	6.95402	6.89024	7.0697	6.89498	6.7487	6.80288	7.00749	7.14775	7.06588	7.3684	7.48339	6.99189	7.32308	6.99687	7.32902	7.06228	7.21212	7.00026	6.9593	7.08807	7.19825	6.81759	6.55129	7.14463	7.08019	6.74354	7.02888	6.91266	6.64249	7.14572	6.93532	7.03965	6.85337
ZMPSTE24	8.79753	8.98194	8.4228	9.09813	8.8279	8.86089	8.28287	8.5239	8.18664	7.73916	8.0621	9.08048	8.5019	8.23832	9.11416	8.72982	8.69263	8.82049	9.0622	8.1884	8.27858	8.7883	9.22608	8.80222	8.71151	8.65273	8.69452	8.74886	8.82765	8.58093	8.65402	8.9062	8.80714	8.46221	8.23401	8.5766	8.4356	8.2898	7.94642	8.6966	8.89438	8.62326	8.56762	8.61261	8.58383	8.74698	8.96883	9.19046	8.84992
ZMIZ2	6.9284	6.84896	6.65107	7.23889	7.04933	6.798	7.29061	7.42403	7.46671	7.47557	7.40733	7.35606	7.5948	7.54512	7.30351	7.34993	6.89667	6.74953	6.74796	7.45732	7.34114	6.92592	6.9267	7.44735	7.33067	7.34856	7.36578	7.59067	7.44459	7.14868	7.52444	6.76816	7.38054	7.3045	7.2722	7.41092	7.39407	7.12695	7.26145	7.32105	7.35713	7.21607	7.23488	7.44935	7.55155	7.31645	7.11676	7.22819	6.99083
ZMIZ1-AS1	6.54511	6.5763	6.57925	6.52968	6.54945	6.57541	6.58099	6.48996	6.4131	6.5348	6.50534	6.4166	6.50015	6.46217	6.49737	6.46097	6.56708	6.51943	6.55992	6.51205	6.44559	6.54871	6.55517	6.56628	6.5974	6.5143	6.53038	6.47544	6.45178	6.46615	6.49935	6.54757	6.56201	6.55198	6.56165	6.49238	6.48602	6.5421	6.53743	6.48995	6.50642	6.54273	6.44505	6.44132	6.47467	6.43569	6.54642	6.55371	6.58144
ZMIZ1	9.48677	9.55842	9.54348	9.43356	9.47138	10.083	9.77651	9.73226	9.00504	9.14024	9.12992	9.26065	9.53316	9.71725	9.34236	9.5024	9.16073	9.44865	9.64952	9.04862	9.32882	9.45022	9.32401	9.62028	8.9314	9.06551	9.29122	9.49182	9.60418	9.66643	9.34094	9.65675	9.66981	9.28776	9.2144	9.47995	9.35732	8.77886	9.13299	9.04725	9.24348	9.65594	9.42599	9.18133	9.25154	9.42071	9.83948	9.71987	9.62971
ZMAT5	7.91032	8.1539	8.08489	8.20573	8.02605	7.97239	8.39841	8.5125	8.82449	9.0333	8.80197	8.67023	8.71038	8.75805	8.31856	8.41903	7.87115	8.2184	7.98694	8.71082	8.65187	8.24411	8.1403	8.36949	8.28697	8.26444	8.48873	8.41925	8.4275	8.73212	8.45184	7.92055	8.20506	8.65533	8.46032	8.48159	8.6604	8.70882	8.85397	8.51925	8.56594	8.44021	8.69913	8.53713	8.81651	8.70792	8.16012	8.2996	8.49605
ZMAT3	10.7646	9.89084	10.2387	10.2057	10.8636	11.0706	9.65132	9.66397	8.84945	8.1441	10.0855	9.71554	9.68723	9.79019	10.2727	9.43618	10.5841	10.0674	9.59831	9.46659	9.38089	9.77989	10.4646	10.424	10.5432	10.4703	9.89964	10.063	9.99921	9.58023	9.76055	10.1786	10.7245	9.47062	10.0123	9.95788	9.42907	9.82685	9.70697	9.3845	9.62971	9.96818	9.20596	8.81174	9.29465	9.47687	9.87506	10.2741	10.1178
ZMAT2	9.23008	9.88211	9.07711	9.74826	9.75104	9.33655	9.95691	9.92742	10.2017	10.3909	10.2017	9.97984	10.2561	10.2017	9.99864	9.96504	9.67249	10.0025	9.92607	10.083	10.0145	9.51527	9.51939	9.85352	9.99409	9.94208	9.69797	9.89389	9.79174	10.2253	9.91291	9.47687	9.70521	9.864	10.0364	9.85642	9.83383	10.056	10.1381	10.0866	9.90267	9.95587	9.87075	9.95483	10.2567	10.3266	9.89772	9.80782	9.87403
ZMAT1	6.5388	6.52307	6.53762	6.56121	6.53712	6.52216	6.49221	6.47792	6.53441	6.52665	6.49405	6.55365	6.4551	6.51682	6.73026	6.56953	6.54499	6.54862	6.54587	6.58732	6.58395	6.52148	6.56922	6.62155	6.64002	6.84129	6.63233	6.74701	6.77322	6.54049	6.81633	6.54094	6.53191	6.71918	6.64627	6.67817	6.64303	6.60386	6.57338	6.58065	6.6031	6.50528	6.55325	6.6045	6.55354	6.56254	6.50303	6.51894	6.58521
ZKSCAN8	6.5961	6.56398	6.57214	6.56121	6.53044	6.58655	6.548	6.5349	6.52591	6.61937	6.52366	6.575	6.65092	6.54142	6.52129	6.54068	6.5372	6.57511	6.58051	6.60372	6.56904	6.57537	6.57444	6.48692	6.5177	6.52677	6.58639	6.51354	6.50814	6.48797	6.49717	6.58624	6.55005	6.50375	6.5244	6.46766	6.54808	6.46179	6.52075	6.48055	6.46718	6.54171	6.52971	6.52961	6.64693	6.56763	6.60334	6.58226	6.52485
ZKSCAN7	6.57508	6.63238	6.55518	6.65026	6.63169	6.5715	6.62899	6.59906	6.84798	6.91551	6.62537	6.60474	6.85135	6.66285	6.78272	6.68081	6.58312	6.60317	6.58136	6.8138	6.61737	6.63079	6.61714	6.70555	6.72111	6.96794	6.8129	6.81144	6.96469	6.65764	6.84405	6.62811	6.62226	6.63124	6.69955	6.95111	6.80826	6.82964	6.61202	6.89355	6.87275	6.63458	6.9399	7.03152	6.62848	6.99185	6.64856	6.68079	6.58718
ZKSCAN5	6.73621	6.77619	6.75879	6.71785	6.77962	6.73776	6.7769	6.87126	6.93628	6.91551	7.04594	6.85516	6.91493	6.96842	6.89686	6.82042	6.74312	6.71451	6.7469	6.80739	6.75988	6.9313	6.92115	6.79982	6.80794	6.66696	6.80355	6.76022	6.88083	6.79659	6.93573	6.72618	6.73181	6.81352	6.98632	6.72056	6.90193	6.94115	6.85331	6.96781	6.82402	6.79847	6.93593	7.0236	6.81571	6.83484	6.91337	6.81102	6.79048
ZKSCAN4	6.76919	6.97273	6.6747	7.38749	7.3588	6.92605	7.51042	7.49068	7.71816	7.86131	7.73716	7.62495	7.88292	7.84164	7.82533	7.8252	6.79535	6.96892	7.03893	7.74902	7.61753	7.03929	7.38084	7.20739	7.63864	7.586	7.44786	7.50254	7.61402	7.46036	7.557	6.97462	6.94365	7.49468	7.66502	7.52629	7.5544	7.59378	7.73108	7.66187	7.62495	7.43031	7.54047	7.64569	7.65386	7.50225	7.28908	7.33213	7.15979
ZKSCAN3	6.57286	6.61176	6.58266	6.70956	6.64744	6.57659	6.74217	6.69396	6.80593	6.84792	6.82575	6.8981	6.63324	6.96937	6.95242	6.93251	6.61654	6.59984	6.61536	6.67423	6.68759	6.65404	6.69149	6.77891	6.94144	6.74273	6.89272	6.83507	6.88859	6.8991	6.77351	6.58738	6.66064	6.81724	6.89288	6.88958	6.71363	6.7386	6.7779	6.90222	6.87838	6.69847	6.70283	6.96579	6.6968	6.72645	6.61811	6.62598	6.62608
ZKSCAN2	6.71154	6.71663	6.81156	6.99904	6.96632	6.8132	7.10418	7.01883	7.38901	7.43395	7.52946	7.28325	7.68875	7.36605	7.38029	7.32869	6.75807	6.97593	6.79734	7.36833	7.18614	6.98923	7.32778	7.45256	7.35606	7.33534	7.1423	7.31265	7.4305	7.28726	7.39238	6.94406	7.06932	7.47302	7.30123	7.35963	7.25835	7.64203	7.32956	7.26237	7.25672	7.2893	7.15316	7.2305	7.33453	7.37992	7.27914	7.00036	7.31113
ZKSCAN1	6.64743	6.79946	6.71233	6.78074	6.78479	6.78666	6.70665	6.60063	6.60608	6.38515	6.64021	6.60778	6.52869	6.55104	6.73697	6.50633	6.71567	6.68012	6.65451	6.59705	6.64326	6.69882	6.67468	6.81969	6.80284	6.77557	6.86096	6.8243	6.53738	6.57604	6.48144	6.62078	6.69475	6.6151	6.53795	6.51768	6.44254	6.5024	6.554	6.56461	6.57928	6.67348	6.5358	6.37405	6.45758	6.77527	6.76005	6.8058	6.72715
ZIM3	6.34851	6.37489	6.40207	6.50744	6.41124	6.39128	6.45655	6.37717	6.52788	6.33034	6.44441	6.48954	6.48836	6.45489	6.42495	6.4188	6.39761	6.40374	6.4632	6.39317	6.48931	6.43946	6.43064	6.32346	6.43216	6.44	6.42552	6.39785	6.51466	6.66982	6.52827	6.37512	6.39498	6.501	6.51482	6.49536	6.39156	6.42156	6.47169	6.4527	6.43	6.40102	6.57442	6.468	6.55354	6.44383	6.44984	6.39767	6.46055
ZIM2	6.5477	6.56744	6.57199	6.54084	6.52953	6.54226	6.52964	6.52319	6.5013	6.49488	6.51221	6.61209	6.55001	6.54541	6.57273	6.57934	6.53197	6.54642	6.54899	6.57135	6.48446	6.55122	6.51685	6.49536	6.46934	6.48689	6.49513	6.58772	6.54403	6.52834	6.56551	6.54727	6.53486	6.49431	6.55988	6.54435	6.49835	6.45196	6.51317	6.51292	6.57447	6.5069	6.50295	6.55369	6.46463	6.54673	6.54065	6.54424	6.56121
ZIK1	6.69016	6.78053	6.67866	6.96524	6.90065	6.69438	7.06452	7.04554	7.3575	7.24583	7.30334	7.23328	7.10288	7.14671	7.24404	7.26771	6.73496	6.75929	6.79916	7.34394	7.21607	6.867	6.68562	7.08929	7.19081	7.17463	7.05782	7.12761	7.09921	7.29831	7.06522	6.70611	6.8163	7.18242	7.13415	7.23116	7.32801	7.01758	7.30407	7.05069	7.28646	6.817	7.12813	7.35282	6.94825	7.02703	6.85091	6.99881	6.9415
ZIC5	6.47612	6.47152	6.49073	6.48546	6.54399	6.49091	6.57744	6.45691	6.5595	6.44984	6.56241	6.59338	6.52417	6.5248	6.51786	6.52434	6.5195	6.50305	6.50081	6.47455	6.53795	6.51675	6.49918	6.54195	6.49859	6.57665	6.52419	6.52148	6.47529	6.50552	6.54289	6.52373	6.47203	6.61099	6.60077	6.57602	6.47684	6.53663	6.5659	6.53569	6.53005	6.41989	6.51173	6.50754	6.51133	6.57893	6.47314	6.49337	6.53579
ZIC4	6.49343	6.51647	6.50702	6.54941	6.49681	6.51095	6.46297	6.44937	6.52788	6.62066	6.69652	6.52407	6.73939	6.51591	6.5673	6.5557	6.52955	6.55959	6.53048	6.5512	6.54582	6.5173	6.50734	6.53922	6.54345	6.5856	6.58639	6.59987	6.45664	6.51585	6.52629	6.53637	6.50422	6.59257	6.62323	6.55422	6.55168	6.57237	6.58932	6.55647	6.48418	6.51455	6.64198	6.51508	6.48769	6.55285	6.43953	6.48746	6.47863
ZIC3	6.55377	6.56578	6.59225	6.52099	6.57729	6.53351	6.49972	6.56856	6.29839	6.28683	6.39206	6.29053	6.36229	6.3131	6.41958	6.38448	6.57649	6.57789	6.58532	6.32185	6.38854	6.57424	6.54859	6.36095	6.28108	6.38615	6.30164	6.39381	6.49627	6.37274	6.30325	6.58646	6.51781	6.29109	6.39737	6.17226	6.27202	6.44087	6.38343	6.3647	6.3731	6.4684	6.34912	6.3752	6.19735	6.41331	6.56394	6.56748	6.58845
ZIC2	6.60382	6.60256	6.62837	6.58095	6.57477	6.61284	6.58513	6.57451	6.57269	6.60589	6.60459	6.54068	6.5787	6.67488	6.59998	6.46704	6.60673	6.62182	6.59738	6.62839	6.66865	6.59228	6.59245	6.5919	6.56331	6.54559	6.57574	6.57899	6.47946	6.70004	6.60558	6.63118	6.63968	6.56002	6.62074	6.60668	6.59498	6.60696	6.64708	6.73371	6.65114	6.60572	6.79677	6.67455	6.57091	6.50852	6.60654	6.57342	6.62283
ZIC1	6.53261	6.50263	6.48582	6.49216	6.45122	6.51429	6.47287	6.45691	6.42182	6.40835	6.45635	6.48746	6.37711	6.50979	6.40456	6.49596	6.52278	6.47745	6.51624	6.44014	6.42368	6.48706	6.53208	6.43414	6.50929	6.46382	6.36447	6.44044	6.41601	6.4207	6.37623	6.41329	6.54672	6.42771	6.36846	6.45751	6.50855	6.46501	6.44763	6.37852	6.47954	6.46736	6.44384	6.47342	6.32451	6.34008	6.5508	6.40568	6.49498
ZHX3	6.43643	6.46698	6.45155	6.62177	6.58637	6.49207	6.60894	6.65108	6.66993	6.62199	6.45745	6.48639	6.8798	6.60427	6.69047	6.6962	6.44535	6.43823	6.5063	6.68129	6.59309	6.50167	6.5104	6.57766	6.59118	6.60895	6.4931	6.6174	6.7367	6.52158	6.61642	6.46486	6.5722	6.50568	6.5852	6.58637	6.56906	6.55337	6.59734	6.5889	6.60983	6.58186	6.71286	6.63893	6.55753	6.5316	6.56638	6.57463	6.56672
ZHX2	7.2152	7.02103	7.30132	7.61564	7.38788	7.38637	7.98838	7.79123	8.31613	8.20488	7.95397	7.94569	8.00812	8.17668	7.87787	8.1318	7.65518	7.53117	7.72386	8.43077	8.09216	8.01825	7.66282	8.05633	8.12027	7.95186	8.07763	8.17294	8.26056	8.23632	8.02111	7.57711	7.91827	8.14943	7.95247	8.10562	8.05956	8.03883	8.15509	8.06408	7.84876	7.76176	8.32881	8.45009	8.09777	8.1311	7.95022	7.64646	7.99288
ZHX1	6.61299	6.62551	6.61408	6.72354	6.59239	6.61836	6.6112	6.58542	6.53342	6.53787	6.51137	6.5851	6.43617	6.41405	6.54757	6.74548	6.62732	6.62946	6.63382	6.53134	6.54582	6.64963	6.60045	6.625	6.54175	6.50338	6.55025	6.63893	6.40101	6.55139	6.59022	6.59034	6.62756	6.53935	6.57774	6.60867	6.5302	6.55238	6.51897	6.47827	6.63644	6.56244	6.53195	6.57843	6.38619	6.46128	6.57407	6.60822	6.60258
ZGRF1	6.6766	6.69131	6.69194	6.60549	6.61297	6.66291	6.64175	6.60634	6.57755	6.55013	6.55881	6.5381	6.52031	6.44241	6.48274	6.47076	6.67125	6.66015	6.66862	6.49125	6.5532	6.62833	6.6252	6.51638	6.46433	6.50992	6.55536	6.57703	6.49232	6.53828	6.55953	6.64091	6.64955	6.58014	6.52796	6.54264	6.57347	6.59374	6.50537	6.516	6.54281	6.64081	6.50532	6.57368	6.55555	6.56153	6.65682	6.65122	6.63876
ZGPAT	8.70792	8.90367	8.1411	9.08219	8.97952	8.6494	9.08444	9.13117	9.14713	9.34441	9.00666	8.93555	9.22937	8.94952	8.89158	9.06551	9.11656	9.01944	8.75611	9.28557	8.94078	8.71982	8.66433	9.14412	9.29498	9.04862	8.87584	9.23108	9.09208	9.0698	9.00611	8.94078	9.22734	9.10442	9.22167	8.94078	9.23242	9.1696	9.15353	9.16016	9.06922	9.21513	9.25415	9.15383	9.22452	9.27033	9.08944	9.10703	9.00366
ZGLP1	6.64683	6.6405	6.70258	6.60857	6.60546	6.68707	6.59815	6.61442	6.65948	6.578	6.70396	6.58169	6.59775	6.61613	6.51058	6.61444	6.63911	6.64054	6.62168	6.59705	6.54957	6.6018	6.60487	6.60802	6.67776	6.59632	6.55889	6.56502	6.62641	6.57306	6.54187	6.63397	6.59326	6.58097	6.6946	6.57086	6.59694	6.558	6.59136	6.5233	6.4752	6.69382	6.57832	6.56687	6.50737	6.65015	6.63519	6.60482	6.60546
ZG16B	6.48828	6.51312	6.53858	6.58534	6.45379	6.47944	6.57975	6.66072	6.82572	6.67899	6.52016	6.6582	6.46639	6.51682	6.51871	6.76758	6.50781	6.55996	6.52316	6.49621	6.65233	6.47575	6.52721	6.5919	6.43527	6.42184	6.54951	6.55002	6.50715	6.58605	6.74171	6.40018	6.48602	6.58014	6.90076	6.49441	6.53562	6.59001	6.6099	6.54571	6.51474	6.51382	6.57541	6.52381	6.56894	6.67481	6.61811	6.53467	6.5275
ZG16	6.53157	6.53977	6.54124	6.51177	6.52647	6.5417	6.58072	6.60223	6.53913	6.58422	6.54838	6.57787	6.5708	6.60609	6.51058	6.56626	6.53596	6.5348	6.55264	6.5598	6.52971	6.53748	6.55038	6.52782	6.58199	6.54933	6.58549	6.58873	6.6064	6.63788	6.57397	6.56166	6.54446	6.6151	6.60177	6.60963	6.47575	6.54773	6.56219	6.591	6.69129	6.5721	6.67287	6.54097	6.60066	6.57606	6.5125	6.54078	6.55623
ZFYVE9	6.5847	6.60107	6.62215	6.57226	6.57021	6.5704	6.54717	6.57247	6.48417	6.61433	6.56241	6.52043	6.56453	6.50626	6.61002	6.56789	6.61536	6.61465	6.6091	6.57228	6.58026	6.58764	6.59278	6.55953	6.59831	6.6143	6.59593	6.51464	6.65514	6.59299	6.49498	6.60001	6.57928	6.55757	6.63782	6.55502	6.6394	6.59192	6.71201	6.48641	6.56687	6.60468	6.56197	6.56886	6.58463	6.62222	6.59403	6.58018	6.5683
ZFYVE28	6.58035	6.64668	6.71076	6.6289	6.59765	6.64054	6.60632	6.61604	6.47967	6.52559	6.46974	6.59785	6.5087	6.54619	6.54049	6.50633	6.64339	6.64701	6.63908	6.52694	6.5921	6.67504	6.70252	6.53578	6.68059	6.50435	6.51345	6.48238	6.52841	6.52533	6.57304	6.63899	6.60263	6.53481	6.51084	6.56394	6.55168	6.62648	6.55774	6.51081	6.56111	6.62489	6.62002	6.54563	6.60626	6.54269	6.65013	6.63855	6.65707
ZFYVE27	7.58635	7.79799	7.8696	7.67621	7.45617	7.75839	7.47771	7.57496	7.38901	7.15823	7.18078	7.49738	7.34329	7.43215	7.16265	7.21908	7.89114	7.8203	7.96965	7.49917	7.4554	7.68206	7.39049	7.10191	7.24508	7.26828	7.20593	7.37814	7.27269	7.37396	7.28352	7.74017	7.53267	7.1115	7.48869	7.25189	7.34218	7.439	7.13278	7.26904	7.37348	7.70972	7.3546	7.15384	7.29575	7.16988	7.55208	7.61532	7.39034
ZFYVE26	7.83885	8.10782	7.38246	8.29318	8.35833	8.18045	8.50716	8.64456	8.78498	8.90113	8.66977	8.86444	8.96513	8.81602	8.77677	8.78854	8.07271	8.20721	8.20142	8.80551	8.87374	8.20281	8.18856	8.50169	8.73506	8.75845	8.56646	8.64411	8.84096	8.75374	8.97392	7.85967	8.56535	8.8845	8.9384	8.81069	8.92136	9.01841	8.95815	9.07472	8.91466	8.50812	8.84143	8.65488	8.78054	8.64808	8.5993	8.35276	8.21824
ZFYVE21	8.0931	8.5488	8.34387	8.45184	8.43231	8.07241	8.49247	8.53103	8.75374	8.83379	8.57238	8.74098	8.71577	8.93579	8.43077	8.41439	7.81055	7.92555	8.25005	8.40144	8.58477	8.42897	8.19726	8.2047	8.60153	8.5362	8.45184	8.51038	8.45633	8.67705	8.54398	8.12278	8.07177	8.4306	8.52752	8.49812	8.69956	8.56312	8.59509	8.60478	8.52844	8.736	8.25584	8.39222	8.717	8.75542	8.4421	8.37784	8.29669
ZFYVE19	7.6363	7.88878	7.41508	7.88158	7.76263	7.71354	8.32185	8.10798	8.21349	8.30534	8.07254	8.16074	8.28889	8.22536	7.89911	8.0137	7.68634	7.78521	7.61657	8.34243	8.14426	8.14097	7.75863	7.96389	8.12971	8.1249	7.96191	8.24359	8.12733	8.31008	8.07792	7.65734	7.81025	7.97052	8.35877	8.13217	8.18454	8.13441	8.43676	7.92694	8.10426	7.99857	8.04693	7.98325	8.02999	8.12143	8.14046	7.88025	7.92256
ZFYVE16	6.60413	6.58749	6.57761	6.62161	6.65292	6.56702	6.59794	6.64782	6.93399	6.98392	6.84422	6.88103	7.12004	6.93019	6.92143	7.11482	6.57994	6.59869	6.58641	6.9927	6.95677	6.5747	6.57533	6.94786	6.95019	6.86782	6.94456	7.01794	6.8461	7.02659	6.88993	6.67528	6.64828	6.9449	7.01845	6.88826	6.90802	7.05756	7.04167	7.06408	6.89895	6.61333	6.99807	6.98995	7.07197	7.02557	6.63198	6.61295	6.64819
ZFYVE1	6.51647	6.52604	6.43536	6.54317	6.56277	6.51625	6.5828	6.61604	6.65042	6.71905	6.65194	6.52136	6.44439	6.48963	6.56405	6.65686	6.52768	6.55153	6.50891	6.67152	6.66865	6.54788	6.49807	6.52026	6.62086	6.57665	6.59173	6.53702	6.68922	6.54922	6.49604	6.50056	6.54887	6.57125	6.53593	6.51683	6.56134	6.59576	6.55129	6.61052	6.58989	6.56715	6.79937	6.54831	6.74136	6.60851	6.58144	6.6151	6.56287
ZFY	6.53987	6.51614	6.48582	6.4355	6.51421	6.52197	6.48627	6.51195	6.48613	6.55581	6.50618	6.49859	6.54721	6.56694	6.51147	6.56294	6.49664	6.54005	6.5426	6.50467	6.5021	6.53436	6.56256	6.52114	6.52807	6.52948	6.51158	6.47666	6.54028	6.5818	6.54483	6.52696	6.54214	6.51419	6.57337	6.52565	6.52761	6.5402	6.51217	6.49208	6.48648	6.4959	6.54918	6.48015	6.54378	6.52864	6.4922	6.48313	6.54023
ZFX	6.70613	6.68093	6.61849	6.93113	6.90728	6.81584	6.71214	6.76384	6.89675	6.55581	7.18569	7.32778	6.57485	6.47754	7.08644	7.23759	6.81162	6.68556	6.68674	7.02981	6.99264	7.0879	7.21122	6.96224	7.01779	7.03679	7.00904	7.15502	7.05108	7.1023	7.29432	6.74091	6.90013	6.87585	6.95794	7.1868	7.05502	6.80369	6.68215	6.82958	6.97928	6.76985	7.0557	7.03881	6.99968	7.03168	6.70471	6.92674	6.7378
ZFR2	6.78937	6.7918	6.85402	6.75467	6.70542	6.72541	6.75226	6.78144	6.64166	6.64811	6.60367	6.48746	6.7259	6.57347	6.52215	6.58847	6.78447	6.85114	6.89343	6.51863	6.56734	6.63626	6.75521	6.61691	6.63102	6.58216	6.65177	6.58772	6.59791	6.56568	6.50914	6.84997	6.71205	6.53396	6.58802	7.30808	6.58115	6.55063	6.5924	6.53057	6.68531	6.74931	6.67141	6.57465	6.47678	6.55675	6.79309	6.82764	6.77635
ZFR	8.15796	7.32363	7.0605	7.86226	7.52079	7.93874	7.59461	7.61798	7.34856	6.82152	7.52384	7.3897	7.40007	7.45455	7.58625	7.45223	7.40043	7.13506	7.19771	7.19673	7.54862	8.01398	8.0645	7.33116	7.08412	7.33851	7.46344	7.38478	7.28624	7.54688	7.10064	7.69911	7.5571	7.1115	7.15172	7.22348	7.13706	7.06774	7.28184	7.42194	7.50866	7.48377	7.45328	6.96108	7.17206	6.97739	7.64368	7.82638	7.70166
ZFPM2	6.51997	6.5269	6.50477	6.50551	6.4791	6.53276	6.49535	6.48935	6.35978	6.33665	6.43178	6.50548	6.50015	6.48692	6.35426	6.42481	6.51913	6.51424	6.52043	6.39701	6.48931	6.53808	6.54026	6.40804	6.52203	6.41954	6.43865	6.45539	6.48804	6.42898	6.35864	6.52839	6.49332	6.4405	6.39959	6.43056	6.52401	6.43463	6.44325	6.4408	6.46214	6.48234	6.4845	6.41229	6.47362	6.40094	6.55559	6.47013	6.49181
ZFPM1	8.48315	7.95129	8.46596	8.11898	8.16468	8.15287	8.41903	8.18938	8.54433	8.84704	8.66895	8.5334	8.49556	8.72845	8.39239	8.24041	8.23541	7.95217	7.97469	8.91851	8.6397	8.61863	8.76371	8.49173	8.67725	8.59732	8.46739	8.05742	8.50905	8.61337	8.57556	8.69031	8.43966	8.89132	8.55277	8.63626	8.73247	9.02736	8.8845	8.62669	8.79983	8.33617	8.78029	8.89484	8.69097	8.75845	8.05865	8.30518	8.85248
ZFPL1	6.60299	6.61717	6.61348	6.78969	6.80887	6.60312	6.84978	6.92107	7.23865	7.10023	7.14785	7.20095	7.13442	7.18746	6.86479	7.02487	6.61608	6.63914	6.60729	7.29847	7.15194	6.6388	6.58719	6.97842	7.00327	6.96474	7.10428	7.07826	7.13847	7.22583	7.20269	6.60908	6.73718	7.19191	7.11125	7.03297	7.19631	6.99677	7.21512	7.1325	7.24367	6.71519	7.21241	7.14405	7.24142	7.28465	6.72111	6.82099	6.89719
ZFP91	9.68128	9.79748	9.69079	9.74512	9.90784	9.81459	9.50009	9.56485	9.17146	9.02116	9.53796	9.58585	9.59574	9.27191	9.70178	9.46497	9.63886	9.77564	9.88884	9.2378	9.51235	9.3046	9.42223	9.59296	9.35167	9.49505	9.57591	9.3675	9.55754	9.67768	9.63542	9.73575	9.77816	9.4163	9.53316	9.40218	9.10585	9.12961	9.25061	9.67994	9.64789	9.47492	9.5463	9.33689	9.37196	9.39529	9.74038	9.64303	9.56485
ZFP90	8.73116	8.89375	8.37613	8.95058	8.89504	8.48986	8.438	8.38387	8.22501	7.97847	8.45918	8.10897	8.18362	8.11978	8.42201	8.83861	8.78946	7.9721	8.61886	8.51209	8.47789	8.7414	9.1023	8.91605	8.63511	8.61825	8.64871	8.56227	8.79134	8.30674	8.3743	8.70372	8.90856	7.94085	8.76417	8.32231	8.33473	8.47898	8.27875	8.57749	8.53407	8.30674	8.75349	8.67174	8.31382	8.52279	8.72628	8.72868	8.61435
ZFP82	6.71108	6.75477	6.60967	7.0041	7.17567	6.6151	6.96272	6.76623	7.46445	7.31821	7.47966	7.31417	7.16909	7.111	7.78683	7.71598	6.76356	6.72511	6.90503	7.34114	7.5211	6.95924	6.90686	7.32863	7.29983	7.28265	7.40724	7.28333	7.53615	7.21284	7.35453	6.89094	6.89398	7.3797	7.25031	7.24708	7.34622	7.43808	7.09969	7.33811	7.32657	6.78865	7.52351	7.69058	7.27441	7.5406	6.98325	7.1271	6.90201
ZFP69B	6.6118	6.61506	6.60157	6.61538	6.56244	6.59277	6.59242	6.58542	6.61171	6.60256	6.53719	6.76211	6.62199	6.56856	6.74254	6.75876	6.61564	6.64035	6.60517	6.77656	6.63968	6.57827	6.60514	6.70032	6.63207	6.76433	6.73745	6.64601	6.8005	6.59394	6.67872	6.62443	6.58385	6.71918	6.72574	6.64933	6.76126	6.79477	6.65302	6.63826	6.61446	6.58654	6.71743	6.65099	6.63129	6.58545	6.61251	6.54567	6.57375
ZFP69	6.59962	6.59636	6.59303	6.58425	6.60268	6.6175	6.57186	6.58133	6.52498	6.58211	6.54838	6.60092	6.54721	6.60983	6.68418	6.61555	6.60283	6.58103	6.60307	6.57774	6.63181	6.59403	6.58342	6.65304	6.5033	6.65991	6.53717	6.65668	6.68922	6.65612	6.49394	6.60908	6.62885	6.55757	6.59681	6.57426	6.57697	6.65188	6.58085	6.62438	6.59722	6.59884	6.62125	6.6045	6.5809	6.58731	6.5959	6.61603	6.58947
ZFP64	6.64633	6.63787	6.64495	6.6688	6.67745	6.70312	6.7053	6.69428	6.96766	6.96899	6.77215	6.74241	6.85135	6.95073	6.86568	6.84718	6.60838	6.61894	6.64278	6.84584	6.7487	6.67362	6.6086	6.76688	6.82014	6.8327	6.83213	6.88392	6.83877	6.82931	6.68463	6.70096	6.65761	6.82856	6.82386	6.77746	6.81131	6.69165	6.88735	6.77941	6.74343	6.72655	6.9577	6.99783	6.92416	6.82633	6.66506	6.66316	6.72397
ZFP62	6.55637	6.54194	6.5585	6.60926	6.61445	6.52035	6.59393	6.62541	6.68041	6.74719	7.09838	6.74923	6.78826	6.90275	6.81158	6.79251	6.53149	6.55068	6.55583	6.84584	6.89979	6.60268	6.56501	6.73537	6.67442	6.88744	6.83062	6.69732	6.71081	6.66053	6.77958	6.55169	6.59438	6.64246	6.88119	6.70943	6.82143	6.83596	6.71691	6.83835	6.76729	6.57001	6.75535	6.85997	6.6988	6.84059	6.56785	6.5958	6.58922
ZFP42	6.58215	6.60626	6.591	6.58454	6.59061	6.60479	6.58072	6.5944	6.60388	6.48649	6.59496	6.55276	6.61288	6.55104	6.66784	6.47076	6.58845	6.57222	6.58108	6.5512	6.3932	6.60016	6.59871	6.56887	6.5974	6.509	6.55536	6.53379	6.44361	6.57107	6.56348	6.59396	6.58406	6.51767	6.51778	6.51597	6.4612	6.4204	6.37692	6.53469	6.47954	6.55556	6.52187	6.5466	6.5194	6.5389	6.56331	6.57592	6.58209
ZFP41	6.89306	6.82126	6.92095	6.74798	6.6656	6.82767	6.71726	6.74312	6.68547	6.55494	6.73368	6.54995	6.57645	6.75975	6.53813	6.57597	6.88868	6.83868	6.84173	6.62839	6.60277	6.70984	6.73497	6.51016	6.64914	6.54653	6.67126	6.54506	6.62065	6.75548	6.60137	7.03414	6.76036	6.6388	6.59881	6.56488	6.60455	6.70652	6.63219	6.63978	6.70709	6.74594	6.6154	6.66849	6.87517	6.65937	6.78428	6.78942	6.73018
ZFP37	6.57843	6.5744	6.49704	6.65281	6.61747	6.6364	6.55033	6.52921	6.62732	6.53365	6.91337	6.97163	6.48576	6.67488	6.99341	6.64055	6.59885	6.55893	6.61295	6.65505	6.58491	6.62603	6.5784	6.68394	6.77053	7.01906	7.18039	6.91702	7.0912	6.70197	6.90257	6.62394	6.57723	6.77521	6.86151	6.82831	6.69145	6.7386	6.55861	6.88529	6.69456	6.50177	6.97324	6.68454	6.55453	6.91437	6.58207	6.54825	6.5763
ZFP36L2	9.48823	9.43733	9.56212	9.29373	9.44865	9.5786	9.38163	9.38742	8.88918	8.67954	9.21129	9.22872	9.11357	9.2033	9.12187	8.93375	9.67322	9.28845	9.1548	8.85422	8.72109	10.1888	9.99807	9.46906	9.20664	9.28483	8.97635	8.97118	8.91358	8.4142	9.00449	9.29303	9.16194	8.48333	8.91313	8.89921	8.74271	8.92163	8.86542	9.23008	8.7828	9.42599	9.15127	8.80625	8.99429	8.53067	9.2375	9.34409	9.37117
ZFP36L1	7.68342	6.70444	6.62151	7.197	6.93745	7.69519	7.44309	7.53213	7.15087	7.19018	7.59963	7.6211	7.40935	7.32189	7.16812	7.19995	6.74978	6.68253	6.73985	7.1478	6.99852	8.40389	8.55486	7.04217	7.10007	6.96618	7.17693	7.00228	7.0912	7.19916	7.1054	6.78913	6.99962	6.93773	6.89437	6.86042	6.84058	6.74057	7.22583	7.31062	7.09021	7.08321	7.10865	6.9105	6.94047	7.3679	7.19316	7.59992	7.23027
ZFP36	10.6696	10.4484	9.41935	11.0019	10.7067	10.358	10.7019	10.5936	10.7562	10.7663	11.4031	10.5793	10.7682	10.8502	10.4023	10.3959	10.7172	10.5808	10.5477	11.569	10.6533	10.6852	10.5985	10.1129	10.886	10.7277	10.5418	12.1202	11.0402	10.4962	10.8918	10.737	10.9511	10.9125	10.1964	10.8337	10.41	10.1433	10.41	10.3492	11.107	11.6341	10.2741	10.0424	10.1912	10.1559	10.8918	11.2186	10.8105
ZFP30	6.54211	6.52604	6.54212	6.56893	6.47175	6.52293	6.49105	6.44528	6.54691	6.52864	6.52108	6.46954	6.54504	6.55946	6.55468	6.57768	6.55488	6.55421	6.53284	6.55202	6.4862	6.53192	6.52513	6.4899	6.50138	6.44118	6.5424	6.50292	6.45178	6.56209	6.4684	6.44697	6.4604	6.49046	6.42485	6.50383	6.51785	6.5668	6.56869	6.47944	6.50001	6.50445	6.46225	6.48519	6.60964	6.4577	6.48946	6.50555	6.49717
ZFP3	7.01637	7.20641	6.87151	7.3046	7.32274	6.921	7.00316	7.18888	7.2341	7.0208	7.30068	7.36239	7.26541	7.14671	7.44543	7.34132	7.00493	6.90798	6.89084	7.2138	7.31243	7.41336	7.49046	7.35099	7.39399	7.20354	7.2723	7.39379	7.60135	7.26256	7.27791	7.16203	7.12107	7.34556	7.38901	7.46967	7.43888	7.46955	7.42247	7.51302	7.45317	6.9197	7.32086	7.40469	7.12465	7.07159	7.06982	7.17872	6.90847
ZFP28	6.60284	6.61987	6.62256	6.59716	6.62421	6.60603	6.60869	6.57125	6.61401	6.67169	6.57207	6.54706	6.60363	6.59796	6.55699	6.63037	6.58463	6.62387	6.61465	6.6307	6.59869	6.59366	6.56073	6.65711	6.70268	6.64901	6.62807	6.51948	6.51466	6.56482	6.58641	6.59764	6.62085	6.64797	6.55803	6.56584	6.53918	6.558	6.55593	6.56984	6.53492	6.60669	6.52385	6.55369	6.57987	6.60183	6.55893	6.61826	6.59605
ZFP2	6.54111	6.51332	6.51767	6.53563	6.55054	6.52063	6.4804	6.51195	6.53816	6.52144	6.54279	6.60572	6.6078	6.62571	6.75151	6.68938	6.55386	6.53506	6.56139	6.46551	6.62582	6.5165	6.51626	6.67847	6.49859	6.65302	6.79383	6.57703	6.71712	6.6163	6.53219	6.55099	6.51313	6.69213	6.74422	6.65451	6.61954	6.58811	6.55498	6.62932	6.69129	6.51543	6.57832	6.77687	6.5516	6.59435	6.51874	6.54599	6.57347
ZFP14	6.77693	6.88941	7.0512	6.7242	6.72939	6.79421	6.82807	6.69343	6.46555	6.39198	6.43624	6.58169	6.56453	6.41405	6.47644	6.47373	6.82289	6.85347	6.77715	6.46032	6.53598	6.79197	6.73988	6.50017	6.41047	6.51768	6.4625	6.55002	6.44361	6.46389	6.57217	6.77112	6.71444	6.59257	6.53795	6.53195	6.3822	6.39111	6.59136	6.51916	6.36791	6.67175	6.51599	6.52775	6.30485	6.56862	6.72799	6.72953	6.71253
ZFP1	6.63384	6.63318	6.63236	6.59913	6.61469	6.61623	6.60272	6.58352	6.55848	6.5173	6.63267	6.55087	6.51411	6.51501	6.64354	6.53735	6.60737	6.64017	6.62604	6.55622	6.53513	6.63334	6.6035	6.56283	6.58708	6.59192	6.57058	6.57607	6.48262	6.55139	6.71748	6.64753	6.60503	6.57217	6.6716	6.55067	6.58205	6.58811	6.52359	6.56873	6.58626	6.63652	6.55325	6.67931	6.58942	6.4813	6.63256	6.60415	6.57891
ZFHX4-AS1	7.455	7.4236	7.61027	6.95974	6.98588	7.25401	6.9656	6.92728	6.52693	6.50257	6.50365	6.68626	6.55603	6.67769	6.57193	6.64883	7.46069	7.517	7.33649	6.57774	6.59309	6.82971	6.9267	6.53217	6.505	6.58392	6.57489	6.46037	6.54308	6.48332	6.47362	7.43983	7.06146	6.5231	6.57509	6.49915	6.55333	6.56771	6.55774	6.58774	6.46941	7.00063	6.49639	6.48015	6.63129	6.52377	7.06188	7.04094	7.00911
ZFHX4	6.65143	6.69915	6.69651	6.59913	6.60123	6.65327	6.62523	6.60983	6.45337	6.44436	6.4329	6.55087	6.53248	6.4673	6.43795	6.45379	6.67209	6.75045	6.65877	6.41077	6.46299	6.60975	6.62061	6.51016	6.4914	6.51863	6.42979	6.47908	6.43688	6.47297	6.54681	6.67684	6.64166	6.46531	6.54055	6.53464	6.47575	6.46179	6.51217	6.56165	6.48307	6.59239	6.46955	6.51694	6.49083	6.53368	6.64886	6.62947	6.61882
ZFHX3	7.34026	6.81969	6.80264	7.46937	7.52017	7.50329	7.37105	7.46543	7.17301	7.01306	7.22988	7.53246	7.45038	7.08496	7.58447	7.40812	6.93122	6.82479	6.89028	7.53388	7.57459	7.10546	7.12396	7.4163	7.52629	7.06077	6.97804	7.30795	7.42204	7.49477	7.70804	7.29847	7.63532	7.66922	7.5715	7.56827	7.66083	7.08341	7.36493	7.4625	7.60284	7.72126	7.41834	7.44797	7.78268	7.48719	7.6359	7.1444	7.80757
ZFHX2	7.7596	7.71894	8.1674	7.14196	7.18285	7.74201	7.21231	7.12445	6.53913	6.5722	6.51841	6.51386	6.59001	6.4804	6.54372	6.49126	7.81694	7.63643	7.82638	6.54204	6.53965	7.2071	7.1403	6.58641	6.52641	6.50803	6.53893	6.66393	6.52222	6.61986	6.49498	7.77523	7.22083	6.52766	6.52351	6.5195	6.56642	6.56092	6.56316	6.56984	6.60102	7.23947	6.58998	6.58227	6.5565	6.5126	7.23365	7.32848	7.17662
ZFC3H1	6.79603	6.62982	6.60236	6.88026	7.01679	7.02294	6.59172	6.62066	6.66538	6.48232	7.0001	7.59113	6.59615	6.659	7.31417	7.11057	6.8202	6.63623	6.66539	6.86909	6.91837	6.64153	6.9205	7.28176	7.02022	7.29237	7.39326	7.28808	7.50206	6.9038	7.28997	6.65916	7.0293	7.27431	7.54458	7.39457	7.27257	7.05852	6.6403	7.2152	7.24906	6.59573	7.04211	6.95047	6.72023	7.00036	6.63753	6.72997	6.62095
ZFAT-AS1	6.52657	6.49314	6.52597	6.47668	6.4821	6.54226	6.46962	6.52921	6.63008	6.54914	6.48926	6.61852	6.59533	6.47666	6.52129	6.56076	6.53801	6.52043	6.54214	6.55799	6.58594	6.5376	6.53004	6.60542	6.6548	6.61215	6.58465	6.54404	6.52841	6.56302	6.53608	6.5183	6.5096	6.5871	6.56614	6.53824	6.54469	6.54117	6.52548	6.54285	6.51053	6.52631	6.57347	6.55546	6.4962	6.54375	6.53521	6.48212	6.5169
ZFAT	6.55487	6.50827	6.51864	6.53216	6.55467	6.53667	6.54449	6.55741	6.57574	6.55409	6.62284	6.58081	6.58768	6.65236	6.66439	6.63037	6.54082	6.52533	6.56689	6.60269	6.72067	6.53912	6.53684	6.60714	6.67442	6.7253	6.57489	6.60403	6.75975	6.55238	6.62586	6.55337	6.57675	6.54829	6.58901	6.61145	6.7104	6.62971	6.61664	6.58574	6.64659	6.6064	6.70633	6.55643	6.62698	6.5846	6.50105	6.53771	6.49052
ZFAND6	8.4342	8.31062	8.01429	8.19319	8.408	8.23541	8.30085	8.32166	8.1583	8.12077	8.70792	8.88973	8.64593	8.15777	8.65488	8.53201	8.23666	8.41548	8.49344	8.03713	8.35683	8.67954	8.84704	8.56594	8.77067	8.48664	8.75018	8.58582	8.49538	8.45442	8.39959	7.89712	8.18645	8.38707	8.36949	8.31568	8.34598	8.61991	8.37925	8.41202	8.35407	8.23996	8.7237	8.67386	8.50982	8.2864	8.24582	8.46258	8.2602
ZFAND5	10.7067	11.13	10.843	11.0717	11.1934	10.9107	10.7051	10.871	10.4617	10.4484	11.0586	11.4659	10.6324	10.7004	11.0402	10.953	11.1115	11.2212	11.1238	10.7406	11.0635	11.1486	11.0805	11.1365	11.0917	11.2618	11.2283	11.3429	11.3641	11.3696	11.482	11.2588	11.1777	11.3518	11.2435	11.2258	11.3114	10.8672	10.9849	11.3582	11.4184	11.1581	11.1006	11.12	11.151	11.1322	11.0545	11.0359	10.8502
ZFAND4	6.65524	6.63238	6.70444	6.63269	6.62056	6.6258	6.64102	6.59995	6.43602	6.55013	6.46264	6.56322	6.55084	6.509	6.50629	6.51332	6.68099	6.63247	6.63827	6.41781	6.70454	6.64579	6.6132	6.47601	6.45105	6.42974	6.47656	6.47908	6.54964	6.57212	6.4627	6.67076	6.5961	6.52485	6.52525	6.52402	6.47799	6.47299	6.54755	6.55055	6.49668	6.59213	6.47444	6.54921	6.47044	6.55386	6.63288	6.60116	6.59715
ZFAND3	7.44078	7.55808	7.72161	7.67826	7.79055	7.58928	7.98003	7.94027	8.27379	8.37293	8.08505	8.11883	8.38219	8.39822	7.93874	8.10232	7.33626	7.62297	7.7019	8.13002	8.33491	7.97582	8.12342	8.00844	8.32695	8.03024	7.93262	8.05494	8.2063	8.45709	8.20299	7.69662	7.9008	8.13802	8.22785	8.24027	8.25908	8.39361	8.4256	8.02592	8.11868	8.30361	8.0286	8.31895	8.44851	7.94569	7.91173	7.82983	8.08784
ZFAND2B	8.50034	8.66393	8.01857	8.83934	8.84992	8.13849	8.88348	8.89715	9.04834	9.18133	8.98477	9.09568	9.09568	9.07622	8.92437	8.94454	8.67366	8.74698	8.56646	9.28658	9.05621	8.29071	8.01398	8.88156	8.72628	8.88946	8.75928	8.75496	9.16102	8.99813	8.89317	8.83861	8.92437	8.90544	8.92214	8.86494	8.94397	9.05513	8.98477	8.50537	8.81174	8.93689	8.91921	8.83151	9.1076	8.99923	8.85976	8.69074	9.05398
ZFAND2A	7.71452	8.0169	7.41035	8.41882	8.31324	7.73363	8.24652	8.15098	8.44286	8.01208	7.88705	7.63239	8.38074	8.19831	7.92243	7.70291	7.94141	7.77379	7.81186	8.01151	7.74201	7.77489	8.22415	7.9945	7.8977	7.93651	7.97527	7.84088	7.77313	8.11225	8.26601	8.28572	8.50737	8.25294	7.71317	8.06395	7.96487	7.98474	7.91173	7.89827	7.68531	8.53025	7.94462	8.09653	8.15024	7.78812	8.25741	7.97908	8.22755
ZFAND1	7.6721	8.22706	6.97514	8.41993	8.5586	7.96292	7.35266	7.34063	7.65363	7.26835	8.34657	8.48873	7.62454	7.33265	8.62975	8.38404	8.37011	8.03598	8.38707	7.88832	8.32401	7.98522	7.52806	8.4767	8.29548	8.59732	8.58264	8.21029	8.73163	7.95938	8.62822	8.54433	8.53451	8.26038	8.51321	8.36949	8.37045	8.22274	7.68959	8.52315	8.55375	7.38514	8.20299	7.93044	8.24669	8.38945	7.74068	7.88749	7.68531
ZER1	6.96741	6.88475	6.97921	7.17044	6.90152	7.05659	6.97278	7.05189	7.17937	7.13871	6.87582	6.82061	7.41747	7.25189	6.97303	7.03683	6.8851	6.8202	6.81867	7.31974	6.9468	6.98706	6.97739	6.76381	7.05276	6.7069	6.68527	7.03646	7.0912	7.15457	7.07603	6.93567	6.96396	7.12845	7.15399	7.15336	7.08074	7.03978	6.97717	6.94189	6.94365	7.08878	7.02703	7.21309	7.13948	7.16265	6.98842	7.01216	6.95543
ZEB2	7.11319	7.26058	7.19508	7.79259	7.45732	8.24359	7.24935	7.67785	7.2784	7.28136	8.07065	8.15979	7.63216	7.7452	7.88803	7.83714	7.29188	7.35035	7.29575	7.44057	7.66658	8.79983	8.93428	7.5342	7.51588	7.74045	7.92413	8.11852	8.10013	7.8453	8.34369	7.35953	7.53824	7.73058	7.65198	7.7241	7.70935	8.01799	7.68959	7.7596	8.04849	7.07272	7.72949	7.75289	7.48539	7.97652	7.24842	7.73744	7.31227
ZEB1-AS1	6.57541	6.58658	6.5489	6.6391	6.61445	6.58563	6.6575	6.62645	6.79839	6.55873	6.78185	6.79537	6.73511	6.69483	6.78152	6.71734	6.58845	6.53838	6.56373	6.72627	6.64088	6.58056	6.60779	6.61376	6.91677	6.79311	6.68711	6.8128	6.65778	6.90679	6.65105	6.56005	6.60866	6.74725	6.83455	6.65451	6.6406	6.72836	6.72009	6.71578	6.61221	6.60161	6.81527	6.70036	6.58182	6.56958	6.54894	6.593	6.63235
ZEB1	6.52048	6.53913	6.55037	6.49927	6.51472	6.52197	6.5569	6.54484	6.54497	6.64811	6.57125	6.59518	6.51738	6.57674	6.57347	6.55744	6.56736	6.51285	6.53577	6.7781	6.58026	6.53613	6.54545	6.62385	6.56075	6.58216	6.70439	6.66995	6.59392	6.59205	6.68023	6.5158	6.52481	6.59075	6.59881	6.54	6.63691	6.61334	6.54472	6.64681	6.61446	6.56685	6.54822	6.52485	6.62289	6.65937	6.54642	6.54934	6.47086
ZDHHC9	6.60203	6.67068	6.592	6.95685	6.93272	6.57203	7.06813	6.99892	7.35088	7.15457	6.77215	6.94645	7.28063	7.2913	7.06027	7.19729	6.59181	6.6113	6.6364	7.08713	7.15472	6.63515	6.69435	7.06704	6.90604	6.99794	6.9912	6.98039	7.12581	7.28971	7.07514	6.60984	6.86061	6.95085	7.11536	7.08035	7.01522	7.14862	7.29085	7.15446	7.19965	6.95644	7.16198	7.32218	7.12172	7.03168	6.81205	6.99227	7.0741
ZDHHC8P1	6.59856	6.60249	6.59884	6.54833	6.58547	6.58185	6.61343	6.57085	6.45987	6.52766	6.53465	6.56124	6.51811	6.51682	6.50273	6.51929	6.606	6.61407	6.59798	6.52783	6.58749	6.56091	6.59522	6.53665	6.48487	6.52854	6.57574	6.56395	6.56101	6.54049	6.56952	6.58912	6.60249	6.58014	6.54679	6.5069	6.55517	6.54117	6.56869	6.58774	6.49323	6.55375	6.57739	6.58561	6.50834	6.54775	6.59325	6.56653	6.54829
ZDHHC8	9.54877	9.57027	9.44028	9.69531	9.76756	9.36313	9.72774	9.59749	9.76331	9.67249	9.26837	9.16769	9.60578	9.60241	9.60664	9.34861	9.99094	9.62407	9.3939	10.0234	9.91696	9.62134	9.4838	9.89273	9.95172	9.41935	9.40312	9.58661	9.81459	9.43948	9.60578	9.85642	9.75346	9.85823	10.1029	9.76466	9.8211	9.45099	9.4807	9.77151	9.59255	9.76756	9.82487	9.48526	9.66713	9.72686	9.77816	9.84043	9.75301
ZDHHC7	10.6066	10.3924	10.3744	10.3727	10.3296	10.7172	10.5888	10.6293	10.3237	10.3978	10.5257	10.2333	10.3244	10.3937	10.1143	10.2203	10.2554	10.5824	10.5599	10.355	10.318	10.4267	10.4421	10.475	10.3978	9.90675	10.1408	10.297	10.3802	10.7172	10.4215	10.4497	10.3864	10.125	10.318	10.454	10.3937	10.2741	10.6308	10.4646	10.5491	10.7019	10.3625	10.4391	10.5682	10.3774	10.7212	10.5275	10.2511
ZDHHC6	8.18246	8.4161	7.64754	8.66607	8.7271	7.90165	8.47248	8.44369	8.86347	8.75131	9.12835	9.20526	8.85248	8.7826	9.0637	8.94899	8.67193	8.49796	8.6316	8.82426	9.1354	8.19659	8.19154	9.32701	9.14253	9.40012	9.23406	9.13658	9.35988	8.95006	9.25446	8.37884	8.74098	9.09516	9.52737	9.11357	9.29627	9.20427	8.96983	9.4197	9.18733	8.47593	9.14836	9.14773	8.94789	8.94187	8.69794	8.61908	8.36874
ZDHHC5	7.22537	7.47265	7.03181	7.75263	7.80597	7.52153	8.04774	8.03757	8.0565	8.15598	8.07383	7.85861	8.22432	8.19831	8.08817	8.0885	7.40951	7.57518	7.42152	8.05944	8.02888	7.80609	7.55274	7.91497	7.96755	8.00535	7.99082	7.9825	7.94214	8.35126	8.01268	7.73071	7.65638	7.83703	8.03012	7.88545	7.92637	8.00332	8.15024	8.01675	7.94862	7.99012	8.0408	8.04109	7.98236	7.79249	7.83869	7.83714	7.93999
ZDHHC3	6.62935	6.7572	6.73346	6.86557	6.97285	6.65279	7.15322	7.40935	7.54586	7.69793	7.5762	7.27033	7.50946	7.68959	7.31032	7.29414	6.69681	6.76657	6.77715	7.50306	7.55391	6.91179	7.02233	7.29913	7.35713	7.27402	7.38255	7.37814	7.38201	7.67577	7.50499	6.76727	6.97128	7.40868	7.4286	7.3795	7.37046	7.46025	7.55196	7.39989	7.55174	7.10092	7.41947	7.47771	7.56555	7.43596	6.99034	6.88826	7.10216
ZDHHC24	6.70081	6.74102	6.86366	6.83653	6.68229	6.7013	6.80542	6.9314	7.2163	7.5544	6.67544	7.1147	7.23241	7.26219	7.02243	7.08474	6.71621	6.66407	6.68279	6.98788	6.99962	6.77312	6.81237	6.89161	6.94774	6.89697	7.10683	6.99406	6.87139	7.05847	7.14807	6.71256	6.81975	6.94164	6.84733	6.96205	7.05586	7.09237	7.22876	7.04368	7.08793	6.84311	6.91161	7.1825	7.24008	7.16988	6.79065	6.72074	6.9465
ZDHHC23	6.58521	6.64411	6.65157	6.60135	6.58731	6.63499	6.62932	6.58925	6.44244	6.51101	6.52366	6.52043	6.30252	6.33386	6.41642	6.54922	6.71363	6.62925	6.66029	6.47455	6.49125	6.62564	6.64896	6.50289	6.44043	6.41843	6.5451	6.3845	6.43464	6.39923	6.42732	6.62176	6.66589	6.38645	6.39472	6.49724	6.40431	6.49639	6.60039	6.4601	6.35095	6.58975	6.58227	6.47342	6.42805	6.50957	6.63871	6.62656	6.61794
ZDHHC22	6.57831	6.56369	6.53376	6.54241	6.57963	6.57203	6.54563	6.55741	6.52971	6.35336	6.414	6.46954	6.3731	6.38201	6.3706	6.37881	6.56451	6.54793	6.51481	6.53041	6.4411	6.68625	6.55436	6.48519	6.31488	6.40851	6.36559	6.45663	6.36029	6.45572	6.35065	6.54461	6.49075	6.35149	6.36456	6.44882	6.42628	6.39111	6.43858	6.44423	6.44507	6.46424	6.50075	6.30975	6.42805	6.41214	6.51935	6.51755	6.4939
ZDHHC21	6.47234	6.46901	6.4594	6.50645	6.44619	6.46463	6.4665	6.41886	6.50816	6.42149	6.4867	6.39644	6.47263	6.49301	6.5501	6.57851	6.43916	6.43142	6.47827	6.63688	6.48715	6.44426	6.47468	6.49925	6.52203	6.54307	6.54867	6.55218	6.49123	6.48903	6.47362	6.4771	6.46722	6.56666	6.43209	6.56488	6.53562	6.55523	6.56963	6.49423	6.58802	6.45348	6.53082	6.52961	6.53035	6.50254	6.44036	6.43205	6.49329
ZDHHC20	7.1696	7.23337	7.51722	6.87748	7.00684	7.11506	6.92173	6.84243	6.44244	6.45245	6.46169	6.53058	6.51336	6.51852	6.54601	6.57431	7.29847	7.33107	7.24041	6.49804	6.5532	6.90906	6.83844	6.57766	6.5616	6.49397	6.5259	6.4317	6.53738	6.53247	6.54887	7.17317	6.8795	6.48657	6.57685	6.45941	6.5114	6.55523	6.47932	6.48883	6.47639	6.90173	6.48901	6.51508	6.40801	6.58928	6.92067	6.88589	6.89542
ZDHHC2	6.53304	6.55448	6.51191	6.5596	6.56737	6.56745	6.56915	6.52319	6.58922	6.54706	6.45836	6.62866	6.58548	6.6118	6.58323	6.59095	6.54616	6.55996	6.53461	6.58048	6.58491	6.56176	6.71	6.58388	6.5691	6.50715	6.60123	6.58672	6.56279	6.63104	6.58264	6.53998	6.56018	6.57926	6.58997	6.60572	6.51964	6.58051	6.56316	6.59926	6.57742	6.53478	6.60385	6.55831	6.58847	6.577	6.54302	6.58303	6.56048
ZDHHC19	6.49512	6.43603	6.4297	6.5223	6.46164	6.48367	6.67665	6.48368	6.86981	7.0034	6.59197	6.55831	6.60199	6.54308	6.62287	6.64055	6.48054	6.49992	6.45478	6.84051	6.68601	6.47901	6.40689	6.73244	6.52972	6.78633	6.58196	6.90464	6.76238	6.6765	6.75931	6.46072	6.6106	7.14934	7.23232	6.52042	6.73037	6.64645	6.73785	6.56062	6.68819	6.53688	6.73964	6.75737	6.6354	6.63515	6.50564	6.51012	6.56768
ZDHHC18	7.58817	7.34637	7.45531	7.55196	7.33678	7.4279	7.65955	7.88093	7.84125	7.99744	7.67806	7.8942	8.03742	7.94186	7.51381	7.67587	7.67774	7.68101	7.44598	7.97972	7.92068	8.17492	8.18534	7.5853	7.90657	7.57778	7.7353	8.2419	7.7602	7.84065	7.75875	7.26924	7.47407	7.7408	7.75385	7.72911	7.71638	7.87438	8.04302	7.59575	7.72935	7.74783	7.7969	8.03883	7.7597	7.8696	7.62221	7.5571	7.72839
ZDHHC17	6.89306	6.8211	6.62016	7.03091	7.30132	7.40311	6.66941	6.67447	6.82363	6.80479	7.09393	7.4807	6.87733	6.79134	7.7759	7.39427	7.02893	6.80711	6.92178	7.09457	7.32226	7.0668	7.21925	7.69195	7.29892	7.60713	7.69472	7.65627	7.83737	7.22285	7.6977	7.11455	7.43762	7.55639	7.63507	7.58306	7.62389	7.46742	6.97477	7.44565	7.56893	6.68847	7.53004	7.45271	7.25041	7.43173	6.82274	6.93652	6.77421
ZDHHC16	8.74588	9.01377	8.83861	9.11956	9.04917	8.57116	9.15892	9.30929	9.42707	9.64789	8.99731	9.01609	9.40312	9.50468	9.03995	9.1129	8.77799	8.94523	8.97142	9.27677	9.43948	8.65655	8.65144	8.7883	8.9052	9.1931	9.08609	9.10555	9.20596	9.19111	9.21912	8.83532	8.80126	9.15892	9.32814	9.12077	9.33475	9.40605	9.42526	9.20456	9.19046	9.08385	9.15322	9.31415	9.39901	9.02247	9.09757	8.86347	9.12345
ZDHHC15	6.48525	6.45651	6.45995	6.45739	6.35013	6.48893	6.48517	6.44402	6.52971	6.50462	6.53217	6.51572	6.52646	6.4804	6.59415	6.58847	6.45255	6.45911	6.46519	6.50766	6.4962	6.43995	6.46158	6.47926	6.53826	6.55454	6.46147	6.49636	6.42284	6.57503	6.54187	6.46534	6.4443	6.43742	6.49661	6.55245	6.49933	6.49731	6.45211	6.49103	6.50738	6.47342	6.47666	6.46053	6.50834	6.4623	6.4605	6.36914	6.50447
ZDHHC14	7.03614	6.79493	6.95317	7.01939	6.9077	6.98221	7.10574	7.10428	6.98549	7.18643	6.65619	6.69432	6.90498	6.97855	6.91594	6.81627	6.91156	6.89712	6.90476	6.76471	7.18755	7.07326	7.26103	6.73401	7.12309	6.73558	6.61282	7.02852	7.01444	6.79659	6.99151	6.98147	7.14552	6.89742	6.62074	6.83259	6.84795	7.01758	6.75386	6.8692	6.82683	6.98392	6.95895	6.89898	6.83372	6.78325	7.33382	7.0741	7.12948
ZDHHC13	6.66284	6.77661	6.68827	6.93113	6.93346	6.75523	7.0079	6.98015	7.32417	7.43031	7.30935	7.38212	7.29368	7.4286	7.45317	7.42515	6.82889	6.72483	6.73724	7.23851	7.37348	6.85344	6.91115	7.42527	7.35035	7.46396	7.42842	7.41844	7.66271	7.41046	7.52058	6.65833	7.12254	7.51981	7.56342	7.43789	7.41941	7.48574	7.43472	7.66608	7.49468	6.81152	7.4169	7.41648	7.36119	7.48539	6.86691	6.8748	6.8692
ZDHHC12	7.54796	7.49543	7.95705	7.71036	7.51051	7.2469	7.79392	7.71861	8.06716	8.12278	7.8635	7.90701	8.22311	8.15426	7.80947	7.81449	7.24718	7.46692	7.36413	8.14498	7.90495	7.96576	7.82312	7.56432	7.79952	7.91232	7.84913	7.75424	7.63494	8.04384	8.00828	7.45422	7.65221	7.87504	7.8395	7.89565	7.87479	7.92384	8.02711	7.92081	7.80516	7.99549	7.86019	7.94947	8.11724	8.03279	7.68623	7.72735	7.85607
ZDHHC11	6.6295	6.59196	6.59339	6.61693	6.64136	6.63623	6.60219	6.64845	6.4785	6.70061	6.68818	6.58252	6.58021	6.51682	6.72161	6.56953	6.64795	6.58573	6.59553	6.82546	6.58749	6.68232	6.61555	6.56454	6.63531	6.47967	6.57139	6.50514	6.57371	6.65903	6.57768	6.62777	6.62066	6.58269	6.58137	6.55067	6.54381	6.62846	6.55033	6.58774	6.55509	6.60997	6.55914	6.59631	6.48665	6.63515	6.65993	6.58825	6.58922
ZDHHC1	6.83465	6.80937	6.81003	7.11226	7.06476	6.97979	7.1734	6.99053	7.3437	7.54373	7.63896	7.61027	7.24682	7.51745	7.18738	7.47516	6.74817	6.8864	6.87369	7.59452	7.49623	6.79293	6.96548	7.13347	7.02817	7.47363	7.45431	7.33534	7.56816	8.12839	7.72138	6.78558	7.20507	7.62622	7.44184	7.65054	7.59529	7.06414	7.8665	7.64569	7.48925	7.79249	7.35292	7.48407	7.90066	7.93834	7.16581	7.17693	7.6194
ZDBF2	6.52357	6.53834	6.53376	6.46468	6.45513	6.51445	6.51604	6.5374	6.36191	6.45109	6.48594	6.47062	6.42304	6.50351	6.46985	6.56789	6.51488	6.50917	6.48262	6.46748	6.46894	6.57893	6.50873	6.50743	6.49603	6.48481	6.32038	6.48129	6.48595	6.45448	6.55272	6.5056	6.48216	6.53759	6.41575	6.43749	6.45413	6.36456	6.48044	6.52521	6.49438	6.4585	6.42306	6.63348	6.46463	6.54081	6.49502	6.47723	6.43355
ZCWPW2	6.61701	6.6034	6.60202	6.59891	6.56277	6.60269	6.56445	6.53705	6.62732	6.56429	6.52201	6.48127	6.49449	6.49492	6.4556	6.56376	6.59058	6.57174	6.60281	6.48854	6.51137	6.59728	6.5706	6.55466	6.52471	6.51863	6.55103	6.55423	6.38848	6.45699	6.4838	6.6203	6.56955	6.54471	6.51681	6.50871	6.50948	6.49245	6.59338	6.54083	6.59617	6.59118	6.41834	6.49367	6.5516	6.50155	6.55417	6.60309	6.56455
ZCWPW1	6.65524	6.61646	6.5833	6.68106	6.83195	6.59815	6.72283	6.685	7.19785	6.88015	7.18233	6.95484	6.77933	6.74464	6.97048	6.95342	6.61176	6.6166	6.65211	7.15566	7.0274	6.66482	6.65051	6.7444	6.97816	6.90159	6.75282	6.99724	7.017	7.00136	6.90623	6.64681	6.91337	6.9123	6.98917	7.02467	7.07251	6.9688	6.88884	6.58676	6.87275	6.71161	6.82983	6.92873	6.84417	6.61407	6.77601	6.76941	6.79601
ZCRB1	6.65948	6.65903	6.63783	6.82764	6.75246	6.65916	6.63213	6.66368	6.57847	6.62452	6.54517	6.67182	6.76189	6.60508	6.94918	6.80474	6.66755	6.68357	6.69364	6.57049	6.51233	6.75111	6.69942	6.65304	6.50772	6.59536	6.80755	6.77985	6.69351	6.56302	6.74171	6.62367	6.70075	6.55289	6.58802	6.61145	6.56729	6.69333	6.59633	6.8322	6.77402	6.59977	6.75979	6.62955	6.65319	6.62983	6.67687	6.7197	6.72397
ZCCHC9	8.35506	8.72669	8.2627	8.68085	8.68487	8.57683	8.50596	8.50066	8.18183	8.31224	8.69452	8.74456	8.36161	8.11928	8.56962	8.67274	8.78547	8.76467	8.73073	8.22673	8.53265	8.60844	8.36797	8.41776	8.68993	8.85999	8.64216	8.67597	8.7838	8.59652	8.45838	8.36835	8.55026	8.55841	8.23073	8.48278	8.54642	8.43676	8.44851	8.58781	8.49443	8.29461	8.62605	8.45759	8.23909	8.57999	8.75109	8.99377	8.16879
ZCCHC8	8.04151	7.89489	7.81296	8.11611	8.16178	8.48022	8.08589	7.84592	8.0265	7.93232	8.38636	8.16161	7.98398	7.85647	8.42856	8.2492	8.32836	8.4346	8.13217	8.20975	8.3976	8.22706	7.97125	8.50441	8.78399	8.3005	8.45246	8.64411	8.48542	8.21487	8.47372	7.79991	8.08343	8.20909	8.36557	8.37765	8.31895	8.36667	8.31283	8.38219	8.43094	8.08722	8.42971	8.48873	8.20175	8.13596	8.02249	8.21786	7.68197
ZCCHC7	8.25817	8.03101	7.8724	8.65144	8.50677	8.47983	8.38492	8.08672	8.5027	7.94267	8.57405	8.73768	7.84065	7.77753	8.58402	8.43676	8.50774	8.30989	8.85039	8.01812	8.26073	8.3752	8.386	8.8247	8.05402	8.79134	8.60905	8.56821	8.67848	8.16424	8.51805	8.6962	8.76734	8.43692	8.40444	8.36575	8.34261	8.18212	7.99012	8.22432	8.45838	7.85186	8.53639	8.55841	8.29125	8.20051	8.18332	8.57858	8.53943
ZCCHC6	7.54535	7.3443	7.51848	7.01664	7.22752	7.28247	7.02248	6.96579	6.59603	6.58533	6.89971	6.8861	6.72206	6.58015	6.83424	6.69475	7.37851	7.2501	7.50009	6.61519	6.62078	7.15178	7.208	6.98741	6.74814	6.7391	6.93116	6.81969	6.93481	6.66827	6.62206	7.37214	7.13514	6.883	6.72574	6.57602	6.6252	6.60077	6.61087	6.78867	6.98339	6.96524	6.60696	6.6671	6.58646	6.60966	6.93909	6.95187	7.03869
ZCCHC4	6.48525	6.49919	6.46626	6.56298	6.4962	6.49403	6.53218	6.47106	6.59894	6.48649	6.48397	6.47495	6.55295	6.49492	6.5501	6.62541	6.49639	6.50061	6.50432	6.55036	6.51233	6.50618	6.50702	6.51929	6.48665	6.53304	6.52333	6.51354	6.57834	6.52533	6.55272	6.50603	6.4938	6.51419	6.50351	6.51597	6.55168	6.5402	6.49086	6.53891	6.44753	6.4564	6.46225	6.57562	6.63255	6.57222	6.48449	6.47945	6.51596
ZCCHC3	6.83506	6.98662	7.19945	7.5195	7.19631	6.99783	7.60002	7.66647	7.93378	7.9272	7.56	7.55892	8.02638	7.95787	7.72646	7.97481	6.91214	6.8984	6.99446	7.69758	7.78812	7.80923	7.49203	7.40742	7.59921	7.68187	7.72501	7.60613	7.58341	7.62687	7.66513	7.01964	7.26947	7.59749	7.55904	7.43639	7.68283	7.83553	7.82624	7.59692	7.55808	7.37824	7.60762	7.68088	7.48653	7.45996	7.27774	7.18932	7.24315
ZCCHC24	6.78745	7.02282	6.83459	7.08687	7.04887	7.50886	7.03924	7.04887	7.36306	7.33907	7.35722	7.17026	7.19064	7.57393	7.171	7.19617	6.81696	6.84506	6.79403	7.3611	7.37652	7.23358	7.03283	7.10522	7.05276	7.12315	7.07752	7.17628	7.18455	7.56868	7.46502	6.85921	6.91072	7.48358	7.29599	7.2951	7.036	7.23008	7.48293	7.1271	7.17679	7.14038	7.17226	7.1244	6.90155	7.08136	7.22244	6.91878	7.18361
ZCCHC2	7.25115	7.302	7.62562	6.85695	6.84231	7.20514	6.81761	6.8387	6.53342	6.52766	6.50789	6.52585	6.4769	6.52096	6.57193	6.47695	7.30885	7.27206	7.34233	6.51597	6.47104	7.07424	6.92296	6.50474	6.50682	6.50246	6.64361	6.40835	6.4613	6.49935	6.36604	7.28567	6.95594	6.54829	6.49386	6.52042	6.5285	6.4564	6.41283	6.52225	6.42734	6.92761	6.5554	6.45739	6.54017	6.48441	6.93335	6.96643	6.88578
ZCCHC17	8.44247	8.97345	8.61112	9.03638	9.15322	8.47898	9.2304	9.19832	9.30586	9.47768	9.20164	9.38126	9.3046	9.46821	9.33407	9.05677	8.64061	9.00127	9.13871	9.23645	9.2697	8.68993	8.95206	9.31347	9.48677	9.48901	9.0104	8.87281	9.29274	9.2697	9.21548	9.33441	9.26704	9.18236	9.16769	9.73995	9.55311	9.14412	9.27221	9.26738	9.3362	9.57766	9.08788	9.14155	9.38375	9.26704	9.24869	9.09637	9.12898
ZCCHC14	7.83129	8.02874	8.01137	7.77438	7.89263	8.05202	7.67388	7.65302	7.69221	7.6953	7.69746	7.56903	7.76587	7.66982	8.11524	7.99496	7.81203	7.81542	7.66634	8.19171	7.93939	7.92473	7.44184	7.78661	7.85052	7.85284	7.50273	7.95761	7.7856	7.88693	7.6977	8.07841	7.70166	7.92787	7.80882	8.02218	7.76458	7.79326	7.91294	7.93986	7.98642	7.76543	7.87143	7.55196	7.8684	7.68307	7.80487	7.79135	7.63984
ZCCHC13	6.5868	6.60651	6.61147	6.56869	6.59869	6.60697	6.59537	6.56887	6.40496	6.51625	6.38996	6.41155	6.45696	6.49492	6.34041	6.39864	6.6185	6.62596	6.60945	6.51597	6.44227	6.57119	6.5995	6.48792	6.47152	6.41559	6.47053	6.47193	6.40806	6.465	6.53018	6.59431	6.58091	6.48027	6.51883	6.47181	6.50763	6.42523	6.40819	6.55647	6.4176	6.5457	6.45452	6.43088	6.53608	6.5316	6.62348	6.5634	6.57347
ZCCHC12	7.27197	7.33659	7.57271	7.02628	6.92249	7.17856	6.95386	6.932	6.40263	6.39558	6.42815	6.41546	6.53318	6.44655	6.42881	6.42481	7.39186	7.50545	7.31128	6.35735	6.40384	6.94654	6.81584	6.30031	6.36042	6.36984	6.40693	6.41655	6.46019	6.38365	6.36351	7.4155	6.85083	6.38157	6.31809	6.44998	6.39395	6.40742	6.4574	6.33344	6.47751	6.9028	6.41329	6.44843	6.3764	6.36856	6.97708	6.92249	7.09008
ZCCHC11	7.47414	7.26519	6.90998	7.68206	7.7408	7.92384	7.38338	7.26191	7.30255	7.15615	7.73413	7.77194	7.2842	7.03532	7.96592	7.70201	7.54097	7.23932	7.50509	7.62317	7.72793	7.70312	7.5976	7.96473	7.88561	7.96238	7.6359	7.82135	7.80138	7.49749	7.57789	7.56101	7.70335	7.68024	7.89489	7.7927	7.59529	7.74593	7.37406	7.63667	7.3686	7.04077	7.624	7.58694	7.15839	7.38327	7.22931	7.53409	7.09354
ZCCHC10	6.6365	6.6718	6.72674	6.59411	6.63674	6.68454	6.60656	6.62263	6.56226	6.52144	6.70003	6.51943	6.6028	6.54466	6.5894	6.53977	6.71299	6.66975	6.68938	6.55887	6.61737	6.62994	6.61846	6.59618	6.5033	6.64663	6.55359	6.54506	6.55415	6.57306	6.538	6.62464	6.65845	6.52949	6.66704	6.68413	6.58463	6.51598	6.61202	6.63687	6.60983	6.62519	6.53303	6.59525	6.60743	6.63129	6.63871	6.62198	6.63635
ZC4H2	6.60434	6.59329	6.57469	6.56839	6.59458	6.60852	6.56513	6.59104	6.62033	6.55319	6.49504	6.63593	6.68123	6.49301	6.50629	6.55831	6.56103	6.56576	6.597	6.63188	6.51409	6.59445	6.55946	6.58207	6.46934	6.57763	6.44561	6.61521	6.66178	6.61068	6.54583	6.60026	6.53559	6.6813	6.48377	6.53556	6.56382	6.64243	6.52908	6.60803	6.65262	6.59003	6.62811	6.62454	6.59242	6.6028	6.5689	6.59646	6.59624
ZC3HC1	7.83129	7.94492	7.72949	8.42971	8.34694	7.46098	8.41143	8.53451	8.84901	9.00476	8.54744	8.51666	8.77028	8.7331	8.60603	8.64318	7.91446	8.25197	8.19367	8.68506	8.62581	8.16611	8.03985	8.53639	8.36524	8.58282	8.66848	8.46718	8.71577	8.6468	8.67683	8.04291	8.36703	8.86662	8.71883	8.66544	8.70419	8.71439	8.78474	8.57076	8.66895	8.42897	8.62605	8.71243	8.66674	8.74588	8.48022	8.37868	8.36307
ZC3HAV1L	6.6433	6.61011	6.61572	6.59798	6.58492	6.60151	6.59519	6.54964	6.55445	6.62066	6.55963	6.76905	6.58845	6.50721	6.56016	6.49223	6.64191	6.60588	6.63354	6.6008	6.49521	6.57314	6.59491	6.54765	6.55289	6.53652	6.55188	6.58581	6.46879	6.56568	6.51726	6.60703	6.55895	6.57488	6.62323	6.51597	6.52317	6.65622	6.56503	6.5575	6.54466	6.58334	6.55823	6.54187	6.56538	6.5976	6.59429	6.56026	6.59079
ZC3HAV1	9.77651	9.69719	9.46497	10.0582	9.98305	9.69442	9.47924	9.48453	9.581	9.50756	9.94208	9.63703	9.42456	9.57095	10.0986	10.0302	10.0414	9.99094	10.1273	10.2228	10.4734	9.67594	9.55265	10.361	10.2373	10.1864	10.1381	10.2304	10.3697	10.4023	10.5745	9.99409	10.0727	10.3567	10.537	10.2239	10.318	10.1976	9.92406	10.3067	10.2311	9.60826	10.4675	10.5728	10.0435	10.5745	9.79098	9.93596	10.1763
ZC3H8	6.83506	6.93793	7.12217	6.83862	6.8918	7.06951	7.00209	6.87126	6.50923	6.53043	6.47835	6.624	6.57238	6.50536	6.45666	6.54402	6.90707	6.97059	6.97167	6.34665	6.4743	6.92309	6.7692	6.3478	6.48572	6.64663	6.51762	6.69732	6.44933	6.41093	6.53511	6.95808	6.90558	6.53577	6.48895	6.52402	6.46656	6.53405	6.52627	6.45895	6.50642	6.77391	6.5128	6.43088	6.47791	6.47691	6.88735	6.8973	6.85296
ZC3H7B	6.59323	6.58392	6.59487	6.60217	6.57998	6.63348	6.57975	6.63292	6.63512	6.46156	6.43079	6.44009	6.42128	6.52014	6.42495	6.41537	6.59688	6.58796	6.59136	6.45083	6.48355	6.61988	6.58829	6.47413	6.60645	6.49013	6.49025	6.49751	6.45542	6.48564	6.539	6.52797	6.56518	6.41077	6.54601	6.33354	6.43726	6.48112	6.50242	6.42253	6.44381	6.55556	6.43688	6.35994	6.41823	6.4145	6.60899	6.58595	6.5723
ZC3H7A	8.65611	9.00238	8.46874	8.93453	9.07763	8.67318	8.48686	8.65655	8.73425	8.66773	9.10943	9.29215	8.54148	8.50169	9.26006	9.14836	9.274	8.9562	9.02557	9.06671	9.20964	8.98362	9.12243	9.24348	9.24508	9.2525	9.38742	9.47529	9.3335	9.30586	9.459	8.73358	9.11161	9.5024	9.5201	9.37393	9.48986	9.16016	9.16194	9.36791	9.38001	8.64569	9.36502	9.43509	9.12311	9.31137	8.59423	8.87954	8.54267
ZC3H6	6.62563	6.64252	6.62775	6.65769	6.5791	6.77216	6.6575	6.63757	6.56715	6.52249	6.59015	6.56769	6.81511	6.51319	6.65283	6.77672	6.65593	6.6195	6.65053	6.65646	6.54143	6.63989	6.69022	6.57245	6.54856	6.63528	6.62915	6.57199	6.56824	6.57212	6.70574	6.63563	6.62277	6.58269	6.60556	6.55067	6.59017	6.62846	6.47057	6.80494	6.53594	6.62807	6.43059	6.78286	6.50333	6.58368	6.66285	6.66628	6.66334
ZC3H4	8.95843	8.75109	9.06641	8.98604	8.93895	8.96033	9.04492	8.98954	8.84381	8.89024	8.73073	8.78212	8.67467	8.97066	8.90262	8.85777	8.65821	8.63096	8.82643	8.90367	8.74335	9.12774	9.15015	8.86419	8.45672	8.47593	8.83083	8.56941	8.57445	8.62535	8.65273	8.85726	8.82312	8.61991	8.55046	8.56722	8.59794	8.5925	8.63137	8.56941	8.63822	8.88973	8.78212	8.64786	8.74996	8.80977	8.83557	8.86916	9.14589
ZC3H3	8.46646	8.30361	7.94156	8.76938	8.60307	8.02169	8.77629	8.77911	8.98194	9.08944	9.05224	9.05099	8.94302	8.95871	8.81772	8.87474	8.61908	8.68306	8.67828	9.45975	9.1696	8.36145	8.13755	8.9047	9.01017	8.82643	8.97322	8.79559	9.04782	9.14222	8.90831	8.72538	8.76853	9.10167	9.1931	8.84381	9.1396	9.0735	9.19428	9.05885	9.1076	8.81822	9.17706	9.01609	9.20785	9.0104	8.70654	8.77067	9.00079
ZC3H18	7.23134	7.13506	7.24583	7.29188	6.93041	7.17856	7.18005	7.26484	7.32531	7.49379	7.19048	7.19072	7.27393	7.55892	7.00784	6.90339	7.16722	7.34799	7.09945	7.35671	7.12177	7.26535	7.06132	7.08068	7.07065	6.93765	7.15856	7.06124	6.90303	7.18078	7.12743	7.29488	7.20913	6.85309	6.93802	7.00749	7.05276	7.00063	7.02564	6.99353	6.98137	7.19771	7.07468	7.03729	7.07782	7.21293	7.38037	7.14331	7.31655
ZC3H15	7.00634	6.74429	6.65727	7.26201	7.12116	8.13709	6.789	6.81243	7.00384	6.62566	7.05209	7.28987	6.55084	6.59537	7.42345	7.28403	6.94797	6.85648	6.936	6.6942	6.57263	7.34468	7.45744	7.13017	7.04107	7.34856	7.37673	6.80792	6.94111	6.6503	7.09742	7.02331	7.15664	6.84302	7.06234	7.16915	7.04719	6.83149	6.84296	7.02166	7.21256	6.63269	7.1756	6.70228	6.93742	7.23084	6.79703	6.87222	6.82929
ZC3H14	6.66123	6.65705	6.6069	6.99947	6.97862	6.67758	6.83909	6.82625	7.15508	6.93436	7.21231	7.28771	7.10386	6.85671	7.52058	7.26694	6.78828	6.74166	6.76255	7.22959	7.32226	6.88019	6.86037	7.30265	7.39144	7.35088	7.51159	7.43386	7.44626	7.36404	7.31491	6.72141	7.09361	7.37224	7.42471	7.41557	7.43679	7.17686	7.21975	7.35078	7.1985	6.77547	7.26274	7.20283	7.27729	7.20443	6.9125	6.96811	6.97568
ZC3H13	6.59999	6.59125	6.59452	6.58223	6.56771	6.65595	6.55423	6.57369	6.40263	6.42019	6.52521	6.3454	6.40242	6.33308	6.35015	6.45704	6.60573	6.61606	6.60517	6.41679	6.48148	6.58501	6.61805	6.44333	6.33541	6.35251	6.36925	6.35594	6.42172	6.39714	6.40707	6.60384	6.5363	6.4405	6.43897	6.47973	6.45602	6.39772	6.41283	6.44287	6.33005	6.56002	6.41834	6.35432	6.4053	6.43208	6.58638	6.57651	6.5723
ZC3H12B	6.58142	6.61128	6.59715	6.6772	6.69159	6.60894	6.63315	6.61245	6.8928	6.50257	6.85296	6.62177	6.86527	6.54383	7.12956	7.0458	6.60656	6.6113	6.64744	6.81226	6.78634	6.60256	6.56426	6.82464	6.73838	6.69277	6.71064	6.83165	6.90535	6.76988	6.58839	6.62196	6.6493	6.80175	7.17648	6.87896	6.89706	6.73313	6.71865	6.7575	6.75055	6.63346	6.81672	6.78137	6.60857	6.61968	6.59325	6.64268	6.65202
ZC3H12A	7.14218	6.96771	7.09412	7.31779	7.06384	7.01062	7.62146	7.65041	8.02299	8.07148	7.90906	7.83725	7.83578	7.83073	7.72682	7.59631	6.98802	6.92748	6.96584	7.782	7.8692	7.68591	7.38494	7.29973	7.91667	7.56199	7.64424	8.10204	7.60603	7.65124	7.79004	6.85545	7.17122	7.85952	8.05293	7.80696	7.76102	8.0989	7.94642	7.81109	7.62421	7.29253	7.82533	7.80042	7.46308	7.63689	7.24982	7.25634	7.01562
ZC3H11A	8.45633	7.99698	7.90222	7.90509	8.09621	8.07974	7.75887	7.58828	6.94941	6.85752	7.43461	6.85629	7.1683	7.21735	7.65744	7.35589	7.91173	7.78521	7.81833	7.22181	7.12921	7.64056	7.60469	8.22927	8.22909	7.99276	7.91232	7.41247	7.43752	7.42751	6.99377	8.52829	8.18119	7.31373	7.24851	7.13265	7.14596	7.32075	7.04757	7.29164	7.40102	7.80543	7.156	7.14405	7.07197	7.05536	8.044	8.06545	7.8635
ZC3H10	6.7997	7.02667	6.87005	7.43011	7.1958	7.06781	7.64216	7.78076	7.68405	7.70002	7.64338	7.64986	7.69992	7.7349	7.53954	7.36197	6.8777	6.92817	7.09035	7.42607	7.46016	7.46614	7.05665	7.03075	7.03141	7.54417	7.271	7.17214	7.52302	7.46396	7.46502	6.72104	7.02838	7.1115	7.36467	7.2163	7.45479	7.6998	7.74913	7.34531	7.25252	7.35472	7.517	7.41893	7.3009	7.11023	7.47091	7.52069	7.29077
ZC2HC1C	6.50864	6.53157	6.51767	6.46596	6.4564	6.51158	6.47086	6.50053	6.57574	6.52447	6.38676	6.4739	6.56221	6.50536	6.47644	6.43343	6.51507	6.52091	6.54531	6.50855	6.52327	6.52007	6.49847	6.45831	6.53561	6.55123	6.50438	6.50821	6.54124	6.50871	6.51726	6.52441	6.52371	6.46531	6.43656	6.46148	6.51692	6.5382	6.54021	6.54668	6.47954	6.42825	6.55325	6.47775	6.49834	6.4933	6.49897	6.40568	6.51142
ZC2HC1B	6.25631	6.38384	6.33436	6.36204	6.4134	6.31049	6.4603	6.30325	6.48812	6.45361	6.42715	6.57675	6.52106	6.52403	6.4783	6.44248	6.36548	6.44512	6.29584	6.38758	6.47629	6.34945	6.41163	6.49629	6.4465	6.52326	6.44561	6.433	6.51188	6.53637	6.50256	6.3259	6.32014	6.4602	6.43656	6.43178	6.42837	6.44087	6.48337	6.53673	6.54553	6.3298	6.44984	6.5268	6.47791	6.54673	6.30628	6.47618	6.38643
ZC2HC1A	7.27131	7.23985	7.33916	7.04894	7.55274	7.38749	7.13722	7.02217	6.99034	7.08797	7.14689	7.10327	6.93894	7.15561	7.25783	7.05702	7.23	7.33607	7.37921	7.00594	7.4196	7.15831	7.19482	7.39989	7.24508	6.91148	7.20933	7.56948	7.38412	7.28274	7.23257	7.06889	7.19524	7.25197	7.07227	7.19011	7.46119	7.16988	6.77964	7.28894	7.3538	6.99502	7.12813	7.14405	7.51188	7.49001	7.34523	7.26771	7.287
ZBTB9	7.18746	7.46406	7.04688	7.80099	7.39774	7.05022	7.9505	7.94688	7.88532	7.71072	7.51512	8.05293	7.93205	7.93651	7.78358	7.77855	6.98682	7.07931	7.06662	7.81256	7.47946	7.7745	7.6419	7.13948	7.3678	7.43566	7.60459	7.5342	7.46078	7.66119	7.37057	6.9305	6.99348	7.28176	7.28751	7.28213	7.47203	7.62353	7.5127	7.60603	7.34629	7.46515	7.69329	7.55136	7.27729	7.06767	7.55274	7.70291	7.37959
ZBTB8OS	6.58608	6.57831	6.57803	6.61964	6.61725	6.55045	6.5569	6.60204	6.79098	7.06336	6.95843	6.7593	6.67256	6.91218	6.71834	6.83209	6.59403	6.58705	6.59136	6.55535	6.58668	6.60477	6.60546	6.80275	6.85357	6.73056	6.823	6.64849	6.70912	6.76988	6.86358	6.60487	6.61804	7.01625	6.87759	6.94108	6.86677	6.93573	6.79686	6.8692	6.73241	6.53073	6.83408	6.88291	6.75131	6.95689	6.62348	6.5912	6.59532
ZBTB8B	6.6083	6.59416	6.59705	6.57946	6.56116	6.61407	6.58513	6.57486	6.54791	6.45593	6.48498	6.52407	6.51411	6.44655	6.50193	6.51332	6.5985	6.59846	6.5972	6.51597	6.54497	6.58521	6.57545	6.51832	6.50682	6.4276	6.48646	6.5328	6.43575	6.50451	6.57217	6.56791	6.55924	6.52949	6.5261	6.5186	6.56991	6.41078	6.55033	6.44545	6.51769	6.56462	6.59783	6.45183	6.39318	6.46914	6.58227	6.59083	6.59797
ZBTB8A	6.50676	6.49314	6.51439	6.52597	6.47695	6.50744	6.50344	6.50811	6.55088	6.63558	6.61965	6.56028	6.53618	6.57926	6.55626	6.54402	6.50331	6.51798	6.52171	6.54204	6.60551	6.48815	6.52384	6.60371	6.60376	6.51081	6.57762	6.57402	6.51657	6.61068	6.52312	6.47839	6.51262	6.6005	6.5852	6.70526	6.67348	6.62426	6.58368	6.58474	6.58134	6.515	6.58123	6.59947	6.62698	6.59542	6.52514	6.54497	6.40466
ZBTB7A	6.48525	6.38574	6.49621	6.45962	6.42594	6.46422	6.51754	6.54857	6.37324	6.43079	6.41641	6.4023	6.48666	6.52248	6.50356	6.55492	6.40472	6.42074	6.41145	6.44766	6.45783	6.59924	6.62888	6.43619	6.49951	6.39287	6.53893	6.45909	6.4543	6.37274	6.48035	6.47839	6.38648	6.45113	6.43656	6.47482	6.48705	6.42523	6.47169	6.53891	6.59512	6.52516	6.5349	6.35266	6.41303	6.39967	6.4934	6.42799	6.49924
ZBTB6	6.4505	6.45897	6.41403	6.53684	6.46759	6.47181	6.44433	6.52671	6.52872	6.49903	6.43514	6.63983	6.54125	6.40476	6.55543	6.50803	6.45255	6.48	6.4622	6.62477	6.41442	6.47006	6.50734	6.56454	6.60089	6.55454	6.46353	6.49528	6.63606	6.613	6.56752	6.47164	6.43666	6.45905	6.55285	6.5567	6.49569	6.50136	6.54382	6.48641	6.61819	6.45448	6.66272	6.54921	6.435	6.41698	6.52327	6.522	6.43793
ZBTB5	6.98221	7.04289	7.06846	7.30775	7.25765	7.12581	7.42667	7.29025	7.80696	7.58757	7.37663	7.58671	7.7474	7.59878	7.60737	7.83578	6.92348	7.15062	7.12581	7.8149	7.8149	7.42515	7.2561	7.43289	7.59921	7.51856	7.44403	7.55027	7.57789	7.48176	7.60459	7.06599	6.99446	7.64788	7.58863	7.50235	7.65768	7.62951	7.66016	7.54305	7.45598	7.13366	7.56806	7.51431	7.37555	7.52089	7.16647	7.34504	7.18189
ZBTB49	6.79028	6.79405	6.77171	7.11052	6.98588	6.73731	7.26033	7.03913	7.75226	7.83601	7.54393	7.82381	7.76714	7.79135	7.80657	7.66575	6.85585	6.78916	6.76941	7.75303	7.77313	7.06234	7.0876	7.61622	8.05278	7.70883	7.76937	7.70143	7.7968	7.76623	7.82474	6.86903	6.9102	7.75347	7.95571	7.76816	7.83827	8.26366	7.89725	7.67035	7.47371	6.93377	7.62015	7.72999	7.73796	7.87199	7.23102	7.2266	6.89824
ZBTB48	8.38387	7.95761	7.98281	8.10849	8.30067	8.34279	8.31468	8.35198	8.53849	8.6762	8.62268	8.42633	8.26123	8.36074	8.2142	8.36949	8.20555	8.16127	8.40252	8.49914	8.50106	8.03524	7.9674	8.26482	8.23559	8.36949	8.2969	8.44644	8.68085	8.48199	8.44267	8.38801	8.60288	8.67487	8.61722	8.43192	8.66128	8.4149	8.57999	8.54937	8.49556	8.49605	8.53025	8.53103	8.70045	8.39239	8.33892	8.26239	8.16845
ZBTB47	6.64952	6.75512	6.71607	6.66628	6.70108	6.66116	6.69345	6.70378	6.9274	7.04195	6.85695	6.83236	6.9356	7.12376	6.71197	6.8081	6.64845	6.67181	6.72056	6.68724	6.91097	6.66142	6.66475	6.76381	6.78561	6.84129	6.71225	6.66547	6.71712	7.31243	6.76362	6.68672	6.75875	7.00251	6.72574	6.84903	6.68428	6.93124	7.07733	6.87955	6.82099	6.85558	6.80198	6.83864	6.96875	6.82893	6.75552	6.71074	6.73944
ZBTB46	6.72462	6.60479	6.57254	6.74243	6.59849	6.70192	6.74884	6.73369	6.76573	6.80479	6.83044	6.84431	6.86306	6.94842	6.8522	6.83495	6.65534	6.60385	6.58392	6.79408	7.04318	6.69196	6.65594	6.65711	6.82979	6.76251	7.10085	6.8291	6.89114	6.93095	6.86479	6.55897	6.66233	6.93287	6.78424	6.92826	6.84525	6.90293	7.00997	6.67647	6.68378	6.73836	6.83276	6.77327	7.04217	6.94825	6.62738	6.63375	6.61245
ZBTB45	6.91611	6.86342	6.84645	6.92389	6.93077	6.87218	7.07833	7.12586	7.01775	7.2672	6.93364	7.40331	7.40444	7.27339	6.88693	7.07188	6.71391	6.84058	6.74997	7.17075	7.08127	6.83405	7.01263	6.84043	7.02022	6.5856	6.89742	6.72211	6.93352	7.01405	6.91467	6.81666	6.94115	6.87243	7.14326	6.93972	6.82143	7.08826	7.17879	7.04586	7.02828	7.0971	6.80198	6.96875	7.20522	7.1092	7.02313	6.97874	7.1128
ZBTB44	6.65143	6.70057	6.65859	6.78854	6.60954	6.67838	6.65421	6.58739	6.47423	6.59416	6.52521	6.57981	6.63803	6.58106	6.61088	6.59337	6.69267	6.67668	6.65636	6.57135	6.5076	6.71158	7.06491	6.68256	6.5828	6.52417	6.53804	6.64466	6.51936	6.61741	6.70905	6.65833	6.66733	6.65647	6.58226	6.70943	6.47983	6.57413	6.54472	6.53276	6.58802	6.65297	6.54348	6.55643	6.52834	6.51856	6.66576	6.63772	6.70399
ZBTB43	7.10264	7.03111	6.81387	7.28646	7.46453	6.96396	7.34019	7.40795	7.16853	6.86685	7.00444	6.90234	7.44744	7.34218	7.47626	7.3959	6.85458	6.88388	6.89454	7.32324	7.02838	7.36006	7.32289	7.63239	7.4626	7.28265	7.4869	7.47432	7.36927	7.04634	7.28908	7.29488	7.51757	7.35035	7.16945	7.24356	7.03817	7.31038	7.03388	7.27025	7.2332	7.45562	7.19764	6.78435	7.18039	7.15322	7.51734	7.62742	7.25047
ZBTB41	6.55359	6.54703	6.50763	6.55174	6.53204	6.53631	6.54917	6.54245	6.45645	6.40108	6.52855	6.58673	6.4149	6.49301	6.55468	6.51066	6.56629	6.55716	6.53594	6.53854	6.61631	6.54005	6.53783	6.52114	6.47461	6.45361	6.51762	6.51657	6.557	6.41464	6.58067	6.52868	6.538	6.60882	6.61384	6.38935	6.48897	6.52148	6.47827	6.4829	6.5329	6.56715	6.4789	6.4712	6.52525	6.43569	6.51087	6.49657	6.47284
ZBTB40	7.68623	6.83783	6.68893	7.74783	7.64158	7.45223	7.59622	7.44423	7.36622	7.01652	7.21925	6.92077	7.72669	7.63473	7.66245	7.48396	6.94928	6.76363	6.84457	7.58048	7.63239	7.26652	7.23446	8.07924	7.49433	7.83355	7.49596	7.52122	7.45143	7.34706	7.31491	7.97623	7.62178	7.56421	7.81367	7.57765	7.75251	7.37018	7.14196	7.7489	7.38732	7.61077	7.34202	7.21309	6.8735	7.06396	7.56694	7.56132	7.59461
ZBTB4	9.11988	9.32917	9.79019	9.41341	9.12215	9.52409	9.3376	9.53875	9.07763	8.96693	9.11	9.06159	9.12625	9.33826	9.12562	9.2255	9.25383	9.27294	9.27104	9.28776	8.89046	9.98867	10.1238	8.95365	8.90398	9.0446	9.03475	8.91237	9.21513	9.09235	9.23942	9.39313	9.20905	8.64917	8.93737	9.06861	8.98954	9.01896	8.97575	9.21852	8.97748	9.02852	9.2985	9.10887	8.63626	8.98876	9.32188	9.32847	9.45165
ZBTB39	7.25047	7.29738	7.49949	7.05788	7.0303	7.27942	7.18341	7.10428	7.11985	6.93251	6.83893	6.89939	7.12521	7.17075	6.95753	6.99325	7.32607	7.3725	7.41729	6.91485	6.96861	7.17035	7.09266	6.6647	6.72281	6.88046	6.98169	6.84736	6.83377	6.98184	6.80921	7.43435	7.09077	6.74558	6.81162	6.85614	6.63691	6.9636	7.02453	6.85679	6.76919	7.09484	6.92592	6.86568	6.91384	6.86489	7.14064	7.12503	7.05558
ZBTB38	6.44576	6.47885	6.43603	6.62295	6.61088	6.5021	6.53262	6.51416	6.4765	6.48338	6.64647	6.66536	6.4551	6.48139	6.64135	6.5622	6.49282	6.49992	6.48988	6.54677	6.52618	6.51097	6.5917	6.43942	6.74	6.60601	6.67549	6.72211	6.71865	6.44418	6.69498	6.44217	6.53288	6.44766	6.57599	6.48685	6.47288	6.8813	6.49932	6.57478	6.64085	6.48103	6.51173	6.6077	6.60066	6.69344	6.54484	6.51567	6.56328
ZBTB37	6.57529	6.58573	6.61783	6.5388	6.56481	6.58619	6.57397	6.56768	6.57479	6.44318	6.38372	6.37241	6.55983	6.48424	6.54757	6.56626	6.60542	6.56373	6.58404	6.5178	6.44	6.64153	6.59148	6.56364	6.56245	6.57138	6.45323	6.49006	6.46327	6.44989	6.48828	6.56103	6.57972	6.47648	6.42946	6.44882	6.49295	6.48727	6.46416	6.49103	6.44381	6.55909	6.4567	6.4284	6.58373	6.43917	6.57296	6.59678	6.56082
ZBTB34	7.23209	7.92081	7.30423	7.96207	8.15684	7.4055	7.92217	8.26769	8.35236	8.18574	8.57345	8.65948	8.36541	8.29336	8.47747	8.47318	7.61798	7.90641	7.90126	8.36288	8.72433	7.99141	7.86947	8.20878	8.4149	8.46646	8.38904	8.55517	8.67848	8.72938	8.70351	8.0189	7.94824	8.4767	8.51001	8.8247	8.72025	8.50034	8.84753	8.71151	8.62758	8.20281	8.37483	8.47268	8.49829	8.49344	8.13093	8.16027	7.90906
ZBTB33	9.22284	8.87138	7.86434	9.06753	9.24211	9.13359	8.1746	8.28889	8.19588	7.78009	8.85248	9.23609	7.7301	7.62541	9.13871	9.09516	9.15447	8.91179	9.31266	8.52123	8.52334	8.80551	9.41489	8.94899	8.48063	9.31975	9.45639	9.12929	9.4156	8.48022	9.04052	9.08843	9.04247	8.74886	8.95287	8.6138	8.88729	8.86494	8.21769	8.75172	8.49326	7.80516	8.72451	8.71883	8.4356	8.91851	8.63096	9.05312	8.62247
ZBTB32	6.80788	6.72301	6.6451	6.67182	6.66285	6.73496	6.7222	6.76995	7.35389	6.84792	6.8642	6.8981	6.69941	6.75234	6.95317	6.90196	6.68298	6.74698	6.74119	6.753	6.85723	6.6467	6.6799	6.76381	6.85868	6.70116	6.96925	6.83614	6.86658	6.89505	6.61195	6.6961	6.73002	6.90774	6.6912	6.64155	6.81623	6.98505	6.84718	6.8982	6.8185	6.72059	6.98147	7.09855	6.85247	6.8028	6.66769	6.64029	6.69948
ZBTB3	6.59323	6.63587	6.60844	6.77746	6.6365	6.58522	6.7164	6.74728	6.58641	6.69269	6.56606	6.64107	6.70499	6.97039	6.77492	6.6649	6.58327	6.59712	6.59446	6.7085	6.59309	6.77241	6.67145	6.63728	6.46161	6.49494	6.62382	6.42315	6.49014	6.52623	6.46383	6.57574	6.64378	6.6078	6.61953	6.47083	6.60839	6.558	6.5062	6.63978	6.55696	6.72566	6.53977	6.50929	6.43155	6.60383	6.66576	6.6963	6.67399
ZBTB26	6.51007	6.55673	6.5238	6.52804	6.52144	6.53125	6.52422	6.57962	6.54497	6.53249	6.61544	6.68772	6.57404	6.48794	6.60147	6.53653	6.54294	6.50894	6.56629	6.49621	6.50308	6.53497	6.58012	6.67002	6.60949	6.78174	6.5451	6.62909	6.60542	6.52056	6.47591	6.54129	6.51981	6.58626	6.60077	6.6321	6.55247	6.62971	6.57533	6.63553	6.60983	6.55303	6.60385	6.5985	6.5565	6.5597	6.51087	6.51286	6.52342
ZBTB25	7.6721	7.2831	6.84442	7.66726	7.84365	7.03565	7.48653	7.44786	7.58796	7.45186	7.75603	7.45339	7.31704	7.24449	7.60513	7.48742	7.75505	7.13104	7.20233	7.50383	7.60438	7.50244	7.41217	7.92862	7.76558	7.45196	7.59921	7.87089	7.74165	7.63357	7.6332	7.70312	7.30643	7.9008	7.85448	7.51788	7.67761	7.49696	7.29652	7.88401	7.67235	7.48256	7.94156	7.71827	7.62146	7.57216	7.4714	7.63726	7.77277
ZBTB24	6.99932	6.91321	6.72731	7.54362	7.4935	7.24008	7.23008	7.21401	7.65246	7.43771	7.81642	7.487	7.33889	7.23084	7.59378	7.60773	6.95448	6.84623	7.1586	7.43483	7.30925	7.29815	7.45744	7.44098	7.27575	7.59044	7.68612	7.61149	7.49686	7.30802	7.58059	6.96965	7.1298	7.44994	7.43879	7.26519	7.26274	7.36578	7.34685	7.44237	7.26455	6.97303	7.47008	7.39928	7.33453	7.28567	7.08989	7.31425	7.21401
ZBTB21	6.82001	6.85679	6.74553	6.98026	7.00041	6.93956	6.87885	6.89555	7.11182	6.66183	7.28987	7.62971	6.92589	6.87044	7.5373	7.54611	6.88282	6.97751	7.08582	7.24367	7.37652	7.03287	7.18199	7.13767	7.14346	7.49833	7.52882	7.33258	7.34667	7.31137	7.54341	7.2883	7.042	7.2405	7.53159	7.3031	7.2699	7.48419	7.16795	7.35616	7.37142	6.75079	7.33298	7.34827	7.0312	7.2469	6.93278	7.08752	6.80997
ZBTB20	7.57552	6.8053	6.60565	7.21087	7.58129	7.01062	6.76103	6.72664	7.03261	6.61302	7.20507	7.33265	6.74569	6.81785	7.64297	7.59692	7.29589	6.71144	7.29085	7.10312	7.66258	6.89647	6.94731	8.10046	7.37824	7.93651	7.55924	7.50094	8.05135	7.08834	7.67956	7.47225	7.77249	7.64254	7.80487	7.7669	7.90066	7.40053	6.9129	7.52545	7.5266	6.76448	7.23985	7.34659	7.19965	7.35722	6.941	6.90353	6.82317
ZBTB2	6.49652	6.48995	6.45155	6.52597	6.50501	6.52231	6.4583	6.49905	6.59329	6.55678	6.55716	6.55365	6.64972	6.56694	6.49737	6.4985	6.4696	6.46682	6.5195	6.60675	6.58491	6.51224	6.55139	6.63966	6.58947	6.51951	6.55807	6.57703	6.54403	6.57992	6.51222	6.46032	6.5298	6.59834	6.62678	6.54182	6.46569	6.52865	6.55593	6.56658	6.54375	6.48858	6.56387	6.49256	6.57383	6.60383	6.50303	6.56932	6.47916
ZBTB18	6.51771	6.50789	6.50001	6.57021	6.53574	6.50775	6.55952	6.54707	6.83149	6.76473	6.78833	6.79715	6.57485	6.76514	6.77944	6.69052	6.54616	6.49707	6.55891	6.7781	6.91583	6.52375	6.52562	6.79342	6.7599	6.75883	6.82121	6.82104	6.75825	6.87643	6.79446	6.54094	6.51392	6.81536	6.86326	6.65986	6.70671	6.70491	6.75963	6.68292	6.77821	6.55875	6.73808	6.86976	6.60743	6.74277	6.54484	6.52602	6.57509
ZBTB17	7.75875	7.74841	7.25423	7.85847	7.99945	7.5166	8.20925	8.16144	8.29858	8.40918	8.17526	8.22755	8.10013	8.17422	7.80307	7.96938	7.72746	7.43799	7.57123	8.23867	8.05149	8.12789	8.16217	8.13093	8.31986	8.16689	7.81269	8.16845	8.0554	8.22052	7.87199	7.64347	7.97608	8.13002	7.99465	8.24669	8.02902	8.26515	8.31283	8.25652	8.02	8.00243	8.2021	8.03118	7.99562	8.19289	7.77478	7.83613	7.7968
ZBTB16	7.96993	7.61689	7.35943	7.90406	7.78775	7.71403	7.91294	7.62454	8.41903	8.29923	7.89476	7.18005	8.37673	7.94042	8.44193	7.82019	7.10418	6.7374	7.0661	8.26351	8.77517	7.35175	6.69728	8.76467	8.50615	8.68429	7.57889	7.61821	8.07763	8.40936	8.11099	8.69321	7.94214	8.66063	8.81174	8.94899	8.56722	8.43676	8.93954	8.32995	9.55717	8.1422	8.08247	8.45265	8.48082	7.66846	8.02726	7.63864	8.35314
ZBTB14	7.37187	7.88602	7.21578	8.2419	8.10897	7.33552	8.1625	7.95571	8.32621	8.07826	8.27205	8.36039	8.03407	8.20826	8.33872	8.12652	7.94293	7.87872	7.66774	8.3371	8.22592	8.22341	8.48916	8.13341	8.332	8.2822	8.49081	8.24099	8.29873	8.32347	8.40218	7.76045	7.82791	8.05585	8.15545	8.08638	8.00549	8.30766	8.37243	8.33166	8.42838	8.06941	8.33544	8.33509	8.246	8.34186	8.23815	8.18627	7.98137
ZBTB12	6.53608	6.52155	6.51191	6.50514	6.55306	6.54751	6.44133	6.47248	6.49636	6.52249	6.48036	6.58964	6.507	6.60696	6.53895	6.49411	6.56193	6.5469	6.51402	6.57419	6.52618	6.56121	6.54311	6.53841	6.52885	6.53124	6.55889	6.45779	6.56538	6.47068	6.46054	6.52944	6.43726	6.46435	6.51178	6.54435	6.56295	6.52683	6.51802	6.53469	6.53594	6.50133	6.4789	6.52585	6.54858	6.59643	6.49284	6.48908	6.39183
ZBTB11	6.67713	6.58093	6.60099	6.58396	6.57378	6.62201	6.60028	6.56197	6.43994	6.5348	6.42143	6.52683	6.49533	6.51932	6.55843	6.51929	6.59555	6.62907	6.60669	6.58048	6.44693	6.68436	6.6118	6.4511	6.42381	6.509	6.50241	6.50514	6.4505	6.62095	6.4826	6.56983	6.59113	6.51767	6.48485	6.45527	6.45112	6.48005	6.43748	6.4601	6.54098	6.5751	6.40065	6.45849	6.51838	6.4623	6.60146	6.57846	6.57315
ZBTB10	6.56454	6.56256	6.53529	6.56421	6.52374	6.56654	6.52926	6.51327	6.50227	6.53977	6.41194	6.58331	6.57321	6.48139	6.49834	6.50461	6.54294	6.54229	6.53035	6.52228	6.46807	6.58816	6.58143	6.59533	6.57061	6.49773	6.56473	6.65111	6.545	6.50965	6.38931	6.53784	6.53288	6.53044	6.47741	6.51045	6.58826	6.50343	6.52457	6.58676	6.50328	6.53478	6.50184	6.47891	6.53716	6.49217	6.5114	6.52516	6.44169
ZBTB1	6.53799	6.56536	6.56332	6.53295	6.54508	6.54068	6.54875	6.55271	6.58542	6.59533	6.6056	6.5113	6.52177	6.5528	6.46702	6.49767	6.56133	6.57487	6.56282	6.5512	6.53431	6.56637	6.58245	6.51929	6.64239	6.60215	6.57222	6.60198	6.62528	6.56302	6.67246	6.53042	6.55238	6.56666	6.57509	6.63325	6.58826	6.67349	6.58174	6.53569	6.59184	6.49769	6.59966	6.62578	6.59452	6.58835	6.50978	6.47013	6.5415
ZBP1	8.46322	8.24902	7.928	8.46461	8.13491	8.00873	8.71389	8.4642	8.8514	8.844	8.72069	8.68843	8.89945	9.00238	8.7883	8.75259	8.54642	8.40272	8.30067	9.02357	8.80126	8.63626	8.43659	8.74864	8.97548	9.08271	9.02653	8.91851	8.81525	8.5953	8.83405	8.35466	8.57217	8.3402	8.47652	8.62268	8.48141	9.26484	8.8279	8.65144	8.79654	8.08722	8.9268	8.58781	8.69705	8.7883	8.88729	8.63992	8.68955
ZBED9	7.33223	7.27144	7.66453	6.85903	6.89876	7.12685	6.94095	6.8149	6.58144	6.53592	6.46465	6.52781	6.4561	6.43088	6.63258	6.4495	7.21994	7.4258	7.29913	6.42706	6.60076	6.86018	6.90901	6.50289	6.53379	6.47215	6.48548	6.49636	6.51011	6.44196	6.47157	7.30721	6.99817	6.51677	6.44256	6.48263	6.44363	6.45861	6.4398	6.51183	6.48648	6.95361	6.59192	6.49954	6.35643	6.46018	6.95065	6.98398	6.84761
ZBED8	6.57286	6.58237	6.5961	6.58251	6.60062	6.55639	6.57277	6.60156	6.6519	6.60941	6.70566	6.61633	6.52802	6.60879	6.66991	6.53221	6.59312	6.59242	6.56858	6.56433	6.48931	6.55541	6.54999	6.61579	6.52807	6.54225	6.52243	6.54003	6.53287	6.49417	6.59216	6.57465	6.58363	6.59257	6.62557	6.54529	6.52669	6.60386	6.60146	6.59306	6.53702	6.54115	6.50184	6.516	6.55753	6.5045	6.59355	6.56193	6.56082
ZBED6CL	7.03005	6.9927	7.06132	6.84427	6.91239	7.13353	6.85865	6.85187	6.72214	6.79514	6.84243	6.85629	6.89706	6.90668	6.6769	6.72874	7.13171	7.193	7.07583	6.78538	7.00316	6.8881	6.99778	6.66729	6.73586	6.95862	6.78012	6.74381	6.77946	6.75156	6.63713	7.07095	6.96788	6.77337	6.65682	6.72056	6.85786	6.74948	6.7217	6.68771	6.70178	6.9247	6.73116	6.62826	6.72646	6.7899	6.87309	6.90942	6.93485
ZBED5	9.27133	8.94523	8.68733	8.78946	9.20847	8.77465	8.29409	8.09982	8.24359	7.87999	8.94845	8.93375	7.78106	7.62827	9.1396	8.97979	9.39461	8.8733	9.16896	8.58247	8.81575	8.7635	8.96488	8.92237	8.90856	9.28263	8.9052	9.07142	9.32847	8.52641	9.11775	8.98527	8.94735	9.07531	9.12311	8.98903	9.04492	8.76755	8.38219	9.06641	8.89847	8.15238	8.88547	8.60826	8.34822	8.62975	8.35833	8.63695	8.11611
ZBED4	7.28283	7.25189	6.93465	7.58683	7.4439	7.36666	7.74225	7.6187	7.76612	7.94749	7.68125	7.68647	7.84727	7.79186	7.82262	7.71485	7.09065	7.33485	7.35492	7.94627	7.90891	7.63445	7.9042	7.82778	7.86802	7.64583	7.74941	7.71894	7.67632	7.97847	7.77111	7.54027	7.51	7.76203	7.70562	7.75159	7.68673	7.91352	7.85593	7.78521	7.70851	7.71687	7.96167	8.06241	7.79874	7.8696	7.30507	7.55331	7.6909
ZBED3-AS1	6.54097	6.5699	6.52281	6.52099	6.5513	6.55849	6.53012	6.54449	6.54298	6.5173	6.48746	6.5696	6.60521	6.54541	6.53122	6.55648	6.53596	6.56169	6.53477	6.58732	6.55407	6.5536	6.59962	6.57411	6.56825	6.57851	6.54782	6.67854	6.60112	6.49627	6.56551	6.5357	6.55531	6.56002	6.53507	6.52485	6.58641	6.55432	6.56685	6.55055	6.53802	6.52123	6.56594	6.5603	6.55753	6.64399	6.56856	6.53674	6.47737
ZBED3	6.39669	6.3831	6.32875	6.46156	6.42946	6.37933	6.39352	6.43498	6.36958	6.48232	6.4261	6.52136	6.40552	6.45819	6.46702	6.48174	6.36604	6.35764	6.32436	6.40952	6.31941	6.39393	6.43612	6.40252	6.40229	6.44329	6.34229	6.4217	6.4623	6.39601	6.44489	6.4409	6.29522	6.46937	6.44022	6.45527	6.35904	6.37802	6.45941	6.4829	6.49323	6.36012	6.54727	6.49256	6.5565	6.53679	6.47922	6.40426	6.40793
ZBED2	6.59553	6.53093	6.54377	6.45023	6.4821	6.55328	6.53012	6.50492	6.45447	6.58422	6.54679	6.56674	6.54571	6.48519	6.55095	6.57431	6.5372	6.54399	6.55198	6.57419	6.49226	6.55122	6.5654	6.49439	6.53736	6.53304	6.57222	6.4442	6.59487	6.52726	6.51322	6.52297	6.53048	6.61845	6.46297	6.54349	6.56991	6.48005	6.54938	6.54285	6.49668	6.5395	6.54918	6.52485	6.45871	6.49643	6.53051	6.54424	6.51045
ZBED1	8.98772	9.12501	9.00504	9.39529	9.25182	9.05677	9.56485	9.69531	9.69892	9.78563	9.42005	9.40858	9.5459	9.59255	9.31071	9.33548	9.06727	9.41341	9.25939	9.8211	9.7128	9.57429	9.34029	9.2327	9.14475	9.35466	9.39685	9.63371	9.3255	9.6293	9.62567	9.22034	9.49469	9.62567	9.41791	9.35085	9.43948	9.35277	9.63542	9.45165	9.30929	9.4283	9.56725	9.65554	9.61654	9.81264	9.33407	9.42071	9.57344
ZBBX	6.69855	6.608	6.63952	6.66092	6.60594	6.6161	6.64663	6.60018	6.57664	6.48864	6.59703	6.50642	6.73511	6.52952	6.51871	6.61555	6.64822	6.61932	6.68401	6.43373	6.57078	6.6501	6.68501	6.56201	6.5177	6.5347	6.47931	6.56193	6.52659	6.54545	6.59119	6.62078	6.64197	6.55382	6.45551	6.58197	6.50578	6.5259	6.60795	6.62805	6.55402	6.61475	6.59092	6.54468	6.84612	6.57982	6.60955	6.61627	6.61464
ZAR1L	6.36856	6.44613	6.43633	6.45264	6.4098	6.41307	6.4547	6.46936	6.56041	6.56339	6.60271	6.56124	6.60199	6.67488	6.59907	6.60673	6.39423	6.36884	6.44392	6.61296	6.70454	6.38284	6.42625	6.58108	6.61809	6.54653	6.60879	6.52661	6.64891	6.5435	6.50256	6.44457	6.52481	6.62523	6.62905	6.65179	6.65316	6.54117	6.6132	6.5729	6.55696	6.50478	6.6234	6.53136	6.71459	6.47575	6.42344	6.40113	6.42635
ZAR1	6.55707	6.56845	6.55549	6.51332	6.50815	6.61354	6.52877	6.54328	6.5132	6.44318	6.84243	6.4193	6.47605	6.58619	6.61002	6.60491	6.56532	6.55874	6.52266	6.60269	6.48148	6.53399	6.57199	6.46759	6.47152	6.51863	6.54416	6.51354	6.557	6.44097	6.49394	6.55897	6.53963	6.45675	6.488	6.60963	6.45233	6.442	6.56869	6.47487	6.51264	6.51455	6.43814	6.5111	6.61423	6.56063	6.53653	6.55625	6.52156
ZAP70	9.53158	9.14952	9.73409	9.10414	8.98362	9.25973	9.39461	9.09208	9.45741	9.81213	9.81213	9.60154	9.67158	9.65211	9.49924	9.42071	9.76055	9.37275	9.15322	10.1596	9.60502	9.8414	9.33548	9.94625	10.5009	9.84231	9.69892	9.67158	9.81163	9.3204	9.8211	9.57591	9.44314	10.0281	9.72075	10.0291	9.85642	10.2921	9.36541	9.79608	9.97036	9.22937	9.78662	9.8318	9.65516	9.84994	9.42456	9.18797	9.45022
ZAN	6.55065	6.56536	6.56074	6.50037	6.53712	6.58439	6.54875	6.54673	6.52397	6.56622	6.56053	6.52781	6.50952	6.48605	6.50356	6.58756	6.61564	6.57663	6.57962	6.54028	6.52228	6.57999	6.60716	6.50927	6.4725	6.52505	6.56553	6.49751	6.52923	6.51772	6.56849	6.63294	6.53219	6.56844	6.47397	6.50788	6.51416	6.44965	6.47057	6.591	6.48777	6.54916	6.49531	6.5466	6.4962	6.44383	6.54805	6.53467	6.56861
ZADH2	7.40503	7.11319	6.80792	7.50383	7.83466	7.27288	7.67774	7.25115	7.41458	7.04195	7.34132	7.11331	7.33416	7.37467	8.0418	7.7475	7.02151	6.7293	6.78666	7.20443	7.22605	7.43069	7.43377	7.34403	7.17864	7.97695	7.88217	7.65066	7.31681	7.11804	7.27197	7.25642	7.12217	7.26877	7.80882	7.00992	7.36947	7.10276	6.67103	7.30617	7.68307	7.07197	7.68352	7.09292	7.42403	7.17178	7.31911	7.2268	7.11442
ZACN	6.69541	6.7065	6.75719	6.65524	6.63883	6.68676	6.61503	6.67447	6.3246	6.30716	6.44332	6.30536	6.42498	6.35169	6.41642	6.3819	6.74075	6.74541	6.8023	6.36771	6.38484	6.69597	6.63481	6.32567	6.40108	6.39714	6.33795	6.37974	6.47845	6.47958	6.44366	6.66658	6.64691	6.35149	6.38574	6.35336	6.35172	6.36581	6.35381	6.32938	6.4138	6.63479	6.42173	6.33646	6.41053	6.312	6.67228	6.67015	6.64521
YY2	6.57378	6.53415	6.54195	6.57057	6.55539	6.54706	6.56145	6.54245	6.58348	6.55117	6.64513	6.565	6.58188	6.52872	6.58862	6.53048	6.53539	6.5685	6.54959	6.57688	6.62197	6.55987	6.54344	6.64661	6.54425	6.63273	6.56305	6.68854	6.62295	6.59007	6.60866	6.53497	6.58302	6.54636	6.61619	6.58809	6.53659	6.59685	6.47827	6.61263	6.62866	6.56356	6.60895	6.65761	6.59957	6.59643	6.55152	6.53157	6.55011
YY1AP1	8.68526	8.84753	8.88869	9.03356	9.15828	8.87258	9.10106	9.03585	9.3012	9.1076	8.92863	8.95261	9.35388	9.2869	9.0002	9.12243	8.88208	9.0104	8.99055	9.26006	9.25799	8.81772	8.84777	8.87374	8.96368	9.1384	8.81722	9.00262	9.2771	8.99511	9.14773	8.86713	9.09516	9.08271	9.18865	8.86992	9.02303	9.10199	9.08974	8.92863	9.15127	9.2375	9.12411	9.0735	9.31037	9.03888	9.06806	9.05513	9.17894
YY1	8.97979	8.38861	8.05278	9.55754	9.53593	9.0516	9.25383	9.36612	8.43583	8.38145	8.43728	7.8027	8.47728	8.74807	8.76623	7.87211	8.08954	8.38671	8.58363	8.5318	8.4948	9.09004	9.23473	9.03914	8.06102	8.66433	9.14222	8.43853	8.20035	8.35072	8.38707	9.15828	9.22937	8.50422	8.10232	8.50963	8.05031	7.92122	8.08424	8.3752	8.34932	9.09757	8.59673	8.2779	8.04927	8.25095	9.31071	9.3046	9.36087
YWHAZ	12.0702	12.6023	12.6318	12.4236	12.2718	12.0804	12.3278	12.5816	12.4295	12.2941	12.5607	13.023	12.5271	12.5339	12.9404	12.6837	12.7532	12.6837	12.6906	12.5816	12.5271	12.6023	12.7532	12.6239	12.9572	12.9751	12.9572	12.5079	12.7532	12.8105	12.9751	12.3602	12.4948	12.8173	12.5752	12.8779	12.7764	12.9751	12.8693	12.8105	12.7532	12.568	12.794	13.1258	12.8323	12.8032	12.47	12.3876	12.2765
YWHAQ	10.7333	10.761	10.7004	10.7894	10.7352	10.4703	10.7333	10.5257	10.4007	9.9189	10.4703	10.7894	10.8996	10.6342	10.5461	10.6665	10.7137	11.1438	10.6785	10.1839	10.3978	10.7294	10.7507	10.4391	10.6226	10.4946	10.6835	10.4023	10.6241	10.5257	10.65	10.998	10.6768	10.4359	10.2267	10.341	10.31	10.6696	10.2427	10.5098	10.4867	10.6241	10.5667	10.5561	10.2304	10.6361	10.8337	10.7928	10.9328
YWHAH	11.2485	11.4755	11.5191	11.3723	11.6719	11	11.5057	11.9775	11.5057	11.6598	11.7204	11.911	11.5508	11.8984	11.4659	11.3641	11.4988	11.2816	11.3401	11.4481	11.7457	11.0788	11.3518	11.3789	11.6758	11.7502	11.6341	11.4318	11.8703	11.9249	11.9685	11.5057	11.7328	11.5865	11.5089	12.1396	11.8939	11.5655	11.6993	11.8029	11.8845	11.9869	11.6146	11.6961	11.996	11.9685	11.777	11.2876	11.7079
YWHAG	7.897	7.44994	7.16678	7.96592	7.6193	7.97154	7.99732	8.0253	7.38809	7.58104	6.76515	7.67598	8.12839	7.98823	7.60307	7.59227	7.10071	7.23027	7.13186	7.26947	7.11285	8.09967	8.17325	7.52577	7.00749	7.38181	7.21114	7.08531	6.9542	7.20101	7.29575	6.96423	7.24869	7.02587	7.43659	7.24813	6.9382	7.04994	7.37057	7.24156	7.46979	7.91136	7.05946	7.15015	7.15435	7.17539	7.64592	8.01705	7.89884
YWHAEP7	6.59146	6.60457	6.60967	6.60487	6.57408	6.58735	6.57238	6.60771	6.61656	6.46271	6.60166	6.6099	6.74934	6.60339	6.60385	6.50549	6.60344	6.60827	6.61373	6.58732	6.58118	6.592	6.58209	6.58739	6.60949	6.70116	6.60123	6.53077	6.59392	6.61191	6.63963	6.57956	6.59362	6.59731	6.60767	6.59001	6.66777	6.57681	6.53922	6.53673	6.64659	6.59462	6.58227	6.64951	6.57383	6.65776	6.57564	6.61873	6.58038
YWHAEP1	8.19553	8.31756	8.84358	7.51237	7.62276	8.29262	7.65338	7.47407	6.52397	6.5193	6.55366	6.53336	6.6028	6.58015	6.55322	6.54757	8.53429	8.35704	8.45009	6.52694	6.51504	7.69758	7.54047	6.52026	6.5177	6.59448	6.55359	6.48794	6.55902	6.57306	6.48144	8.11563	7.69424	6.54195	6.488	6.5302	6.5302	6.46179	6.4574	6.61941	6.5259	7.5599	6.51979	6.59207	6.53513	6.51856	7.66304	7.64818	7.60157
YWHAE	7.79656	7.33707	7.52993	7.60333	7.51778	8.20051	7.32869	7.31334	7.51069	7.1429	7.14689	7.27641	7.48753	7.62389	6.92034	7.37894	7.02576	7.27441	7.24851	6.78718	7.4297	8.05494	8.22134	7.25189	7.50767	7.02557	7.49928	7.22938	6.92743	7.31821	7.00204	7.36613	7.40522	7.26797	7.00005	7.40625	7.16692	7.35302	7.27302	6.90802	7.11549	7.88905	7.03817	7.15472	7.26064	7.23209	7.29119	7.33496	7.51543
YWHAB	11.996	11.6019	11.9481	11.7115	11.6486	11.8347	11.4724	11.6719	11.4481	11.0525	11.3007	11.1679	11.3916	11.2741	11.5834	11.4544	11.7328	11.5124	11.6064	11.1006	11.096	11.5478	11.8347	11.6299	11.4852	11.12	11.2087	11.3641	11.2212	11.1777	11.2588	11.2644	11.3789	11.0337	11.2485	11.1486	10.983	11.0874	10.7315	10.9731	10.9925	11.1985	11.4059	11.0379	10.9943	11.2134	11.4955	11.6523	11.6341
YTHDF3	6.74604	6.74974	6.63532	7.10873	6.90065	6.87759	6.73583	6.73223	6.87126	6.89358	7.12303	7.19072	6.7235	6.59207	7.26954	7.22476	6.75072	6.69989	6.7779	7.10708	6.94071	7.07576	7.09478	7.06564	6.8549	7.04475	7.11689	7.11683	6.99915	7.14941	7.0293	6.70738	6.89333	6.92431	6.93113	7.13728	7.18361	7.06637	6.74846	6.99904	6.98863	6.79395	7.09742	6.98777	6.78784	7.17758	6.75597	6.89235	6.9249
YTHDF2	8.0931	8.27566	8.58908	8.74098	8.43983	8.66413	8.41403	8.50577	7.90274	7.56573	8.31682	8.3645	8.34421	8.33491	8.18922	8.25942	8.11563	8.40014	8.35198	7.77894	8.17101	8.91292	9.01998	7.98668	8.12278	8.19782	8.10077	8.0554	7.88749	7.99829	8.11335	8.47118	8.41202	8.02497	7.93345	7.9272	7.99264	8.14046	7.98164	8.2419	8.34037	8.27742	8.17404	8.19119	7.92001	7.86298	8.4642	8.38621	8.56962
YTHDF1	8.92333	9.00966	8.58115	8.82175	8.87635	8.98903	8.9322	9.12992	8.59693	8.50385	8.41312	8.87045	9.02681	8.78522	8.74721	8.71128	8.8558	8.61908	8.72234	8.87719	8.71305	9.18984	8.91804	8.90779	8.68867	8.55486	8.32185	8.44138	8.5005	8.54267	8.54544	8.96082	8.65488	8.21487	8.36685	8.55517	8.48278	8.61026	8.61782	8.45579	8.38387	8.79983	8.72649	8.549	8.49139	8.56594	8.6962	8.73212	8.87635
YTHDC2	6.60943	6.56355	6.47048	6.68553	6.64963	6.52807	6.53218	6.55478	6.58735	6.87777	6.84071	6.80739	6.62744	6.60157	7.08588	6.84449	6.61833	6.59269	6.59933	6.66524	6.70655	6.59905	6.60794	6.95229	7.01579	6.97697	7.12382	7.10983	7.05808	6.74953	7.12093	6.58681	6.71067	6.70007	6.79557	6.9446	6.90408	6.71608	6.62696	6.95625	7.00231	6.51191	6.85153	6.6698	6.70842	7.00918	6.55961	6.63568	6.55011
YTHDC1	10.7389	10.5777	10.3074	10.4931	10.5491	10.6566	10.0607	9.89084	10.0349	9.66313	10.8636	10.9731	9.87192	9.83331	11.1091	10.6066	10.882	10.5651	10.8879	10.4436	10.5553	10.4884	10.5009	10.757	10.4523	10.9052	10.9867	10.6464	11.0256	10.6002	10.925	10.6952	10.5289	10.8201	10.7352	10.8448	10.8088	10.7153	10.2203	10.7212	10.6768	9.81459	10.7949	10.6144	10.2803	10.6051	10.2607	10.4808	9.99616
YRDC	9.34794	8.7826	8.72501	9.22034	9.56406	9.17024	8.86444	8.83908	8.62474	8.47634	8.74807	8.82492	8.8889	8.77138	8.92964	9.06104	9.06551	8.52354	8.56208	8.90779	8.77327	8.99755	9.32628	9.59868	9.15322	9.55931	9.12243	9.49613	9.11956	8.73266	8.82312	9.07142	9.20996	8.98419	8.7495	8.83151	8.844	8.94979	8.68715	9.18527	9.17512	8.79803	8.97925	8.53429	8.41702	8.74503	8.88869	9.21912	8.63387
YPEL5	10.1261	9.96924	9.67158	10.0251	10.5338	10.1296	9.55931	9.37641	8.87794	8.71439	9.79892	10.1763	8.99895	9.17512	9.80405	9.81876	10.0281	10.0378	10.27	9.25832	9.54963	9.90315	10.355	9.73495	9.38601	10.2135	9.88604	10.0435	10.1456	9.59168	9.94525	10.3425	10.1381	9.98305	9.51117	10.0211	10.0521	9.38375	9.25	9.67856	9.89964	9.70435	9.83766	9.54877	9.62492	9.75959	9.99307	9.71179	9.89178
YPEL4	6.5029	6.48712	6.49951	6.51756	6.55432	6.50676	6.5238	6.59058	6.52202	6.60589	6.38076	6.41803	6.60199	6.58707	6.55843	6.55169	6.54602	6.5074	6.50492	6.57323	6.52044	6.482	6.48565	6.48692	6.58621	6.49295	6.52419	6.59288	6.53192	6.4784	6.46511	6.51652	6.51509	6.5114	6.47074	6.48163	6.45713	6.51407	6.52811	6.56267	6.54375	6.48459	6.57541	6.41914	6.51232	6.65776	6.46702	6.43612	6.45336
YPEL3	9.61457	9.44513	9.40186	9.22197	9.3247	9.63127	9.42071	9.58835	9.70521	9.81636	9.58835	9.60418	9.54838	9.62134	9.42369	9.49577	9.37046	9.41791	9.45676	9.61577	9.31071	9.925	9.84459	9.15447	9.23339	9.15677	9.17545	9.56871	9.53085	9.48901	9.35732	9.58661	9.44552	9.52908	9.30253	9.40218	9.43059	9.53355	9.80361	9.32401	9.16016	9.36237	9.52993	9.51364	9.63464	9.5119	9.43093	9.37431	9.59497
YPEL2	7.43709	7.87351	7.69887	7.82066	8.08896	7.65363	7.88532	8.12045	8.00381	7.88749	8.48582	8.48791	8.08137	8.2827	8.50231	8.58323	7.63433	8.0607	7.88627	8.29767	8.58363	8.27447	8.23267	8.46122	8.4109	8.2385	8.22802	8.35629	8.77138	8.70531	8.44175	8.03479	8.04302	8.49914	8.82123	8.594	8.63779	8.44755	8.70095	8.63669	8.66128	8.33872	8.48951	8.52508	8.59376	8.45918	8.14515	7.99817	7.9632
YPEL1	7.55842	7.40858	7.62221	7.63656	7.37065	7.42336	7.69126	7.18659	8.34111	8.2736	7.75186	7.78596	8.12971	8.47065	8.13441	7.94673	7.49278	7.51822	7.87156	8.10562	8.06009	8.03247	7.94947	8.35646	8.54685	8.3204	7.96252	7.91265	8.14347	7.90598	8.16424	8.27447	7.83184	8.15862	7.94824	8.35198	8.02562	8.54838	8.00975	8.06354	8.20412	7.72103	8.08456	8.26318	8.02812	8.24987	7.84294	7.67921	7.91389
YOD1	6.87604	6.88026	6.62078	7.15328	7.30962	7.06722	6.75182	6.79015	7.12354	7.07278	7.3953	7.84344	6.76579	6.89005	7.86362	7.62552	7.16678	6.85429	7.011	7.31499	7.4024	6.90733	7.17141	7.64535	7.38749	7.77051	7.60459	7.76045	7.92929	8.39743	8.08672	7.08119	7.23107	7.64254	7.68381	7.86362	7.74201	7.63457	7.12237	7.58389	7.58874	6.68504	7.29359	7.31836	7.38558	7.58575	7.05904	6.85024	6.67327
YME1L1	7.63272	7.98263	7.2058	8.0189	8.18081	7.66315	7.91886	7.64481	7.96657	7.77601	8.48374	8.57155	8.02888	7.85779	8.63843	8.382	8.01983	8.05418	7.91681	8.16178	8.42597	8.056	8.14097	8.76087	8.53472	8.88304	8.57517	8.37728	8.32132	8.2191	8.35664	7.60333	8.09967	8.36703	8.18823	8.25759	8.45597	8.57155	8.2953	8.5144	8.43497	7.86118	8.49443	8.43172	8.38108	8.4275	7.87911	8.20646	7.90673
YKT6	6.48214	6.47713	6.4785	6.41065	6.5224	6.49704	6.39895	6.50344	6.34036	6.35336	6.43731	6.40932	6.47263	6.54227	6.5229	6.40807	6.4655	6.45605	6.46559	6.42297	6.41032	6.51429	6.49971	6.31209	6.40229	6.34634	6.42552	6.34654	6.4578	6.37798	6.40301	6.36885	6.41111	6.43313	6.38694	6.42362	6.34278	6.2971	6.40705	6.49973	6.47052	6.43142	6.51388	6.38995	6.34856	6.44383	6.42208	6.48419	6.47958
YJU2	7.13741	6.96655	7.07188	6.97477	7.0943	7.34302	6.9106	7.02331	6.59329	7.0744	6.8514	6.7408	6.81278	6.83554	6.84045	6.77672	7.05401	7.38732	6.93287	6.78718	6.56551	7.06889	7.10613	6.72176	6.56566	6.53214	6.81649	6.71595	6.47306	6.86631	6.59434	7.21372	7.04107	6.52678	6.59285	6.5935	6.54907	6.94263	7.06021	6.50076	6.80637	7.1444	6.93399	6.84919	7.05776	6.92866	6.9589	7.19308	7.02072
YJEFN3	6.57228	6.60777	6.57102	6.54199	6.54672	6.57451	6.58622	6.52319	6.32617	6.45245	6.48926	6.46565	6.45783	6.39198	6.42792	6.42794	6.57707	6.55561	6.58734	6.44766	6.46807	6.59038	6.6476	6.43513	6.48487	6.44329	6.50527	6.57006	6.61426	6.51772	6.43104	6.60761	6.57675	6.49719	6.47628	6.48481	6.51872	6.43463	6.42223	6.56658	6.56781	6.62384	6.49838	6.53048	6.39912	6.53469	6.51672	6.55822	6.57143
YIPF7	7.40503	7.54914	7.78051	6.98976	7.1149	7.31664	7.06846	7.04974	6.55357	6.53977	6.53547	6.46853	6.5027	6.47575	6.57347	6.55648	7.53824	7.58368	7.50907	6.57866	6.5213	7.00104	6.95986	6.53217	6.55734	6.55295	6.54073	6.6084	6.48376	6.49216	6.56849	7.54936	7.25367	6.62288	6.50813	6.58903	6.56817	6.49835	6.51709	6.56658	6.52689	7.09484	6.44984	6.59947	6.47258	6.5731	7.106	7.04845	7.1492
YIPF6	7.22976	7.4869	6.92974	8.01429	8.12619	7.31201	7.53646	7.61588	7.78697	7.70085	8.05865	8.17226	7.79827	7.70178	8.27566	8.16594	7.5233	7.42042	7.54688	7.95627	8.06907	7.41737	7.7134	8.50596	8.51925	8.53673	8.30382	8.34129	8.39994	8.28081	8.49344	7.99353	8.07368	8.1784	8.39861	8.42856	8.35524	8.23386	7.98782	8.30569	8.36631	7.7451	8.12295	8.00256	8.19538	7.99945	7.96529	7.91389	7.82507
YIPF5	6.81165	6.65856	6.67284	6.64141	6.62697	6.73914	6.60823	6.64307	6.53066	6.66339	6.63654	6.61633	6.507	6.5248	6.74115	6.64541	6.65975	6.65773	6.64107	6.65119	6.59589	6.70195	6.72945	6.63845	6.64239	6.61117	6.78916	6.58873	6.55313	6.5891	6.55657	6.64632	6.67045	6.6005	6.66839	6.58197	6.47083	6.67884	6.68023	6.55055	6.71982	6.62251	6.61428	6.63219	6.5343	6.6854	6.63224	6.62966	6.69707
YIPF4	7.44935	7.45075	7.3897	7.36249	7.30626	7.61337	7.38871	7.41904	6.97892	7.0208	7.09999	7.38012	7.24431	7.35984	7.14536	7.09169	7.31551	7.32218	7.36324	6.80739	6.63058	7.81757	7.68623	6.87717	6.76536	7.06373	6.98015	7.07133	6.86533	6.97799	6.99151	7.24727	7.02209	6.88099	6.84048	6.8214	6.89948	7.05178	7.03132	6.93618	7.09627	7.21959	7.05508	6.85521	6.94825	7.07058	7.24523	7.3045	7.18643
YIPF3	8.09128	7.85339	7.08885	8.29409	8.32923	7.92749	8.44584	8.69794	8.48374	8.69491	8.10156	8.38861	8.79472	8.44467	8.1124	8.06277	7.64126	7.70323	7.4917	8.15759	8.20035	7.99247	8.55517	8.11495	7.9021	8.15163	8.03569	8.26499	8.06382	8.4161	8.13424	7.62389	8.17811	8.09621	8.09379	8.09327	8.0676	8.47898	8.47856	8.06354	8.20788	8.62956	8.22274	8.16626	8.48177	8.191	8.3678	8.29637	8.56762
YIPF2	6.60696	6.61875	6.5663	6.5618	6.57378	6.58055	6.57767	6.59194	6.77964	6.6907	6.52948	6.65966	6.63704	6.55368	6.75656	6.643	6.57606	6.599	6.56643	6.55535	6.72067	6.61018	6.58932	6.60542	6.57473	6.59632	6.53804	6.72062	6.76573	6.68547	6.5713	6.5986	6.58617	6.59257	6.60457	6.54264	6.53106	6.81148	6.60683	6.62438	6.61819	6.59118	6.92473	6.60872	6.69475	6.59028	6.59193	6.59532	6.65028
YIPF1	7.65246	8.13818	7.94569	8.40218	8.31468	7.58585	8.54803	8.66257	8.81575	8.89185	8.5692	8.53904	8.85752	8.83675	8.50557	8.57036	8.00427	8.17261	7.98823	8.62799	8.75423	8.22052	8.36251	8.39443	8.57944	8.39558	8.68186	8.65971	8.5273	8.83984	8.68617	7.77313	8.20035	8.74456	8.63328	8.64615	8.85088	8.76467	8.77465	8.76259	9.05965	8.45285	8.74231	8.81424	8.83478	8.72938	8.41182	8.23649	8.46684
YIF1B	7.71905	7.66784	7.50162	7.85434	7.90738	7.36552	7.98193	8.28062	8.15491	8.36685	8.13093	8.17762	8.11912	8.21856	7.96892	7.94735	7.26119	7.33485	7.41421	8.36288	8.23867	7.68697	7.4443	7.86064	7.77146	7.80381	7.79592	7.82814	8.20909	8.267	7.99512	7.62024	8.08954	8.27655	8.08196	8.15527	8.25601	7.93498	8.17684	7.96077	8.14331	8.19204	8.04607	8.05882	8.36557	8.16217	7.99168	7.72682	8.01124
YIF1A	8.16144	8.02874	8.20158	7.90947	7.93321	7.70166	8.15061	8.18379	8.08505	8.2898	8.13093	7.78697	7.98351	8.11563	7.73977	7.72999	7.78495	8.26366	8.01283	8.21541	7.98351	8.10046	7.89533	7.5073	7.53479	7.46396	7.9945	7.72373	7.69355	7.59772	7.4392	7.81861	8.05615	7.93457	7.68807	8.00859	7.78345	7.86554	7.99141	7.5308	7.88971	8.36364	7.80935	7.95571	8.23104	7.77339	7.78572	8.09791	8.35613
YES1	6.60753	6.58521	6.54477	6.60054	6.55199	6.61555	6.50697	6.48258	6.54206	6.48232	6.6164	6.44612	6.60114	6.56113	6.47547	6.54497	6.56484	6.56346	6.55536	6.55887	6.61081	6.61363	6.71979	6.53665	6.48954	6.54031	6.53985	6.52457	6.41955	6.58605	6.56654	6.57837	6.56688	6.43742	6.55032	6.69605	6.48288	6.39772	6.51217	6.55954	6.52186	6.52593	6.57541	6.47775	6.52134	6.47691	6.52225	6.56904	6.53544
YEATS4	7.26621	6.75595	6.65967	7.1325	7.00322	6.63696	6.85614	7.05439	7.03388	7.05679	7.35241	6.9347	7.03864	6.94411	7.13372	7.22884	6.66486	6.62428	6.72797	7.14093	6.96699	7.38922	7.13087	7.11895	6.95262	6.77387	7.26158	6.89212	6.86291	6.92908	6.91467	6.73947	6.72309	7.08935	6.89288	6.90201	7.07881	6.85158	6.94323	7.15103	7.13165	6.72477	7.08614	7.07603	6.97988	7.09554	6.75399	7.04217	6.91716
YEATS2	8.29355	8.10782	7.90713	8.11822	8.05508	8.20123	8.01341	8.07065	7.67997	7.57688	7.82247	7.77366	7.92734	8.04819	8.04804	7.88491	8.09379	8.12327	8.01905	7.7185	7.59963	8.2736	8.22039	7.89911	7.92957	7.94914	7.7678	7.79044	7.51168	7.94474	7.75071	8.0418	8.09178	7.80216	7.81367	7.73954	7.77831	7.71554	7.99096	7.7489	7.76531	8.02299	7.89977	7.84804	7.51302	7.67223	8.04985	7.96657	7.88878
YDJC	6.88228	6.73094	6.74893	6.90307	6.80345	6.96219	6.98241	7.10356	7.35528	7.46671	7.30334	7.01359	7.29268	7.35447	7.10865	7.05239	6.75957	6.77183	6.75453	7.31174	7.46016	7.28901	7.31071	6.99881	7.12116	7.0857	7.22009	6.9571	7.09921	7.10805	7.15062	6.74789	6.88401	7.01625	6.91455	6.98236	6.9837	7.10793	7.05016	6.93894	7.08019	6.9247	7.19764	7.08885	7.07272	7.05715	6.93597	6.88046	7.04837
YBX3P1	8.21331	8.17651	8.6882	8.34858	8.82403	8.54148	8.61618	8.80851	8.93163	9.03835	8.68429	8.57261	8.82266	8.99481	8.30136	8.49873	8.33692	8.49061	8.03728	8.75657	8.94872	8.4226	8.65994	8.56941	8.92387	8.43094	8.49739	8.74315	9.16322	9.46821	8.97166	8.66958	8.64638	8.9314	8.76158	8.93713	8.99867	8.52508	9.20596	8.74928	8.77653	8.98362	8.73266	8.55298	9.20526	9.12929	8.79519	8.81025	8.61089
YBX3	10.0804	10.1009	10.1559	10.24	10.5009	10.2992	10.1773	10.3788	9.79019	9.31485	9.28483	9.29627	9.50634	10.0674	9.24211	9.24675	10.1058	10.3508	10.2823	9.11542	9.40858	9.93257	10.27	9.8959	9.50088	9.21817	9.0735	8.96314	9.963	9.96504	10.0014	10.4391	10.3479	9.60826	9.62567	9.66476	9.21645	9.17947	9.75203	9.36974	8.95575	10.1394	9.18133	9.21062	9.78756	9.7667	10.5745	10.4436	10.4202
YBX2	6.50463	6.51791	6.532	6.54904	6.50228	6.4835	6.50697	6.51708	6.60198	6.50021	6.66139	6.5696	6.55824	6.57272	6.65283	6.58756	6.52789	6.53861	6.51464	6.56789	6.60967	6.53885	6.50493	6.62723	6.60463	6.509	6.53804	6.51561	6.53648	6.67296	6.64629	6.53042	6.53762	6.59164	6.6364	6.51683	6.57438	6.67718	6.69678	6.5827	6.58134	6.54409	6.52187	6.55546	6.58742	6.6108	6.45221	6.47371	6.49553
YBX1	11.3696	11.4955	11.5405	11.2258	11.5981	11.8155	11.4923	11.4031	11.5797	11.5478	10.945	11.1777	11.2435	11.3947	11.4724	11.2383	11.6719	11.3916	11.3815	11.2034	11.523	11.4688	11.6844	11.5618	11.569	11.3885	11.5797	11.183	11.3061	11.1158	11.2186	11.4688	11.4184	11.2283	11.2795	11.3316	11.3947	10.843	11.3231	11.5374	11.3489	11.5157	11.4379	11.4988	11.3489	11.458	11.3789	11.3582	11.3789
YBEY	8.80551	8.77375	8.96827	8.55517	8.3954	9.31795	8.79559	8.75496	8.54128	8.77465	8.93058	8.97748	8.89413	8.74886	8.5027	8.71654	8.41219	8.72538	8.6941	8.45028	8.47248	8.81822	8.47983	8.03569	8.33277	8.32802	8.41776	8.53407	8.33419	8.51167	8.36667	8.60517	8.59973	8.334	8.38962	8.36327	8.63054	8.50106	8.62629	8.29142	8.1941	8.75374	8.27499	8.12525	8.6508	8.5027	8.62936	8.6025	8.64848
YARS2	7.74116	8.12278	7.87802	7.97623	7.9858	8.24563	8.06304	8.17701	7.84251	7.96415	7.79523	7.81025	7.89993	8.09019	7.73906	7.9011	7.57036	7.8635	7.85368	7.66822	7.5525	7.84816	8.20878	7.53213	7.64285	7.55115	7.66704	7.68057	7.53754	7.84712	7.70037	7.79186	7.85873	7.38922	7.68612	7.62622	7.60956	7.84888	7.72349	7.46753	7.65518	7.98325	7.64732	7.49749	7.53159	7.55401	8.17651	8.0408	7.86542
YARS	8.84169	8.95261	8.84923	9.00666	8.59293	9.02794	9.05621	8.95932	9.14189	9.01998	8.81424	8.72628	9.08557	9.04052	8.78709	8.77067	8.69491	8.82893	8.76513	9.0104	8.65039	9.24211	9.19461	8.77862	8.76208	8.97322	8.75109	8.90061	8.50422	8.52187	8.67914	8.74762	8.92283	8.75172	8.62799	9.08331	8.55178	8.62098	8.72581	8.71839	8.80551	8.96742	8.82593	8.72755	8.95127	8.94397	9.10352	8.90429	9.15708
YAP1	6.54005	6.54137	6.57031	6.51806	6.50449	6.52776	6.49323	6.52837	6.41443	6.62691	6.68666	6.62866	6.5922	6.60696	6.55543	6.68362	6.55734	6.55438	6.53828	6.56249	6.5921	6.52712	6.53079	6.52114	6.55378	6.54751	6.54867	6.46259	6.54589	6.62827	6.50597	6.56701	6.5473	6.55842	6.64224	6.59618	6.49835	6.54403	6.53922	6.48641	6.50947	6.53038	6.55117	6.64013	6.46938	6.60076	6.52471	6.55088	6.48476
YAF2	7.0771	6.99009	6.91355	7.13095	7.15639	7.11992	6.88119	6.9076	6.93005	6.90057	7.12586	7.2459	6.83608	6.69335	7.20371	7.28548	7.1263	7.00584	7.13722	6.98643	7.07776	7.08678	6.95986	7.17122	7.06694	7.20622	7.34875	7.13316	7.39042	7.28522	7.33534	7.15038	7.22181	7.31018	7.05009	7.27106	7.16203	7.31809	6.92192	7.09604	7.01278	6.77171	7.161	7.46355	6.9053	7.31481	7.09627	7.10407	7.23505
YAE1D1	6.63853	6.63531	6.59093	6.69733	6.69504	6.63933	6.65698	6.68177	6.6565	6.47096	6.67544	6.597	6.65092	6.56281	6.81907	6.84311	6.59571	6.60149	6.62301	6.65646	6.6659	6.75431	7.03054	6.72176	6.67776	6.69452	6.87008	6.69468	6.83377	6.5554	6.80747	6.59627	6.61236	6.53134	6.55457	6.62865	6.54015	6.50635	6.61202	6.51081	6.55509	6.62055	6.69084	6.74903	6.57383	6.71898	6.71613	6.69183	6.64702
XYLT2	8.47389	8.003	7.96402	8.5522	8.3027	8.12587	8.43602	8.45897	8.31539	8.04109	8.09667	7.93971	8.44119	8.40034	7.94228	8.17541	8.0169	8.20773	8.19522	8.48333	8.36197	8.2885	7.9704	8.13441	8.14252	7.81243	7.87574	8.06116	7.93525	7.87466	8.26879	8.46952	8.34004	8.12603	8.35613	8.34932	8.05846	8.10268	8.28795	8.08091	7.9721	8.67232	8.2337	8.28303	8.09555	8.25601	8.47942	8.38962	8.45993
XYLT1	7.27489	6.51553	6.53376	6.52352	6.81937	7.44279	7.0756	7.61122	7.44459	7.29839	7.60249	6.49474	7.25957	7.20703	7.19003	7.45479	6.48646	6.66145	6.76996	6.90937	7.03189	7.31425	6.89781	6.97842	7.00327	7.4058	6.95765	6.72548	7.43395	6.84189	6.49498	7.01248	7.15823	6.98459	6.54762	7.2699	7.22194	6.51104	6.49533	6.50974	7.06146	6.8704	7.10418	7.16389	7.09975	7.06637	7.59318	7.44184	6.40466
XYLB	6.5604	6.55952	6.57568	6.55582	6.51375	6.56013	6.57859	6.59555	6.58641	6.52665	6.59015	6.57241	6.75197	6.66946	6.71197	6.61148	6.55788	6.55996	6.5676	6.52951	6.58845	6.57305	6.53097	6.61799	6.53142	6.61754	6.67818	6.66087	6.61642	6.65306	6.68167	6.54555	6.54672	6.5871	6.64364	6.69033	6.61248	6.57324	6.62333	6.58474	6.57065	6.5454	6.58998	6.59207	6.64843	6.60383	6.5866	6.60599	6.54707
XXYLT1	7.40877	7.55362	6.98044	7.77391	7.5955	7.74618	7.53583	7.94068	8.19137	8.03682	7.95845	7.79827	7.87933	7.93525	7.81381	7.94914	6.96885	7.41366	7.36413	7.87156	7.93999	7.32938	7.20463	7.58959	7.48477	7.66726	7.81941	7.78521	7.64621	7.86501	7.86007	7.58553	7.547	7.75095	7.86064	8.03944	7.81629	7.66694	8.12263	7.6897	7.76666	7.96108	7.8467	8.03195	7.93874	7.93906	8.07065	8.03742	8.16217
XRRA1	8.22688	8.21061	8.69855	7.56485	7.52861	8.07191	7.49046	7.52122	6.63893	6.75212	6.52108	6.7211	6.56724	6.55763	6.48443	6.82692	8.33046	8.2905	8.20942	6.61519	6.65722	7.54106	7.44341	6.55299	6.67006	6.61215	6.74208	6.68006	6.64891	6.5891	6.75931	8.26193	7.64621	6.80006	6.68518	6.67668	6.54999	6.58225	6.57633	6.63687	6.75351	7.60968	6.75401	6.71783	6.6968	6.50852	7.67734	7.7759	7.65313
XRN2	8.66521	8.7635	8.83478	8.93788	8.98978	8.55669	8.96827	8.8558	9.29769	9.09929	9.18459	9.26771	9.14351	9.1268	9.30966	9.44254	8.63137	8.90753	8.80551	9.197	9.40999	8.54685	8.6064	9.31194	9.40894	9.2687	9.25799	9.46821	9.08104	9.49385	9.30712	8.93737	8.85448	9.2985	9.32188	9.3939	9.47959	9.57172	9.69719	9.5128	9.47959	8.82025	9.50718	9.49767	9.54877	9.49297	8.73868	8.96883	8.91208
XRN1	7.74717	6.88365	6.63751	7.66538	7.71699	7.65966	6.82696	6.97585	7.05782	7.10835	7.74796	8.45162	7.0246	7.00041	8.11708	7.95627	7.39642	7.09609	7.40341	7.39023	7.27319	7.80857	7.67414	7.83827	7.45521	7.9175	8.16626	7.96923	8.02513	7.57383	7.9432	7.50622	7.60438	7.80381	7.77074	7.50876	7.70096	7.66563	7.12098	7.62779	7.79484	6.75079	7.6418	7.5853	7.45754	7.69162	7.12503	7.56837	7.20242
XRCC6	10.039	10.5227	10.4116	10.5491	10.1493	10.2215	10.5275	10.3744	10.998	11.0741	10.5873	10.4523	10.6066	10.8654	10.7137	10.6226	10.3959	10.6733	10.5384	10.9867	10.9125	10.1071	9.91291	10.5432	10.4063	10.4282	10.9036	10.5132	10.4421	10.6887	10.7067	10.4295	10.5584	10.557	10.7562	10.6361	10.4915	10.8465	10.8192	10.4023	10.4023	10.5162	10.6241	10.6316	10.7894	10.7245	10.41	10.3492	10.5841
XRCC5	7.97937	7.55591	7.11143	8.11458	7.80407	8.01398	7.94584	8.05386	8.06157	7.36562	7.74927	7.67035	7.91364	7.6501	7.78257	7.81833	7.71265	7.73849	7.98206	7.73476	7.53369	8.41644	8.37653	7.50263	7.61421	7.58294	7.74989	6.9636	7.47885	7.61103	7.48774	7.6501	7.85079	7.41791	7.25197	7.07385	7.34354	7.61564	7.47966	7.68429	7.91765	7.92761	7.78345	7.80152	7.54949	7.75347	7.96473	8.08393	8.02497
XRCC4	6.61788	6.54721	6.55981	6.5264	6.47101	6.56963	6.55346	6.50749	6.56129	6.55013	6.5554	6.55365	6.51951	6.44135	6.5492	6.53977	6.55985	6.55493	6.55482	6.47961	6.55046	6.57455	6.56355	6.46867	6.55289	6.50435	6.47743	6.54796	6.53562	6.47626	6.47925	6.56226	6.56518	6.50568	6.55198	6.56222	6.53373	6.50635	6.49202	6.59725	6.42012	6.4963	6.53082	6.49679	6.46219	6.54375	6.54566	6.52326	6.53501
XRCC3	6.5982	6.61553	6.60047	6.64693	6.59028	6.63902	6.71088	6.74337	6.93305	7.0294	6.96182	7.11023	6.9181	6.69805	6.89367	6.90952	6.61026	6.59161	6.63892	6.92873	6.73217	6.80944	6.64786	6.85091	6.95262	6.58216	6.79646	6.84469	6.66852	6.98562	6.80747	6.6575	6.67477	6.77521	6.95794	6.77293	6.90802	6.96625	6.97862	6.83522	6.95582	6.66815	6.99745	6.83994	6.69475	6.75702	6.59133	6.67665	6.70574
XRCC2	8.3888	7.67872	7.18026	8.07602	8.81001	8.49028	7.73836	7.9485	7.4237	7.16395	8.02829	8.01356	7.81706	7.89305	8.1583	7.71532	8.08033	7.55559	7.28372	7.70612	7.78812	7.69173	8.317	8.67069	8.45498	8.64871	8.16499	7.97416	8.42516	8.08213	8.22657	7.89451	8.67023	8.21824	7.98367	8.07035	7.96016	8.05078	7.87492	8.35909	8.24411	7.92031	8.04151	7.61327	7.55307	7.97494	7.9897	8.25798	8.12263
XRCC1	7.41925	7.70732	7.49411	7.5565	7.56543	7.37959	7.72443	7.87911	7.56262	8.07353	7.70549	7.53769	7.76045	7.94891	7.58225	7.66647	7.60762	7.59318	7.44945	7.7165	7.70037	7.4236	7.33792	7.45004	7.48265	7.4277	7.62971	7.46198	7.474	7.76423	7.49445	7.39868	7.53378	7.58368	7.58468	7.64391	7.53258	7.64556	7.80152	7.51588	7.48212	7.98031	7.66073	7.71127	8.02812	7.77051	7.70612	7.65755	7.81296
XPR1	8.94548	9.1023	9.36974	8.46122	8.6557	8.93428	8.30173	8.30497	7.43679	7.16988	7.80609	7.83725	7.58306	7.64148	7.76353	7.72489	9.34409	9.22669	9.17947	7.43225	7.52017	8.61908	8.75562	7.72735	7.22698	7.64646	7.82888	7.4649	7.56366	7.6143	7.63532	9.00666	8.63738	7.54525	7.65099	7.59953	7.54449	7.44965	7.82066	7.83714	8.07383	8.45341	7.67235	7.71775	7.65386	7.59622	8.51038	8.48259	8.3627
XPOT	7.95007	8.14576	7.92943	8.31792	8.10476	8.09903	8.0189	7.7986	8.01124	7.83022	8.20228	8.25798	8.16545	8.04446	8.52793	8.47983	8.02726	8.18198	8.14894	8.04263	8.3869	8.2662	8.38473	8.34421	8.44602	8.43172	8.31914	8.27757	8.27994	8.23155	8.5019	7.95144	7.95863	8.22397	8.30032	8.2684	8.36022	8.55628	8.23187	8.33307	8.36814	8.11458	8.61969	8.44041	8.31814	8.28717	8.03164	8.08672	7.9771
XPO7	7.02336	7.2848	6.95531	7.5708	7.69387	7.3029	7.958	7.92384	8.08328	8.16641	7.95761	7.96335	8.16027	8.00427	7.89965	7.64158	7.12157	7.50039	7.46804	8.09048	8.02812	7.23488	7.44565	8.02218	8.35664	8.29071	7.88803	7.87872	7.96501	8.32432	7.9432	7.23272	7.75875	8.11254	8.02711	8.04927	8.0874	7.88414	8.14165	7.98765	7.90808	8.15815	8.04352	8.11163	8.37011	8.10545	7.69734	7.5565	7.74057
XPO6	9.2354	9.12442	9.43658	9.37777	9.30795	9.54307	9.32993	9.26837	9.32993	9.08022	8.98848	9.09408	9.3595	9.54426	9.13271	9.31194	9.56485	9.39901	9.40823	9.51484	9.42223	9.36612	9.14475	9.15353	9.32847	8.94105	9.15447	9.57681	9.17578	9.18339	9.18201	9.60241	9.44254	9.0735	9.62492	9.197	9.05285	9.20427	9.09697	9.19046	9.1931	9.14773	9.24602	9.26704	9.19111	8.89921	9.1696	9.21028	9.31485
XPO5	7.50601	7.43276	7.03755	7.26058	7.18674	7.23116	7.12586	7.45463	7.31183	7.21169	6.71473	7.21678	7.45911	7.40395	7.16034	7.12546	7.24718	7.10092	7.06662	7.18341	7.23586	7.4214	7.45296	7.11895	6.90027	6.81404	7.05891	7.12297	7.04863	6.87643	7.09848	6.97543	7.25909	7.14934	7.0312	7.21876	7.01046	7.28683	7.04408	6.98073	7.18674	7.1366	6.95619	6.86763	6.94047	6.73583	7.36847	7.15745	7.15784
XPO4	7.98823	7.85079	6.93713	8.12371	8.34749	7.76275	7.4278	7.40142	7.75517	7.52872	8.4172	8.34348	7.46692	7.32522	8.54544	8.50832	8.29336	7.87802	8.26038	8.30476	8.51363	7.92608	7.73758	8.45062	8.06623	8.38843	8.61947	8.65337	8.69053	8.23155	8.7023	8.02697	8.38801	8.69512	8.79015	8.58761	8.6395	8.53735	7.88614	8.56329	8.35947	7.32235	8.60563	8.65121	8.26715	8.56722	7.9932	8.09197	8.06025
XPO1	8.86394	8.5594	7.98733	8.90236	8.62629	8.61135	8.01647	8.0137	7.89489	7.58104	8.49702	8.85623	7.64092	7.69911	8.83055	8.43676	9.1657	8.71262	8.78212	8.28136	8.15777	9.07293	9.33689	8.51288	8.45857	8.83454	8.93762	8.66085	8.61782	8.35664	9.11323	9.05192	8.93117	8.33726	8.3029	8.21557	8.42144	8.0794	7.93	8.65229	8.51209	8.08393	8.59794	8.39379	8.22205	8.68567	8.49403	8.57706	8.51906
XPNPEP3	12.2188	11.5405	11.5545	11.9249	12.3714	12.6612	11.5191	11.4059	9.90675	9.02962	11.781	11.3202	11.1463	10.9943	11.6798	10.841	12.1855	11.7374	11.2795	10.7333	10.6361	11.3975	12.1439	11.626	11.1136	11.7633	11.1388	11.5374	11.4884	11.1345	11.1091	11.7855	12.2392	11.1603	10.945	10.9811	10.8141	11.2134	11.1803	10.8176	10.6902	11.3723	10.8803	10.5275	10.4116	10.5699	11.5124	12.154	11.6918
XPNPEP2	6.74807	6.74753	6.68963	6.66465	6.66606	6.66494	6.71726	6.69493	6.91779	6.85752	6.60757	6.92522	7.01139	7.04688	6.7465	6.72558	6.66912	6.81006	6.72774	6.80422	6.69651	6.76657	6.72913	6.63041	6.77649	6.71369	6.74773	6.8059	6.74834	6.72553	6.61309	6.71446	6.72211	6.83001	6.73364	6.70943	6.78947	6.98251	6.88369	6.7763	6.81969	6.73632	6.80774	6.81433	6.68735	6.74997	6.68072	6.73984	6.73436
XPNPEP1	9.65478	10.1534	10.01	9.82789	9.83383	9.43578	9.87812	9.90886	9.43509	9.57172	9.82789	9.6458	9.95061	9.99616	9.61153	9.43477	9.64261	9.84315	9.779	9.92836	9.81729	9.62971	9.89772	9.63371	9.47924	9.66476	9.38163	9.52951	10.1047	9.83082	9.74471	10.0123	9.96504	9.61865	9.86582	10.1773	10.0926	9.74912	9.68683	9.88415	10.0804	10.2567	9.62407	9.79569	9.54188	9.51775	9.95691	9.81554	9.97136
XPC	9.72321	9.44254	9.70697	9.68643	9.57681	9.47529	9.68307	9.68472	9.73045	9.52737	9.85352	9.42869	9.70903	9.78378	9.81163	9.58835	9.79647	9.58746	9.63127	9.79846	9.74038	9.68563	9.43881	9.71554	10.0036	9.63127	9.7685	9.67946	9.47379	9.65799	9.55522	9.51364	9.65286	9.5504	9.65333	9.59255	9.59338	9.74731	9.57344	9.72774	9.44941	9.50794	9.7465	9.60418	9.60418	9.64465	9.58623	9.68383	9.54877
XPA	6.59044	6.59092	6.59884	6.54438	6.57322	6.61439	6.58704	6.54602	6.45337	6.48121	6.50195	6.4277	6.44798	6.38655	6.46702	6.45379	6.60198	6.60975	6.59209	6.43796	6.47322	6.62833	6.59126	6.49085	6.34188	6.46077	6.43313	6.47427	6.49927	6.57992	6.56451	6.56983	6.59046	6.51504	6.53886	6.44456	6.50393	6.62091	6.43397	6.40116	6.46467	6.56954	6.52767	6.49256	6.42568	6.48752	6.5964	6.61972	6.63595
XKRX	6.58538	6.59509	6.59469	6.59193	6.60746	6.58735	6.63693	6.59395	6.54011	6.43079	6.53217	6.51943	6.47781	6.54699	6.59731	6.57681	6.58506	6.57127	6.60945	6.54858	6.46998	6.60674	6.58143	6.50927	6.505	6.5143	6.5194	6.60616	6.52841	6.49935	6.4838	6.59627	6.58995	6.46834	6.62789	6.50012	6.52052	6.49245	6.48044	6.61831	6.51665	6.57795	6.49215	6.45507	6.49183	6.49435	6.58751	6.59895	6.56391
XKR9	6.40472	6.42587	6.40879	6.42678	6.46759	6.42291	6.42992	6.41645	6.57952	6.46974	6.65879	6.5381	6.56221	6.54055	6.5204	6.58927	6.43955	6.42509	6.42227	6.57228	6.50117	6.43688	6.3793	6.50649	6.68205	6.43772	6.5433	6.50514	6.57191	6.56302	6.69125	6.40397	6.45943	6.4813	6.52698	6.54182	6.59395	6.49035	6.54845	6.56165	6.62064	6.42227	6.51173	6.5833	6.58276	6.52959	6.47678	6.37232	6.51244
XKR8	7.90139	7.88818	8.15545	8.02963	7.91694	8.08166	8.28929	8.26056	8.16027	8.31539	7.60249	8.04166	8.09791	8.32095	7.98351	8.05571	7.96077	7.97908	8.00763	8.10358	8.31102	8.31177	8.18379	7.84977	7.9008	7.87621	7.9505	8.24515	7.92162	8.28795	8.32711	8.01165	8.20893	8.09344	7.97568	8.20573	8.07632	8.0304	7.93181	8.04151	8.05293	8.38074	8.06039	8.03329	7.90139	7.98429	8.27379	8.15961	8.491
XKR7	6.56222	6.60389	6.58016	6.55856	6.52551	6.56576	6.55273	6.56716	6.45645	6.45798	6.58924	6.51572	6.51108	6.54227	6.55626	6.55909	6.5743	6.59242	6.57836	6.5129	6.54326	6.56623	6.5596	6.48605	6.52293	6.50715	6.55269	6.43657	6.51466	6.51368	6.54187	6.57897	6.51347	6.5195	6.49752	6.46659	6.54109	6.56771	6.52257	6.54083	6.45969	6.58442	6.49838	6.49256	6.5516	6.53574	6.52919	6.5307	6.56729
XKR6	7.06522	6.84954	6.91189	6.86523	6.80306	6.88886	7.04652	6.84348	7.2741	7.24718	6.97655	7.036	6.83874	6.86027	6.78272	6.91978	6.91055	6.84292	6.98842	6.91485	7.04318	7.01353	6.91661	6.84947	6.94247	6.84616	7.0103	7.09729	6.87788	7.11689	6.95884	6.82673	6.97128	6.94811	7.00921	7.13728	6.91228	7.2144	6.82749	6.95237	6.89724	6.87997	7.13722	7.26527	6.99237	7.06767	6.81737	6.90353	6.90668
XKR5	6.71223	6.69272	6.73737	6.60761	6.62135	6.6662	6.62932	6.64605	6.56428	6.47885	6.55627	6.63088	6.4937	6.55446	6.47547	6.58756	6.65705	6.68253	6.68655	6.59496	6.51325	6.62678	6.66776	6.51544	6.47571	6.59192	6.56802	6.48896	6.59791	6.54049	6.48035	6.75066	6.62953	6.54379	6.50624	6.56129	6.44036	6.46084	6.54294	6.4527	6.49218	6.63242	6.58227	6.50249	6.47258	6.50653	6.66506	6.62343	6.64899
XKR4	6.50271	6.54295	6.54569	6.50645	6.53287	6.52825	6.51446	6.49506	6.49636	6.50257	6.593	6.47911	6.56058	6.50351	6.51229	6.48085	6.51821	6.53029	6.54465	6.41781	6.50117	6.52507	6.50515	6.43513	6.60177	6.53214	6.49604	6.47318	6.56191	6.46271	6.5142	6.52737	6.52405	6.42446	6.58901	6.59817	6.57347	6.55063	6.54472	6.49208	6.50738	6.57289	6.52867	6.48724	6.56356	6.46128	6.51672	6.56226	6.49553
XKR3	6.56425	6.53093	6.51689	6.45466	6.50396	6.55651	6.548	6.45466	6.5132	6.47774	6.51393	6.55731	6.40357	6.47014	6.49646	6.45258	6.50825	6.52533	6.5093	6.58625	6.47104	6.53269	6.54509	6.49351	6.41517	6.43772	6.47931	6.54796	6.41844	6.40429	6.49394	6.5209	6.46317	6.4845	6.5261	6.46766	6.50578	6.43096	6.49322	6.44545	6.43473	6.47866	6.43188	6.39325	6.5174	6.40708	6.52225	6.50965	6.33495
XK	6.68677	6.78323	6.62837	6.7928	6.94327	6.67088	6.8613	7.32684	6.73336	6.68075	7.02103	7.33355	6.71104	6.8885	6.8558	6.8081	6.66245	6.6253	6.68975	7.06722	7.00209	6.64635	7.0577	7.0967	7.09635	7.04475	6.63664	6.83387	7.3147	7.47169	7.37158	6.76942	6.95644	6.72872	6.95333	7.23	7.33281	6.86027	6.92965	6.88688	7.07154	6.97983	6.68908	7.35282	7.23084	7.16988	6.92985	6.76699	6.7785
XIST	7.90066	7.11455	6.63081	7.08026	7.59631	7.2058	6.69716	6.66677	6.76179	6.66339	7.31491	7.23597	6.68601	6.56771	7.36197	7.00136	7.70456	6.77183	7.00557	6.7451	7.13057	7.15882	7.49001	7.6211	7.2212	7.4772	7.20338	7.47099	7.95007	6.58392	7.75134	7.11573	7.65221	7.50225	7.60415	7.75347	7.4678	6.77652	6.64436	7.44439	7.62156	6.63291	7.11542	7.26473	6.97988	7.01984	6.86691	6.81826	6.61911
XIRP2	6.54097	6.5764	6.60398	6.53131	6.58389	6.57372	6.56283	6.56332	6.64616	6.54175	6.45745	6.63215	6.52869	6.58194	6.49478	6.54068	6.59435	6.59643	6.60021	6.48055	6.3932	6.54766	6.5567	6.56715	6.5177	6.53652	6.61081	6.5175	6.49527	6.52158	6.53702	6.60231	6.56267	6.52854	6.49074	6.47281	6.54381	6.50737	6.59436	6.49866	6.44753	6.58776	6.50532	6.59525	6.52426	6.55386	6.57361	6.59083	6.57763
XIRP1	6.43144	6.4021	6.41042	6.37748	6.38774	6.42149	6.4291	6.43001	6.51124	6.4273	6.46867	6.39425	6.452	6.48963	6.46798	6.53899	6.47923	6.42465	6.41072	6.45698	6.42926	6.41647	6.38902	6.511	6.48403	6.51258	6.55626	6.37974	6.41601	6.47406	6.48606	6.42661	6.36796	6.44876	6.46297	6.47083	6.43924	6.50538	6.49322	6.4841	6.45377	6.45542	6.56197	6.45401	6.38619	6.51856	6.32054	6.40266	6.36958
XIAP	6.56858	6.55803	6.52281	6.60135	6.54472	6.54764	6.55952	6.57774	6.4699	6.54377	6.47174	6.49474	6.51886	6.41763	6.5711	6.53129	6.51407	6.52847	6.55285	6.4143	6.53513	6.55071	6.49488	6.51739	6.55378	6.40367	6.51345	6.57102	6.49832	6.47734	6.4251	6.5158	6.56043	6.49151	6.42715	6.46462	6.50948	6.51692	6.50925	6.4932	6.47856	6.53729	6.61874	6.49859	6.42805	6.51856	6.54566	6.57254	6.54375
XGY2	6.46953	6.46901	6.50477	6.35944	6.4505	6.47815	6.45395	6.54328	6.50036	6.52447	6.66014	6.55181	6.60941	6.43947	6.5229	6.49027	6.47786	6.47924	6.47407	6.59496	6.49717	6.48732	6.46749	6.45221	6.59033	6.5393	6.48341	6.52045	6.47641	6.53734	6.49164	6.43918	6.50348	6.52678	6.60177	6.48263	6.52761	6.46084	6.55221	6.50781	6.53005	6.51236	6.49531	6.52286	6.47791	6.5258	6.45645	6.47892	6.47158
XG	6.55692	6.54839	6.57782	6.4395	6.5367	6.53914	6.54563	6.48095	6.49308	6.49903	6.593	6.60092	6.47605	6.46422	6.53668	6.47798	6.55277	6.56134	6.5173	6.53415	6.50592	6.57739	6.56387	6.55707	6.50422	6.52137	6.53534	6.48129	6.46644	6.56842	6.4904	6.50056	6.55592	6.43418	6.58708	6.43056	6.49477	6.42757	6.53198	6.54083	6.52785	6.47082	6.45887	6.50842	6.44325	6.42689	6.45782	6.52994	6.49181
XDH	6.52357	6.49524	6.49294	6.38421	6.45122	6.51397	6.42166	6.42856	6.42065	6.40108	6.34557	6.47684	6.39405	6.36751	6.2884	6.43453	6.4577	6.45501	6.49754	6.45611	6.42926	6.5045	6.47508	6.40578	6.42072	6.41843	6.44671	6.37824	6.36169	6.32477	6.40019	6.3899	6.43143	6.47931	6.44998	6.39392	6.4612	6.42876	6.35904	6.41037	6.30858	6.44294	6.48345	6.40265	6.41931	6.34568	6.43355	6.40568	6.44928
XCR1	6.66302	6.56165	6.5831	6.59048	6.60371	6.64131	6.56246	6.57505	6.7205	6.74719	7.23649	6.68772	6.71251	6.56281	6.61441	6.6974	6.60181	6.56617	6.57976	6.56157	6.61737	6.62074	6.58131	6.58739	6.61422	6.59192	6.66688	6.59888	6.64237	6.6816	6.68609	6.58542	6.57315	6.62176	6.68518	6.64543	6.59017	6.61114	6.62827	6.78718	6.65114	6.62444	6.58123	6.63482	6.65158	6.73934	6.61754	6.62475	6.51778
XCL1	6.6716	6.5961	6.60286	6.58964	6.55539	6.62292	6.60255	6.53971	6.91506	6.91355	6.52521	6.61314	6.75705	6.55858	6.58547	6.81892	6.58327	6.61183	6.60307	6.68565	6.58594	6.58784	6.56625	6.46462	6.42278	6.58922	6.6378	6.57607	6.46759	6.57306	6.61309	6.58563	6.59287	6.61203	6.55285	6.58027	6.62177	6.46742	6.54568	6.4932	6.60102	6.58499	6.56788	6.65266	6.45871	6.45403	6.54389	6.59909	6.6356
XBP1	10.8764	10.7701	10.963	10.9887	10.8357	10.4931	11.0894	10.945	11.0717	11.4215	10.7389	11.0155	11.2335	11.2508	11.1047	11.4184	10.7928	10.8465	10.953	11.1533	10.8784	10.8977	10.949	11.2644	11.12	11.3815	11.5981	10.7352	11.0049	11.0421	11.0116	10.616	11.0696	11.3085	11.1258	11.0788	10.9925	11.1886	11.1345	10.9143	11.2667	10.6785	11.2956	11.246	11.2011	11.0741	10.969	10.6211	10.998
XAGE5	6.55443	6.59097	6.58118	6.56662	6.4791	6.57203	6.52562	6.54449	6.44463	6.51416	6.52108	6.45918	6.50184	6.43404	6.53591	6.53399	6.59435	6.59526	6.5688	6.4305	6.52618	6.58091	6.5556	6.50743	6.49424	6.47761	6.55025	6.41295	6.46644	6.53445	6.53018	6.58884	6.55733	6.56002	6.60272	6.54349	6.48288	6.51876	6.51709	6.4932	6.51474	6.54147	6.36375	6.48928	6.53226	6.5126	6.54805	6.51655	6.54291
XAGE3	6.75907	6.79977	6.88881	6.74143	6.64487	6.79747	6.70383	6.66143	6.55848	6.51831	6.57562	6.61852	6.58548	6.56281	6.5501	6.43234	6.78187	6.76385	6.78564	6.48751	6.52618	6.69494	6.66982	6.51739	6.4914	6.52854	6.45523	6.57607	6.49832	6.58605	6.5182	6.66989	6.70238	6.53306	6.42602	6.49339	6.4175	6.44309	6.47169	6.47944	6.51164	6.72378	6.63422	6.5268	6.52134	6.48985	6.66467	6.65851	6.63876
XAGE2	6.4756	6.47685	6.4979	6.42755	6.48558	6.49127	6.48684	6.56087	6.75058	6.82827	6.76299	6.73577	6.88881	6.65101	6.6091	6.78757	6.47759	6.50917	6.48988	6.78358	6.95123	6.4971	6.46779	6.72955	6.71233	6.59728	6.71383	6.88584	6.86658	6.84663	6.70574	6.48004	6.54672	6.85465	6.99217	6.68852	6.86677	6.83865	6.88546	6.65394	6.76339	6.53601	6.77381	6.71251	6.79851	6.86337	6.49008	6.5224	6.57711
XAGE1B	6.54736	6.56069	6.58169	6.5285	6.5224	6.56626	6.54449	6.52507	6.46555	6.51207	6.55716	6.39425	6.55001	6.47014	6.53204	6.50981	6.57443	6.59054	6.56894	6.45182	6.53338	6.58852	6.59782	6.53578	6.50588	6.46179	6.55188	6.55524	6.48595	6.49216	6.4826	6.53679	6.57675	6.67011	6.47397	6.56308	6.51598	6.48208	6.50347	6.52426	6.46828	6.55783	6.51979	6.49771	6.53918	6.51756	6.55009	6.53252	6.57922
XAF1	9.26006	8.25463	7.9445	8.8628	8.77112	8.7996	8.06716	7.92749	7.53026	7.73373	8.39091	9.40743	8.07729	7.49666	8.0989	7.96191	9.25125	8.99321	8.6064	7.74808	8.75951	8.02328	8.86111	9.27644	8.76158	9.37355	8.79335	9.34128	9.21199	8.14894	8.82492	9.14619	10.0571	8.60097	8.66221	8.95902	8.69895	7.82204	7.77777	8.89796	9.56252	8.44916	8.5921	8.13291	7.93726	8.48259	9.1202	9.09408	8.1127
XAB2	9.31415	8.68326	8.86089	8.9915	8.89001	9.462	8.90367	9.09667	8.87635	9.07589	8.73768	8.69743	9.18078	9.02447	8.65229	8.84878	8.72669	8.81575	8.66977	9.1306	8.84753	9.48787	9.26552	8.77605	8.59376	8.57769	8.69769	8.5383	8.87235	8.66773	8.73484	8.88208	8.83173	8.78992	8.70745	8.69321	8.68909	9.02276	8.74566	8.69431	8.54067	9.02163	8.79897	8.84381	8.50149	8.96252	8.84562	8.84473	9.10887
WWTR1	6.57494	6.59888	6.60582	6.57946	6.53204	6.551	6.5801	6.55478	6.43482	6.45361	6.47468	6.52781	6.55001	6.44454	6.56248	6.42581	6.5676	6.60119	6.58845	6.52504	6.47832	6.53772	6.52078	6.42485	6.46531	6.50803	6.48548	6.55423	6.38199	6.51585	6.47695	6.55337	6.52305	6.41418	6.50249	6.48685	6.4939	6.44639	6.5199	6.517	6.49	6.54055	6.52077	6.42481	6.49834	6.44842	6.55857	6.55625	6.57891
WWP2	6.61224	6.60507	6.61159	6.64476	6.62961	6.59093	6.60745	6.61852	6.54497	6.59299	6.5087	6.76905	6.61818	6.70899	6.61838	6.5142	6.60076	6.61202	6.67264	6.52601	6.57833	6.58383	6.61954	6.62614	6.54425	6.43218	6.49789	6.59089	6.6064	6.48564	6.5972	6.65877	6.6393	6.501	6.48274	6.71878	6.55247	6.48626	6.61555	6.64409	6.58223	6.67881	6.55438	6.62454	6.49834	6.60851	6.6151	6.63476	6.59972
WWP1	8.57944	8.2779	7.5633	8.77541	8.93375	8.45579	8.41295	8.16704	8.14559	7.95502	9.25415	8.98419	8.00936	7.88693	8.89001	8.84562	8.51906	8.24338	8.48241	8.64961	8.67746	8.8147	8.77208	8.88946	8.51705	9.01464	8.91897	8.88059	8.99813	8.74807	8.84827	8.56208	8.50351	9.06077	8.9562	8.91106	8.54992	8.65381	8.49756	8.86518	8.74886	7.97862	8.87841	8.87954	8.51493	8.87185	8.4142	8.41683	8.52859
WWOX	6.65708	6.66408	6.73293	6.67331	6.63938	6.72888	6.68818	6.66571	6.85237	6.77656	6.61047	6.6099	6.65554	6.71773	6.62863	6.68818	6.64795	6.71117	6.6765	6.55369	6.66014	6.68756	6.61214	6.74198	6.70432	6.73558	6.74574	6.62429	6.57834	6.60524	6.84269	6.71324	6.67665	6.59439	6.68845	6.70237	6.6382	6.60799	6.90658	6.75431	6.72805	6.65355	6.61874	6.78286	6.77976	6.82351	6.6559	6.64177	6.66933
WWC3	7.76033	7.68519	7.50443	8.02497	7.99512	7.43719	8.00686	8.19188	8.67725	8.5027	8.70273	8.59713	8.43659	8.71414	8.30102	8.27465	8.17019	7.59865	7.67734	8.67867	8.68447	8.17684	7.96529	8.51525	8.89375	8.54382	8.47856	8.65971	8.72234	8.51082	8.69472	7.5261	8.05944	8.58761	8.71595	8.4256	8.56312	8.64364	8.4037	8.43602	8.48483	8.18183	8.64456	8.70745	8.69599	8.55728	7.53863	7.70178	8.22173
WWC2-AS2	6.43782	6.50093	6.46839	6.50308	6.4223	6.47119	6.50649	6.45211	6.39114	6.44768	6.41753	6.37474	6.5027	6.46422	6.50973	6.58662	6.48226	6.49355	6.42087	6.52951	6.48532	6.47006	6.47921	6.51367	6.56075	6.48071	6.45095	6.49006	6.53098	6.44651	6.40707	6.51652	6.43827	6.43953	6.45862	6.52402	6.43301	6.45526	6.4574	6.46946	6.4739	6.46589	6.38421	6.43207	6.50038	6.51055	6.50105	6.47669	6.47284
WWC2	6.56662	6.59957	6.59525	6.56332	6.57295	6.59237	6.57127	6.5259	6.50444	6.48003	6.44925	6.52493	6.47863	6.5	6.5204	6.53977	6.57966	6.60723	6.5688	6.47359	6.50308	6.5626	6.56959	6.60371	6.51611	6.51599	6.53893	6.41888	6.47418	6.49834	6.62206	6.57303	6.58199	6.4962	6.42602	6.58197	6.46867	6.48418	6.49533	6.47369	6.56873	6.65524	6.51784	6.50552	6.56628	6.5316	6.6012	6.6028	6.48998
WWC1	6.67575	6.65495	6.69874	6.63672	6.62078	6.63499	6.64073	6.66237	6.44686	6.68251	6.46557	6.43579	6.48405	6.52634	6.44204	6.48085	6.68056	6.65856	6.70563	6.51695	6.49813	6.71366	6.66031	6.53393	6.39787	6.48071	6.54416	6.57102	6.52029	6.49726	6.55178	6.6551	6.64691	6.54636	6.50146	6.58637	6.49662	6.48112	6.42094	6.57194	6.4752	6.68747	6.42433	6.61421	6.45871	6.4714	6.60871	6.59553	6.63928
WTIP	6.59003	6.64581	6.65381	6.60217	6.62612	6.61965	6.68984	6.64782	6.52202	6.64811	6.51045	6.58589	6.45888	6.4277	6.54049	6.57117	6.62551	6.6557	6.64656	6.57688	6.54862	6.62626	6.63068	6.50743	6.50231	6.44521	6.45635	6.53077	6.50715	6.58392	6.49717	6.57189	6.62707	6.45233	6.47286	6.51327	6.49749	6.58615	6.49202	6.50579	6.70372	6.62862	6.57442	6.46905	6.45988	6.50852	6.63871	6.59702	6.61608
WTAP	8.89132	8.56557	8.56189	8.90429	8.88132	8.91334	8.31664	8.54453	8.42355	7.9932	8.18469	8.7828	8.48043	8.17572	8.23783	8.87281	8.12571	8.55987	8.67406	7.94156	8.40427	8.02999	8.0189	8.69385	8.07602	8.82403	8.89394	8.49796	8.41882	8.39166	8.25942	9.09568	8.94051	8.32785	8.31613	8.43692	8.32077	8.01633	8.26769	8.21894	8.30639	8.60115	8.70118	8.45362	8.51038	8.30989	9.23339	8.9384	8.48063
WT1-AS	6.5288	6.49033	6.50333	6.46969	6.39418	6.56211	6.45395	6.47175	6.40263	6.43079	6.43411	6.4728	6.35636	6.46422	6.44204	6.49505	6.51441	6.5192	6.49802	6.52694	6.40724	6.55122	6.53195	6.42265	6.54175	6.36403	6.55103	6.49636	6.40488	6.46038	6.4336	6.53149	6.55871	6.45453	6.41867	6.42597	6.51964	6.45422	6.49634	6.41369	6.42609	6.4959	6.46607	6.43791	6.44441	6.39111	6.44433	6.45575	6.49329
WT1	6.66781	6.69163	6.70102	6.60743	6.61994	6.68322	6.63792	6.6149	6.44897	6.48649	6.58833	6.55557	6.56654	6.54541	6.53974	6.49596	6.67814	6.68556	6.66607	6.55535	6.60655	6.61634	6.75972	6.54005	6.50682	6.51168	6.49025	6.44542	6.49232	6.55731	6.56551	6.66622	6.6602	6.58269	6.55198	6.55153	6.53918	6.54964	6.46284	6.516	6.54946	6.63257	6.50075	6.54273	6.62289	6.52063	6.64122	6.63447	6.63152
WSCD2	6.52156	6.50893	6.51344	6.56637	6.47695	6.49947	6.52198	6.45147	6.50538	6.49394	6.41095	6.51943	6.4937	6.51932	6.39661	6.47076	6.47633	6.4742	6.50033	6.53663	6.48148	6.51773	6.49238	6.35973	6.50138	6.47547	6.68362	6.55699	6.54775	6.51772	6.47591	6.53361	6.47349	6.52401	6.51382	6.48073	6.34672	6.63322	6.58269	6.50179	6.48648	6.47866	6.49838	6.52001	6.52631	6.54174	6.56359	6.42931	6.48594
WSCD1	6.51416	6.52134	6.51321	6.48718	6.51024	6.50913	6.50234	6.50544	6.25631	6.37995	6.32669	6.47792	6.45407	6.41405	6.29334	6.2971	6.51772	6.50417	6.45246	6.53581	6.43778	6.52236	6.48605	6.35607	6.27554	6.33816	6.33991	6.39785	6.3765	6.312	6.44245	6.51082	6.43198	6.26782	6.3895	6.33207	6.42283	6.4333	6.30325	6.31784	6.49553	6.4699	6.55823	6.42605	6.50333	6.35065	6.50303	6.41241	6.49827
WSB2	7.07417	7.04195	7.23657	6.88211	6.89555	7.22237	6.89042	6.80469	6.48417	6.45914	6.57812	6.52585	6.43338	6.50811	6.59496	6.40288	7.06112	7.19139	7.09627	6.36574	6.47104	7.00188	7.03823	6.43306	6.37918	6.45466	6.45836	6.49864	6.41134	6.41707	6.45013	7.03414	6.86841	6.58359	6.3325	6.48588	6.59117	6.53405	6.59927	6.46825	6.53492	6.9906	6.61428	6.34697	6.48444	6.33313	6.90826	6.9403	6.79109
WSB1	8.38181	8.15895	7.91352	8.12556	8.13424	8.79335	8.07421	8.29566	7.3187	7.02258	7.2465	7.45223	7.42869	7.60656	7.5467	7.46078	7.85507	7.60088	7.71485	7.27197	7.28412	8.28929	8.44229	7.70637	7.34746	7.72976	7.44403	7.66083	7.53489	7.30653	7.54796	7.97154	7.97239	7.43961	7.54106	7.53093	7.28597	7.11263	7.21401	7.43983	7.49794	8.07632	7.37485	7.04612	7.32722	7.17686	8.02462	8.35646	7.98942
WRNIP1	9.56725	9.53709	9.70903	9.2171	9.28415	10.119	9.46347	9.64061	9.35663	9.55754	9.53242	9.64789	9.40251	9.32628	9.52867	9.14619	9.20561	9.02852	9.25514	9.56951	9.47768	9.80405	9.96085	9.18305	9.47768	9.73226	9.42745	9.18928	9.58497	9.44473	9.62971	9.44175	9.10585	9.45022	9.49073	9.6293	9.47687	9.17428	9.34441	9.36237	9.63961	9.33895	9.67768	9.42634	9.31137	9.45165	9.29122	9.29432	9.18663
WRN	7.14098	7.11985	6.66934	7.09332	7.03654	6.98169	6.741	6.91874	6.94183	7.0186	7.14319	7.35339	6.79889	6.7735	7.38029	7.42306	7.10534	6.82749	7.08371	7.08496	7.14488	6.99973	7.26151	7.19359	7.18964	7.383	7.49823	7.39661	7.4027	7.25134	7.38692	6.96335	7.26541	7.51358	7.40033	7.33638	7.38273	7.19249	7.04757	7.4163	7.18144	6.79002	7.29495	7.23272	7.15113	7.21057	6.80577	6.8876	6.84997
WRB	7.13959	6.85979	6.92314	7.31551	7.53519	7.132	7.37546	7.19719	7.22795	7.29015	7.18078	7.35693	7.72746	7.37026	7.44224	7.56981	6.65098	6.6944	6.79587	7.08309	7.28412	7.32032	7.82725	7.20065	7.58438	7.49749	7.43709	6.97064	7.3443	7.43862	7.27615	6.87864	7.10952	7.26145	7.48265	7.4554	7.23881	7.29864	7.197	7.3388	7.15894	7.73413	7.18746	7.30643	7.32299	7.27197	7.18258	7.29478	6.99168
WRAP73	8.75587	8.45798	8.20573	8.56426	8.78419	8.61177	8.70531	8.57599	8.83083	9.14155	8.82714	8.82289	8.75611	8.82956	8.71461	8.76208	8.49605	8.52487	8.60331	8.94845	9.0946	8.66521	8.45265	8.71654	8.98419	8.77208	8.86764	8.72152	8.86169	8.56208	8.69472	8.49344	8.51925	8.98335	8.8558	8.76898	8.81224	8.74655	8.89657	8.77653	8.72089	8.55122	8.71883	8.68733	8.77465	8.93713	8.5125	8.62822	8.59908
WRAP53	7.59001	7.58216	7.73517	7.52716	7.38842	7.53398	7.3771	7.38158	7.35891	7.49717	6.83893	6.89671	7.46157	7.47192	7.20058	7.14971	7.68807	7.69992	7.67587	7.32496	7.06651	7.17141	6.99248	7.11393	7.04502	7.12831	7.0454	7.04762	7.03716	6.88657	7.24549	7.63875	7.3636	7.18894	7.18181	7.17439	6.95905	7.4555	7.21512	7.20045	7.12723	7.54241	7.26042	7.13933	7.12172	7.38074	7.56971	7.43022	7.60111
WNT9B	6.40151	6.37216	6.39324	6.48221	6.33124	6.31049	6.35768	6.47175	6.36468	6.44436	6.32468	6.52968	6.31293	6.46316	6.37796	6.37634	6.43288	6.36488	6.38746	6.34434	6.30858	6.42338	6.44224	6.42265	6.407	6.41079	6.47255	6.46366	6.35299	6.33597	6.40707	6.36036	6.35133	6.31336	6.32223	6.3734	6.35658	6.39906	6.35904	6.35059	6.4312	6.37029	6.37849	6.34697	6.40801	6.36461	6.38975	6.48143	6.4102
WNT8B	6.55717	6.55253	6.55141	6.51661	6.45122	6.57471	6.46582	6.51416	6.50724	6.47096	6.45745	6.68772	6.48136	6.51319	6.48173	6.52517	6.5857	6.53621	6.51464	6.61089	6.51044	6.54516	6.5773	6.48692	6.63766	6.5856	6.41822	6.47318	6.57659	6.49935	6.5192	6.59354	6.5298	6.56929	6.54601	6.50383	6.49201	6.49639	6.57997	6.46252	6.37857	6.56002	6.66868	6.48127	6.40024	6.56063	6.4756	6.50243	6.54869
WNT8A	6.43853	6.4005	6.42835	6.44506	6.44194	6.43043	6.39352	6.38049	6.47746	6.46974	6.57125	6.54995	6.50531	6.52403	6.49478	6.4985	6.40027	6.39201	6.42799	6.51205	6.57833	6.41052	6.40838	6.53751	6.54001	6.54843	6.56388	6.51561	6.5551	6.55238	6.61989	6.35494	6.44579	6.53044	6.51178	6.52402	6.57347	6.51302	6.47169	6.54764	6.51264	6.42227	6.57347	6.58227	6.56894	6.55386	6.42208	6.42463	6.37192
WNT7B	6.47335	6.45466	6.49097	6.48718	6.51853	6.47531	6.54522	6.52671	6.82782	6.65146	6.73368	6.71445	6.60437	6.70359	6.65997	6.81627	6.49064	6.49158	6.49754	6.64448	6.75078	6.45132	6.45534	6.7855	6.775	6.63394	6.63554	6.64043	6.83668	6.68923	6.59434	6.46273	6.53219	6.82061	6.85516	6.88563	6.61954	6.63322	6.80013	6.70337	6.69985	6.50816	6.66588	6.75302	6.58942	6.68845	6.5156	6.53252	6.52533
WNT7A	6.57591	6.60536	6.55141	6.63753	6.66249	6.55726	6.65673	6.64869	6.69415	6.76473	6.82184	6.58768	6.51032	6.84874	6.72643	6.79499	6.5597	6.52927	6.54794	6.91485	6.64326	6.58501	6.55097	6.59003	6.64914	6.66845	6.51762	6.60096	6.63103	6.61518	6.57768	6.53818	6.57928	6.59257	6.68688	6.60475	6.6064	6.77298	6.74846	6.63978	6.68378	6.55752	6.66588	6.65424	6.60964	6.79711	6.57534	6.52374	6.66776
WNT6	6.72551	6.73942	6.80108	6.64907	6.6689	6.68201	6.72379	6.66755	6.45447	6.44186	6.55099	6.60572	6.5087	6.37349	6.3839	6.45499	6.76216	6.72668	6.74056	6.38531	6.55229	6.79132	6.62713	6.3343	6.48857	6.44723	6.44471	6.44286	6.43805	6.54159	6.41815	6.70427	6.64691	6.4405	6.39472	6.53556	6.42068	6.48932	6.46849	6.39005	6.54466	6.65384	6.51497	6.35266	6.4504	6.48867	6.70355	6.69109	6.75804
WNT5B	6.52568	6.55097	6.55981	6.5618	6.61366	6.54934	6.58072	6.60204	6.74891	6.62066	6.79052	6.83083	6.58021	6.50351	6.53668	6.6025	6.51229	6.55802	6.53396	6.72808	6.61631	6.57424	6.56483	6.64789	6.50772	6.59278	6.59857	6.64466	6.65137	6.93218	6.54289	6.52839	6.56404	6.48945	6.61504	6.85178	6.5922	6.53219	6.8137	6.60469	6.67747	6.6112	6.55218	6.56395	6.55354	6.6174	6.6055	6.60975	6.56729
WNT5A	6.53099	6.54	6.54656	6.49016	6.469	6.53335	6.51661	6.54823	6.52103	6.50133	6.53719	6.45918	6.51951	6.43748	6.61441	6.51582	6.5223	6.51963	6.56514	6.55711	6.43143	6.53748	6.53348	6.47308	6.46628	6.51168	6.52945	6.41888	6.42172	6.48564	6.4398	6.50959	6.50131	6.41215	6.56334	6.4183	6.49569	6.47299	6.52162	6.47487	6.47954	6.44641	6.48131	6.49036	6.5809	6.46914	6.50011	6.51755	6.49227
WNT4	6.48705	6.48456	6.45888	6.46468	6.42008	6.49864	6.42832	6.41519	6.53528	6.50021	6.5045	6.56866	6.58484	6.47946	6.48859	6.4985	6.49738	6.4704	6.4564	6.64979	6.55229	6.46659	6.46856	6.54372	6.51246	6.59367	6.55976	6.49864	6.5231	6.45814	6.49281	6.49719	6.40481	6.51325	6.50045	6.53824	6.54558	6.59477	6.48968	6.48169	6.50841	6.47286	6.53771	6.43677	6.54858	6.45895	6.43872	6.42204	6.53128
WNT3A	6.7236	6.85224	6.87355	6.65697	6.68688	6.86317	6.70975	6.6523	6.52397	6.56339	6.49851	6.56322	6.47517	6.4673	6.4297	6.51845	6.77306	6.78884	6.75239	6.51952	6.52044	6.70781	6.6919	6.48125	6.47043	6.47761	6.54782	6.52557	6.60432	6.55139	6.5546	6.78014	6.68607	6.56929	6.55893	6.41598	6.49835	6.51407	6.50537	6.54958	6.40441	6.71685	6.45452	6.51508	6.51442	6.58545	6.69574	6.77696	6.6681
WNT3	6.51976	6.47634	6.532	6.58774	6.47361	6.47238	6.54404	6.51017	8.06226	7.15823	6.61965	6.5999	6.62199	6.57029	6.54601	6.76017	6.53625	6.55526	6.54076	6.66876	6.59398	6.52951	6.49993	6.58388	6.66473	6.7391	6.56305	6.64043	6.57748	6.54049	6.63838	6.58033	6.55592	6.64525	6.69633	6.61885	6.6418	6.58225	6.54382	6.57092	6.6439	6.54853	6.58433	6.52868	6.60964	6.60183	6.5964	6.59353	6.54103
WNT2B	6.62316	6.62382	6.64107	6.62428	6.64677	6.61737	6.59845	6.66596	6.58238	6.50365	6.5554	6.54533	6.50356	6.55525	6.52371	6.48471	6.67209	6.64562	6.66285	6.54579	6.46092	6.60307	6.66755	6.64789	6.45233	6.51515	6.57058	6.49968	6.54589	6.53344	6.72455	6.59684	6.61622	6.53217	6.49848	6.4522	6.52317	6.49458	6.56685	6.58163	6.55041	6.57256	6.56981	6.53425	6.50227	6.54878	6.59924	6.61928	6.58397
WNT2	6.52256	6.54611	6.47904	6.56637	6.57729	6.5093	6.5347	6.53615	6.52498	6.53145	6.49761	6.52493	6.52869	6.69335	6.56573	6.50633	6.50022	6.48946	6.52818	6.57135	6.53431	6.52791	6.51427	6.51189	6.60001	6.51347	6.57574	6.50717	6.65013	6.53344	6.42034	6.57404	6.4478	6.51504	6.61619	6.59439	6.57697	6.66447	6.52359	6.62316	6.65114	6.52278	6.46837	6.52001	6.54956	6.52672	6.45572	6.51429	6.49659
WNT16	6.57215	6.58562	6.60215	6.63933	6.56708	6.53192	6.59698	6.61195	6.58542	6.54075	6.63267	6.60678	6.63116	6.69335	6.7205	6.61555	6.57832	6.58244	6.55764	6.51387	6.54862	6.58542	6.55798	6.53393	6.57629	6.56599	6.56896	6.55218	6.65251	6.62557	6.52112	6.58136	6.60772	6.64246	6.67304	6.58637	6.54015	6.78716	6.67859	6.75431	6.67011	6.6005	6.61315	6.69347	6.50643	6.59971	6.59947	6.59799	6.57743
WNT11	6.53628	6.57058	6.58819	6.57226	6.56827	6.54966	6.57663	6.5975	6.61171	6.6683	6.58031	6.69432	6.61458	6.58619	6.59496	6.52014	6.55353	6.58092	6.57463	6.66068	6.63696	6.53959	6.52384	6.61276	6.6219	6.53562	6.65432	6.55218	6.73355	6.62681	6.663	6.5948	6.57463	6.6388	6.65535	6.76362	6.63452	6.65756	6.71344	6.55351	6.59617	6.58021	6.63815	6.5466	6.55354	6.57795	6.53399	6.59909	6.54981
WNT10B	7.11769	7.17577	7.26752	6.84101	6.9077	7.03268	6.8885	6.86126	6.48417	6.57316	6.54838	6.61744	6.56787	6.53885	6.44701	6.60938	7.1879	6.97059	7.1147	6.49326	6.44693	6.82441	6.83787	6.51832	6.84234	6.47322	6.53038	6.51948	6.57472	6.51866	6.57397	6.95127	6.83249	6.55289	6.61384	6.58543	6.56991	6.53916	6.58269	6.63422	6.63246	6.823	6.44639	6.50842	6.46938	6.63129	6.93335	6.91064	6.80997
WNT10A	7.06932	7.18875	7.5571	6.91861	6.94981	7.23728	7.06939	7.0043	6.56332	6.64987	6.65879	6.4505	6.79784	6.56856	6.62287	6.57768	7.24156	7.13741	7.1868	6.57597	6.58026	6.94217	6.92756	6.6282	6.5828	6.6454	6.58287	6.63382	6.62867	6.58605	6.57667	6.98044	7.06027	6.52135	6.57161	6.62519	6.54469	6.56189	6.65019	6.6147	6.56304	6.95	6.6028	6.56886	6.67399	6.60609	7.03274	6.8381	6.90447
WNT1	6.47658	6.49244	6.53529	6.502	6.4791	6.48027	6.55346	6.5961	6.84143	7.09554	6.85477	6.7067	6.89834	7.04568	6.8398	6.90476	6.49618	6.52168	6.49781	6.92441	6.78805	6.50417	6.49751	6.81335	6.8549	6.7964	6.9912	6.72548	6.86024	6.70574	6.83625	6.47839	6.55272	6.90094	6.67926	6.79371	6.6765	6.95354	6.66805	6.76409	6.62742	6.60161	6.59489	6.79851	6.65459	6.94091	6.53946	6.47442	6.58058
WNK4	6.48758	6.51574	6.50021	6.48718	6.44985	6.53006	6.46504	6.47848	6.52297	6.60256	6.53465	6.61102	6.60521	6.60508	6.60655	6.54757	6.48727	6.52284	6.50249	6.54579	6.67002	6.49111	6.52597	6.52443	6.58536	6.68508	6.63664	6.50618	6.57834	6.55445	6.5972	6.52839	6.49888	6.58626	6.62557	6.54529	6.62284	6.62648	6.60455	6.58574	6.46828	6.50941	6.54348	6.57648	6.45167	6.5166	6.47678	6.47511	6.45863
WNK3	6.48576	6.46801	6.5084	6.54241	6.4791	6.50441	6.51191	6.46105	6.51726	6.43347	6.54604	6.49859	6.52568	6.55858	6.51229	6.53221	6.49181	6.46266	6.48815	6.5129	6.45569	6.5221	6.49791	6.39276	6.48403	6.53037	6.51599	6.54506	6.50615	6.48214	6.539	6.55099	6.49466	6.48027	6.50717	6.50477	6.53827	6.54964	6.49533	6.52128	6.62184	6.43547	6.58433	6.54373	6.5448	6.51368	6.47104	6.51975	6.57143
WNK2	6.56134	6.5922	6.57864	6.52389	6.57126	6.53335	6.51191	6.54328	6.4765	6.5173	6.57024	6.4739	6.65354	6.68887	6.56488	6.53129	6.55216	6.5702	6.5587	6.56249	6.54143	6.57021	6.55436	6.67576	6.58621	6.54225	6.60487	6.49109	6.56191	6.55445	6.60353	6.55069	6.55446	6.57125	6.59465	6.60104	6.53287	6.58412	6.65457	6.57968	6.62184	6.51037	6.58433	6.58031	6.51633	6.59643	6.51411	6.55718	6.5183
WNK1	8.86838	8.58477	8.70372	8.71906	8.62799	8.91706	8.52297	8.54046	7.63621	7.92384	8.22084	8.18081	8.35295	8.491	8.22855	8.15721	8.64277	8.71883	8.61112	7.84743	8.1124	9.06701	9.29303	8.41683	7.87729	7.82944	7.91076	8.23815	8.21894	8.26123	8.26208	8.68567	8.7421	7.88862	7.90673	7.91377	7.47579	7.87661	8.04927	8.11335	7.8713	8.42971	8.1249	7.74976	7.70061	7.9445	8.7414	8.56684	8.67787
WLS	7.51159	7.60345	6.9228	7.6541	7.842	6.9963	7.85105	8.38652	8.2191	8.31986	7.64766	7.54458	7.61611	7.80977	7.81462	8.00381	6.86505	7.18462	7.2672	7.7185	8.03772	7.56915	7.23719	7.81435	7.50273	7.54768	7.30528	8.03944	7.49844	8.53983	7.97025	7.31137	7.1411	7.8453	7.70503	8.03854	7.85899	7.76937	8.32942	7.71785	7.96952	7.94553	7.96	7.72309	8.24832	7.93321	7.68697	7.68176	7.6289
WISP3	6.6391	6.59947	6.58033	6.54038	6.5719	6.58243	6.53593	6.5516	6.68041	6.54604	6.70908	6.54249	6.55444	6.55603	6.6056	6.63144	6.59058	6.57241	6.60387	6.54481	6.88971	6.63088	6.58618	6.48605	6.55987	6.49494	6.48445	6.6195	6.64764	6.73609	6.4904	6.57805	6.53253	6.56578	6.51084	6.62986	6.6765	6.59374	6.6099	6.62316	6.5259	6.57472	6.73808	6.59947	6.65158	6.60743	6.55228	6.56685	6.54707
WISP2	6.50025	6.50694	6.48445	6.50551	6.45571	6.52216	6.39419	6.52319	6.47538	6.46032	6.48498	6.44009	6.52727	6.59967	6.48682	6.45499	6.48835	6.48276	6.50191	6.41553	6.57078	6.50288	6.46651	6.57681	6.43302	6.45671	6.53126	6.58487	6.50024	6.51585	6.58162	6.48793	6.46911	6.66532	6.49947	6.54	6.46232	6.46382	6.54472	6.57968	6.5311	6.46953	6.55914	6.5475	6.39797	6.5258	6.41265	6.51382	6.49329
WISP1	6.89988	6.87196	6.8617	6.68679	6.67307	6.7444	6.67428	6.70655	6.52872	6.46974	6.42143	6.48639	6.53318	6.55603	6.44791	6.4495	6.7951	6.8363	6.81364	6.44969	6.47937	6.68999	6.62218	6.51189	6.4465	6.40487	6.44671	6.42803	6.47197	6.45332	6.54187	6.79009	6.66309	6.36576	6.49661	6.49625	6.55168	6.5421	6.48548	6.41253	6.4138	6.70904	6.41457	6.4402	6.48979	6.49754	6.65615	6.73527	6.66627
WIPI2	6.7997	7.05915	6.75945	7.43862	7.37385	6.86024	7.39417	7.77855	7.94974	7.91765	7.51302	7.69675	7.80668	7.88052	7.39857	7.71082	6.93603	7.04594	7.3575	7.72173	7.78257	7.33626	7.30802	7.35339	7.34124	7.54768	7.3237	7.50977	7.35834	7.91218	7.51369	6.98098	7.59529	7.6832	7.89	7.85873	7.96279	7.72524	7.76558	7.60713	7.79405	7.78607	7.70757	7.77249	7.92243	7.84164	7.84778	7.33907	7.8337
WIPI1	7.11379	6.9316	6.87726	7.27441	7.16953	6.7008	7.12141	7.55411	7.50759	7.47423	7.53048	7.38767	7.66119	7.66107	7.29101	7.07106	6.74733	7.03427	6.78433	7.33572	7.36014	7.26256	7.5392	7.19745	7.48265	7.52971	7.5557	7.24953	7.26018	7.6418	7.65589	7.15582	7.19907	7.56573	7.19111	7.53169	7.65839	7.43359	7.62562	7.4897	7.50483	7.76088	7.50527	7.7202	7.4711	7.48905	7.46643	7.22461	7.33345
WIPF3	6.59947	6.60151	6.6423	6.58712	6.62244	6.60195	6.60297	6.56124	6.54109	6.62822	6.51665	6.51207	6.53476	6.58781	6.59907	6.45152	6.62655	6.61725	6.62338	6.51695	6.48257	6.58573	6.59731	6.48125	6.53736	6.54751	6.50703	6.61284	6.48595	6.59394	6.53702	6.61882	6.61606	6.46335	6.5424	6.5567	6.5708	6.4936	6.55221	6.63978	6.63931	6.60182	6.47219	6.64013	6.57663	6.55774	6.59701	6.62378	6.60126
WIPF2	6.80539	6.93236	6.98923	6.80158	6.82487	7.03163	6.86029	6.84243	6.77626	6.66339	6.58738	6.78594	6.89024	6.68719	6.72161	6.62044	6.96097	6.88259	6.85442	6.73465	6.68091	6.82546	6.78282	6.70555	6.55378	6.57569	6.65047	6.68854	6.72902	6.79465	6.64495	6.86859	6.84564	6.57831	6.741	6.78018	6.72872	6.80947	6.87459	6.57378	6.67599	6.84899	6.81527	6.69838	6.62848	6.7245	6.75597	6.8642	6.81609
WIPF1	9.02992	8.81123	8.46221	8.97415	8.70208	9.13902	8.67318	8.67406	8.54544	8.00948	8.74271	8.72501	8.6468	8.48916	8.44991	8.43192	8.84969	8.58888	8.65533	8.4435	8.1784	9.52644	10.0402	8.79753	8.471	8.74052	8.7448	8.54193	8.62184	7.83725	8.75973	8.42819	8.57325	8.05149	8.45162	8.32923	8.0676	8.55356	8.44972	8.61135	8.66828	8.36722	8.33143	8.8733	8.24411	8.29669	8.89579	9.11082	8.6962
WIF1	7.38283	7.66198	7.94673	6.98466	7.04546	7.42403	7.03174	7.06033	6.21909	6.36443	6.43411	6.38033	6.42887	6.39507	6.41542	6.40702	7.72593	7.59492	7.64379	6.29778	6.32869	6.9077	6.90353	6.38749	6.39787	6.25416	6.45741	6.37104	6.40599	6.39164	6.47048	7.55479	7.12107	6.49151	6.38469	6.31087	6.38365	6.34782	6.38704	6.32938	6.38553	7.22237	6.38675	6.4343	6.39318	6.2793	7.11418	7.21051	7.05146
WHRN	6.49482	6.50643	6.52754	6.52352	6.54042	6.5017	6.57533	6.51801	6.8577	6.75425	6.69314	6.77224	6.86633	6.63484	6.75151	6.72134	6.51862	6.51582	6.49262	6.78358	6.83976	6.52105	6.5206	6.61177	6.8259	6.68668	6.67126	6.78129	6.83124	6.72553	6.66449	6.51969	6.6005	6.91983	6.82094	6.79222	6.80172	6.85309	6.70214	6.64136	6.81055	6.50399	6.83547	6.75113	7.00136	6.58731	6.57684	6.50651	6.53708
WHAMMP3	7.16641	7.1628	7.63182	6.91123	6.81173	7.1868	6.91413	6.85042	6.42065	6.50365	6.47174	6.38738	6.48405	6.43514	6.41642	6.47179	7.3588	7.41366	7.11311	6.45083	6.42257	6.93652	6.87106	6.49186	6.39559	6.49204	6.44208	6.46037	6.46019	6.43749	6.44489	6.9008	6.81112	6.4714	6.39356	6.51327	6.50301	6.52148	6.57915	6.42128	6.46595	6.94183	6.49315	6.51508	6.54378	6.42689	7.00036	6.9214	6.82775
WHAMMP2	6.78229	6.7692	6.80404	6.67746	6.69005	6.77985	6.71164	6.67715	6.54791	6.59898	6.66285	6.71288	6.59862	6.51319	6.50536	6.61444	6.81885	6.75957	6.74381	6.56706	6.64454	6.65057	6.65896	6.63275	6.56825	6.55983	6.55359	6.57607	6.59487	6.59504	6.78292	6.77827	6.67898	6.53396	6.6716	6.53824	6.53562	6.64243	6.52257	6.60696	6.63931	6.68747	6.6256	6.56786	6.63976	6.58174	6.70925	6.68574	6.67782
WHAMMP1	6.51587	6.51034	6.49341	6.50037	6.52861	6.50021	6.45598	6.52457	6.54206	6.47214	6.45635	6.4505	6.38799	6.44454	6.53441	6.45258	6.49091	6.50917	6.51518	6.47863	6.50676	6.49848	6.52384	6.53393	6.48756	6.53739	6.46353	6.504	6.511	6.4784	6.43862	6.51899	6.52052	6.53134	6.48979	6.46345	6.50393	6.5331	6.36798	6.45895	6.53802	6.48346	6.4567	6.50656	6.57091	6.50551	6.49947	6.48143	6.54456
WHAMM	7.23993	7.03558	6.83036	7.36021	7.17811	7.16506	7.40522	7.24307	7.62287	7.58817	7.3177	7.03393	7.70862	7.49596	7.46576	7.60878	6.90186	6.80306	6.83721	7.63133	7.79055	7.25618	7.33298	7.74239	7.62942	7.66433	7.57593	7.68507	7.38201	7.54768	7.25909	6.93227	7.00031	7.32919	7.44184	7.35156	7.47731	7.46308	7.25086	7.35984	7.27575	7.19771	7.40733	7.26042	7.43424	7.59171	7.32919	7.229	7.31809
WFS1	6.80435	6.85276	6.80475	6.87964	6.89988	6.82597	6.93236	7.17944	7.28759	7.44108	7.32751	7.00886	7.27074	7.24782	7.13372	7.23497	6.81666	6.87399	6.83527	7.38724	7.22812	6.88078	6.72015	7.05721	7.20202	7.21204	7.04829	7.04669	6.95211	7.15706	7.07833	7.02659	6.85281	7.24275	7.20346	7.12948	7.27151	7.29707	7.34063	7.03544	7.14202	7.01216	7.22187	7.36656	7.40102	7.2206	6.95065	6.84413	7.09151
WFIKKN2	6.48867	6.46355	6.46105	6.46655	6.45448	6.51284	6.42563	6.35324	6.43482	6.55873	6.38676	6.45724	6.41285	6.49301	6.33608	6.45379	6.45612	6.44723	6.49633	6.48751	6.49919	6.47952	6.49721	6.46462	6.41842	6.43453	6.50527	6.46847	6.44144	6.43854	6.41349	6.45248	6.47763	6.4017	6.36046	6.45527	6.38501	6.47192	6.51122	6.42369	6.49553	6.46736	6.47666	6.52286	6.52331	6.49435	6.47617	6.46266	6.38752
WFIKKN1	6.56629	6.57578	6.57847	6.53295	6.50056	6.5702	6.52964	6.5374	6.48812	6.52665	6.47565	6.44118	6.49533	6.46422	6.38921	6.39642	6.61768	6.55959	6.56282	6.48551	6.52228	6.5358	6.5603	6.52695	6.48313	6.45671	6.50703	6.55988	6.4943	6.43191	6.49164	6.53042	6.57608	6.421	6.53795	6.49915	6.54907	6.49551	6.47501	6.51183	6.49893	6.56211	6.57066	6.42024	6.54285	6.5258	6.53136	6.56904	6.56186
WFDC9	6.53124	6.55719	6.56848	6.52389	6.53792	6.58203	6.56718	6.53048	6.60294	6.57711	6.57812	6.6099	6.54359	6.65101	6.60385	6.57431	6.57619	6.56033	6.57534	6.54579	6.6231	6.56733	6.53684	6.56454	6.60749	6.58031	6.73894	6.63622	6.61202	6.62439	6.57571	6.5716	6.55838	6.58532	6.6364	6.6019	6.56216	6.55337	6.55593	6.60696	6.55302	6.57133	6.56487	6.59947	6.56451	6.66094	6.57999	6.5497	6.55435
WFDC8	6.58142	6.55568	6.57214	6.5636	6.57606	6.56457	6.54005	6.48597	6.58238	6.55409	6.60757	6.66246	6.54359	6.53711	6.58238	6.53048	6.58137	6.52762	6.55178	6.6702	6.67144	6.56425	6.55285	6.52617	6.58708	6.54307	6.5424	6.55423	6.59099	6.585	6.59322	6.56873	6.55895	6.55924	6.50539	6.63325	6.53287	6.46273	6.46519	6.60256	6.69985	6.49903	6.67573	6.76133	6.62996	6.51368	6.52377	6.53739	6.55503
WFDC6	6.56107	6.5508	6.53762	6.55889	6.52374	6.56355	6.52877	6.52872	6.5182	6.49488	6.56339	6.51386	6.55295	6.48519	6.52371	6.53653	6.52867	6.5469	6.58005	6.54481	6.48715	6.56844	6.57957	6.46354	6.48665	6.50435	6.46848	6.47193	6.45309	6.46156	6.48828	6.55927	6.54944	6.5195	6.45754	6.46148	6.49749	6.51008	6.53292	6.55551	6.52785	6.55202	6.52867	6.51311	6.48225	6.55386	6.56856	6.52374	6.48817
WFDC5	6.66961	6.72352	6.75541	6.67251	6.62869	6.67579	6.68117	6.70546	6.57079	6.54604	6.52287	6.5232	6.57155	6.53297	6.64579	6.59011	6.73891	6.74798	6.77557	6.591	6.64454	6.66848	6.65957	6.54765	6.58867	6.50053	6.59685	6.57006	6.5891	6.55731	6.54389	6.72062	6.69943	6.61406	6.55893	6.57503	6.56471	6.60588	6.61664	6.61363	6.53905	6.67079	6.49215	6.51015	6.59654	6.65776	6.66181	6.68778	6.673
WFDC3	6.65666	6.6635	6.67329	6.61521	6.72842	6.60603	6.61367	6.62054	6.82977	7.07867	6.92246	6.83702	6.90217	6.99377	6.76491	7.07998	6.59499	6.59365	6.58912	6.67844	6.71041	6.65616	6.70941	6.89673	6.94495	6.55543	6.67818	6.57703	7.10191	6.85167	6.80921	6.62573	6.57369	6.72872	6.80814	7.01299	6.88006	6.7177	6.81689	6.61363	6.69129	6.68713	6.89001	7.0488	6.6988	6.75876	6.64122	6.68111	6.66093
WFDC13	6.47575	6.46698	6.48555	6.46353	6.42008	6.51625	6.37832	6.41063	6.42922	6.44551	6.54117	6.36456	6.45783	6.38655	6.38921	6.35864	6.48769	6.52695	6.47557	6.46859	6.37669	6.52025	6.49311	6.46867	6.45437	6.46597	6.36064	6.33587	6.44144	6.52623	6.41349	6.43207	6.41283	6.45344	6.48054	6.40355	6.40876	6.42876	6.47827	6.57092	6.48777	6.4699	6.4095	6.48416	6.42057	6.35181	6.54191	6.51804	6.44393
WFDC12	6.55965	6.57058	6.6022	6.55925	6.51564	6.58055	6.48739	6.54042	6.56617	6.60478	6.62404	6.51757	6.55084	6.6487	6.51871	6.50111	6.57364	6.58611	6.57125	6.64086	6.53598	6.60477	6.56442	6.49925	6.52726	6.53827	6.61605	6.4942	6.4578	6.40534	6.52629	6.56005	6.54214	6.56092	6.56889	6.53556	6.59498	6.58051	6.63354	6.4932	6.53395	6.55174	6.56289	6.516	6.50834	6.49435	6.53946	6.54078	6.52789
WFDC11	6.56732	6.54878	6.55518	6.59866	6.49945	6.55586	6.5114	6.55198	6.47746	6.45593	6.59977	6.47495	6.46269	6.48139	6.50718	6.49027	6.55353	6.56292	6.54709	6.49517	6.56647	6.56211	6.56798	6.41295	6.56487	6.48165	6.53209	6.48687	6.4943	6.4952	6.54086	6.57303	6.5186	6.55382	6.46072	6.61885	6.47684	6.55238	6.48235	6.50281	6.45632	6.55174	6.43919	6.52381	6.494	6.48233	6.56289	6.54111	6.5441
WFDC10B	6.49383	6.54611	6.53958	6.46596	6.52374	6.51095	6.54603	6.56267	6.59996	6.52033	6.50789	6.51757	6.5772	6.55858	6.47547	6.6025	6.51298	6.5528	6.5278	6.57323	6.50495	6.53655	6.52965	6.58207	6.52471	6.51863	6.55025	6.50717	6.57278	6.51368	6.59434	6.54871	6.55508	6.53577	6.5433	6.47281	6.47288	6.60799	6.46849	6.5525	6.53005	6.50733	6.56981	6.45296	6.55258	6.50351	6.52865	6.51286	6.55011
WFDC10A	6.46247	6.46976	6.4586	6.4753	6.54908	6.465	6.47361	6.54964	6.6823	6.62327	6.71473	6.66536	6.71813	6.87717	6.62102	6.61338	6.4886	6.49221	6.47663	6.72149	6.72067	6.44379	6.41405	6.74789	6.58112	6.61318	6.66688	6.6624	6.56914	6.57604	6.67872	6.50019	6.48257	6.74558	6.61504	6.68111	6.78642	6.61987	6.57533	6.56062	6.59184	6.49362	6.6802	6.60872	6.6018	6.69691	6.37137	6.48962	6.425
WFDC1	6.58854	6.57378	6.59821	6.51572	6.52191	6.5451	6.57055	6.56887	6.5362	6.49903	6.49851	6.59518	6.51336	6.54619	6.43302	6.53977	6.568	6.55783	6.55603	6.57049	6.55936	6.57812	6.59389	6.47699	6.67442	6.52505	6.53209	6.6267	6.55902	6.51961	6.4538	6.58392	6.54944	6.53306	6.53086	6.58543	6.5114	6.56287	6.57729	6.56165	6.49784	6.59796	6.64553	6.48618	6.57297	6.52772	6.52598	6.522	6.53579
WEE2-AS1	6.60168	6.60043	6.59278	6.65503	6.61277	6.5704	6.62323	6.60599	6.77428	6.85232	6.86782	6.92077	6.62104	6.83244	6.8328	6.81112	6.59615	6.59096	6.58108	6.89753	6.85135	6.60624	6.5783	6.84575	6.83203	6.78633	6.92662	6.75453	6.99783	6.93218	6.91846	6.63484	6.62055	7.12309	6.87592	6.94707	6.93372	7.00188	6.76127	6.93618	6.85574	6.59143	6.932	6.96214	6.97988	6.89915	6.63519	6.64985	6.59698
WEE1	6.64288	6.70285	6.63217	6.75034	6.65929	6.67758	6.74884	6.81195	6.99724	6.7401	6.63003	7.0647	7.22729	7.00938	7.05665	6.98999	6.68483	6.73724	6.71441	6.57135	6.70454	6.83273	6.98325	6.80614	6.96736	6.93267	6.94766	6.98481	6.79943	6.66053	6.76863	6.71804	6.78143	6.63124	6.85831	6.67954	6.79087	6.86455	6.63219	6.91005	6.85445	6.73762	6.86288	6.91705	6.62556	6.87086	6.78031	6.73087	6.87163
WDYHV1	6.79993	6.83252	6.71336	6.91904	6.8359	6.9487	7.06452	7.0512	7.20685	7.33315	6.67544	6.96309	7.19446	7.35539	7.01253	7.15376	6.72813	6.78446	6.77592	7.08713	7.07567	6.92359	6.9192	7.01268	6.97359	6.90868	7.13521	6.90464	6.98964	7.07833	6.98415	6.6928	6.79345	6.94323	6.90676	7.17185	7.1147	7.0478	7.33534	6.96248	7.04647	6.93742	7.01679	7.10983	6.68559	7.19424	6.94236	6.94928	7.04634
WDTC1	6.70677	6.73282	6.76819	6.6317	6.67899	6.71883	6.6664	6.65674	6.37733	6.45593	6.46364	6.56223	6.39083	6.41291	6.41443	6.24892	6.77938	6.71551	6.71733	6.48551	6.3559	6.70715	6.9038	6.3863	6.36276	6.40171	6.30617	6.42921	6.44817	6.40534	6.31281	6.74968	6.67147	6.3617	6.41679	6.38179	6.29271	6.39111	6.38477	6.33929	6.34469	6.66439	6.38816	6.32849	6.37883	6.3372	6.63921	6.67592	6.68548
WDSUB1	7.63864	7.16795	6.95847	7.53344	7.52861	7.46396	7.25711	7.31026	7.50491	7.31982	7.32857	7.50839	7.3771	7.47423	7.65802	7.35681	7.01735	7.0505	7.05709	7.106	7.4196	7.40033	7.5942	7.3868	7.24906	7.51078	7.30711	7.40785	7.40121	7.171	7.28237	7.50767	7.11187	7.24813	7.12133	6.93296	7.13987	7.16901	6.99955	7.44688	7.44797	7.22635	7.36691	7.29921	7.36622	7.27016	7.46297	7.2262	7.50781
WDR97	6.62452	6.57927	6.57885	6.60549	6.60979	6.55518	6.68818	6.66625	6.83752	6.70288	6.99157	6.6832	6.60864	6.679	6.81519	6.81112	6.62005	6.58313	6.57576	6.64335	6.98856	6.5689	6.57818	6.82977	6.79258	6.61754	6.58549	6.98232	7.0445	6.76041	6.75588	6.56547	6.67518	6.79796	7.10793	6.75025	6.90658	7.00322	6.82749	6.96093	7.03661	6.65432	6.69573	6.80812	6.78597	6.7884	6.68294	6.63623	6.61006
WDR93	6.50983	6.54017	6.52963	6.5128	6.53953	6.51478	6.47497	6.4962	6.60844	6.58533	6.6505	6.63215	6.72206	6.59967	6.57582	6.57934	6.55037	6.53077	6.52243	6.6457	6.69985	6.52925	6.53282	6.51455	6.62884	6.69627	6.59857	6.58487	6.57834	6.57009	6.539	6.54837	6.52765	6.65062	6.62789	6.57001	6.6406	6.558	6.55221	6.514	6.50001	6.53373	6.57739	6.59207	6.60626	6.577	6.52275	6.52602	6.48072
WDR92	6.97462	6.84016	6.77865	7.17952	6.98985	6.80328	7.05611	6.98503	7.51159	7.17655	7.21079	6.97574	7.39642	7.42317	7.27887	7.35891	6.82921	6.96354	6.80141	7.2557	7.26018	6.88019	6.87464	7.21431	7.16213	7.09703	7.13792	7.09048	7.10963	7.28522	6.97862	6.92274	7.08251	7.18577	7.07896	7.1125	7.27887	7.24222	7.14671	7.1366	7.03152	7.0647	7.24906	7.27365	7.20522	7.23418	7.07972	7.15328	7.08738
WDR91	6.85076	6.89322	6.63768	6.99578	7.1115	6.81	7.45443	7.6363	7.76263	7.58173	7.70358	7.73615	7.49782	7.66608	7.57817	7.54305	6.83761	6.88443	6.81364	7.64894	7.61367	7.04634	6.98065	7.49917	7.87973	7.57362	7.51159	7.55525	7.51421	7.58949	7.63168	6.87098	7.02653	7.65945	7.55295	7.6209	7.7313	7.63689	7.80783	7.83143	7.55662	7.08515	7.68755	7.5265	7.61337	7.65054	6.8981	7.00194	7.08675
WDR90	6.71578	6.64121	6.64295	6.66465	6.59137	6.59627	6.63532	6.61932	6.51221	6.55013	6.52201	6.59429	6.59954	6.54782	6.51698	6.61752	6.6328	6.63564	6.62301	6.53758	6.53062	6.62284	6.60058	6.5919	6.64643	6.75883	6.75086	6.54213	6.51276	6.65306	6.52629	6.62544	6.64218	6.54471	6.56334	6.48963	6.60357	6.73142	6.66074	6.52031	6.59184	6.65816	6.53977	6.45401	6.52331	6.5258	6.59857	6.62067	6.65157
WDR89	6.58363	6.59631	6.59269	6.60186	6.57021	6.57619	6.6496	6.5975	6.58238	6.57016	6.54279	6.65428	6.57793	6.509	6.7205	6.59337	6.58312	6.6047	6.58532	6.65646	6.77295	6.58395	6.56516	6.70266	6.86142	6.72897	6.6598	6.60616	6.64378	6.59504	6.61529	6.54672	6.59096	6.62288	6.59285	6.62305	6.60839	6.61114	6.55309	6.69895	6.59828	6.56685	6.67716	6.71604	6.65459	6.67017	6.61959	6.63422	6.60442
WDR88	6.35379	6.28372	6.17226	6.34135	6.3687	6.30138	6.26826	6.33358	6.42182	6.33119	6.39377	6.36802	6.40832	6.43305	6.3944	6.37881	6.23078	6.26911	6.33781	6.33799	6.48931	6.26401	6.29538	6.34383	6.3579	6.39833	6.41822	6.55786	6.43003	6.38694	6.38447	6.2823	6.39082	6.35015	6.38694	6.42714	6.40431	6.33837	6.25695	6.26782	6.4525	6.38157	6.40484	6.23412	6.35944	6.45076	6.30628	6.34782	6.32539
WDR87	6.49025	6.48195	6.48638	6.3975	6.44194	6.49073	6.4917	6.44047	6.56898	6.61057	6.56339	6.59785	6.47781	6.48692	6.53204	6.52358	6.46038	6.49279	6.48215	6.54396	6.59972	6.49409	6.44784	6.62024	6.56245	6.55123	6.51683	6.58292	6.62295	6.56302	6.5546	6.49349	6.42983	6.52766	6.56428	6.52758	6.63691	6.53574	6.57823	6.59725	6.53905	6.42646	6.52385	6.58135	6.59957	6.55285	6.4676	6.48474	6.4173
WDR86	6.54853	6.63193	6.48131	6.53383	6.55574	6.48801	6.73019	6.84001	6.85067	6.98392	6.81173	6.71615	6.75334	7.02038	6.52533	6.82921	6.58164	6.50514	6.48518	6.8058	6.64088	6.52879	6.48839	6.6431	6.56245	6.79925	6.63444	6.70441	6.8174	6.77951	7.06901	6.52264	6.55673	7.0776	7.11676	6.64291	7.03737	6.94263	6.89792	6.76053	6.76729	6.53688	6.98232	6.88433	7.20522	7.04441	6.59558	6.5611	6.76525
WDR83OS	9.51441	9.65554	9.93596	9.54877	9.52644	9.56559	9.77483	9.97336	9.73308	9.98305	9.65087	9.77408	9.76055	9.86672	9.54057	9.60241	9.34794	9.65799	9.5504	9.64061	9.74826	9.8574	9.8959	9.50166	9.21645	9.50718	9.48901	9.11357	9.36087	9.73871	9.55358	9.74912	9.61416	9.59676	9.63747	9.72686	9.81213	9.75856	9.88604	9.5943	9.79174	9.89675	9.44791	9.72686	9.6329	9.52737	9.68563	9.84604	9.79019
WDR83	6.75718	6.80132	6.71253	7.00767	7.05605	6.68322	7.04305	7.06704	7.20792	7.29414	7.22612	6.98035	7.19205	7.02412	7.13734	7.20952	6.78903	6.81861	6.80544	7.23107	7.14711	6.70219	6.70665	6.9049	7.04773	7.00129	6.97333	7.12845	6.96328	7.10371	7.14386	6.84168	6.86612	7.12177	7.17401	7.21776	6.92441	7.07591	7.12328	7.1325	7.0753	6.9247	7.14862	7.22876	7.24431	7.07861	6.88219	7.144	7.10495
WDR82	10.0165	9.60502	9.77523	9.85541	9.53968	9.75721	10.1381	10.2525	9.70085	9.51527	9.45165	9.25551	9.62807	10.3113	9.7568	9.79058	9.47768	9.42005	9.17773	9.69797	9.30381	10.4469	10.2267	9.66713	10.0154	9.43128	9.46697	9.12472	9.26552	9.6199	9.34828	9.45539	9.53875	9.01126	9.1129	9.38519	9.03356	9.54149	9.43767	9.29403	9.05312	9.47062	9.73776	9.59749	9.02505	9.38375	9.65714	10.01	9.70605
WDR81	6.58412	6.61956	6.70287	6.84916	6.65929	6.64154	7.03703	6.95286	7.49984	7.05074	6.82824	7.14326	7.19612	7.61906	7.22605	7.18605	6.77212	6.70847	6.67742	7.56948	6.98738	7.14955	7.17447	6.60097	7.16431	6.621	6.63013	7.13038	7.15134	7.37396	7.26547	6.63824	6.74306	7.20421	7.50654	6.56222	6.88884	7.83703	7.57123	7.15344	7.25672	7.03774	7.51492	7.06863	7.06303	6.93985	6.83635	6.95956	6.92115
WDR78	6.54111	6.56921	6.58474	6.52882	6.52813	6.57846	6.53094	6.55407	6.50923	6.42964	6.49405	6.38738	6.42402	6.47946	6.45251	6.45811	6.59148	6.58796	6.5828	6.52044	6.51233	6.54294	6.55118	6.46044	6.44547	6.45565	6.42979	6.42443	6.46644	6.46846	6.39756	6.57051	6.56374	6.41751	6.50912	6.52042	6.51872	6.37175	6.47932	6.50579	6.39836	6.55556	6.49215	6.48724	6.51442	6.55071	6.55857	6.55048	6.51778
WDR77	6.70867	6.84051	6.83036	7.03361	6.83733	6.75182	7.04142	7.16671	7.31417	7.44786	7.30617	7.44459	7.39782	7.55548	7.34846	7.35438	6.71935	6.74432	6.73054	7.43585	7.49717	6.81278	6.91583	7.31989	7.46098	7.31934	7.42257	7.58029	7.23365	7.3573	7.37416	6.81273	7.02209	7.43368	7.41872	7.3237	7.34622	7.36282	7.40461	7.49139	7.37301	7.00063	7.48634	7.36333	7.44543	7.53479	6.91028	7.04845	6.99009
WDR76	6.45332	6.3903	6.39591	6.45192	6.34164	6.42149	6.50796	6.40382	6.55649	6.50801	6.4727	6.48426	6.52489	6.50721	6.53739	6.49223	6.41446	6.40333	6.45478	6.50855	6.52419	6.42041	6.41563	6.47191	6.55202	6.48274	6.49411	6.52148	6.4943	6.53445	6.43104	6.3772	6.38648	6.49517	6.5244	6.52219	6.47083	6.51692	6.46166	6.5233	6.54946	6.42825	6.45331	6.49256	6.41823	6.47463	6.44791	6.48071	6.47158
WDR75	9.09929	8.64433	7.69541	8.86916	8.88946	8.75324	8.21894	8.37925	7.9347	7.8868	8.47033	8.64061	7.94537	7.77277	9.01405	8.56646	9.04131	8.26223	8.59713	8.30842	8.43746	8.47033	8.47515	8.80297	8.1674	8.78361	8.6882	8.68106	8.86044	8.42184	8.6138	8.7773	8.8279	8.51868	8.75909	8.50014	8.44851	8.27122	8.1388	8.65488	8.5821	8.10948	8.51019	8.25741	7.92582	8.1674	8.32204	8.44175	8.14299
WDR74	7.99012	8.07632	7.81993	8.31568	8.2047	7.87466	8.19765	8.22909	8.80505	8.77677	8.31613	8.16468	8.34004	8.4433	8.2609	8.44682	8.21751	8.15009	8.24264	8.60498	8.65533	7.93205	7.52342	8.16577	7.95112	8.26351	8.16845	8.30732	8.34073	8.20245	8.14236	8.47983	8.41702	8.42802	8.50404	8.27499	8.246	8.43966	8.41182	8.26223	8.20338	8.18534	8.32247	8.52685	8.55026	8.41219	8.1539	8.181	8.32802
WDR73	6.75328	6.69719	6.61093	7.47635	7.29268	6.73024	7.56462	7.60111	7.65363	7.52784	7.59622	7.04669	7.48753	7.78106	7.5709	7.63144	6.73216	6.74573	6.76363	7.70312	7.85145	6.7044	6.70688	7.70291	7.88944	7.82533	7.80461	7.70312	7.72756	7.68418	7.46502	6.86664	7.39086	7.71861	7.92256	7.80099	7.67909	7.64481	7.64347	7.68197	7.75592	7.42656	7.72138	7.45607	7.84379	7.72138	7.13286	7.23125	7.35713
WDR72	6.61788	6.59647	6.61421	6.56148	6.57963	6.63623	6.57923	6.57222	6.47538	6.44653	6.53894	6.63333	6.54271	6.46217	6.57747	6.59607	6.63375	6.63375	6.59933	6.48457	6.56104	6.60542	6.59491	6.65304	6.51522	6.51515	6.46953	6.45167	6.55798	6.50349	6.47591	6.62107	6.54412	6.55757	6.49661	6.52126	6.46569	6.54587	6.41516	6.516	6.5259	6.58921	6.47219	6.55927	6.4962	6.55175	6.60575	6.58667	6.58972
WDR70	8.04642	8.11543	7.80216	8.34261	8.17621	7.70515	8.23337	8.10493	8.21715	8.08313	8.31647	8.3027	8.14761	8.29178	8.37613	8.35331	7.67388	7.7215	7.92486	8.02205	8.10426	8.08755	8.15061	8.08179	8.0047	8.04985	8.14498	8.0823	8.05779	8.0705	8.14236	7.77907	8.02357	7.98281	8.12077	8.03229	8.22785	8.19119	8.22326	7.98597	8.2827	8.05402	8.34529	8.11692	8.33437	8.40126	7.93999	8.04677	8.14978
WDR7	7.25875	7.50545	7.44381	7.87479	7.62433	7.6091	7.75317	7.87531	7.7597	7.78812	7.89633	8.32217	8.01223	7.88277	7.95022	7.96473	7.45431	7.48662	7.53986	7.94824	7.98629	7.93695	8.44286	7.66647	7.60024	7.73771	7.87884	7.92243	7.82312	7.83725	8.01208	7.61047	7.65054	7.93321	7.95063	7.6827	7.83345	8.0047	7.86854	7.87311	7.86337	7.69284	7.99562	7.90867	7.842	8.03713	7.93205	7.85067	7.82688
WDR66	6.61643	6.57674	6.56616	6.50894	6.54042	6.61261	6.55123	6.59645	6.50633	6.51313	6.45635	6.49761	6.44914	6.42435	6.54049	6.55492	6.56991	6.55296	6.59278	6.41077	6.46491	6.57245	6.61251	6.45929	6.36527	6.39833	6.46848	6.46847	6.43688	6.49726	6.54187	6.53497	6.56293	6.51504	6.51084	6.46889	6.60054	6.49938	6.54472	6.46605	6.47954	6.61145	6.44505	6.468	6.47362	6.44257	6.57816	6.55156	6.5415
WDR64	6.68952	6.70233	6.7307	6.65084	6.64706	6.65672	6.64863	6.63458	6.5013	6.45109	6.62656	6.48127	6.44331	6.51932	6.52371	6.47179	6.70208	6.72861	6.69172	6.49621	6.58668	6.65505	6.59753	6.48125	6.56245	6.50151	6.50044	6.57006	6.58816	6.55033	6.48934	6.71361	6.61007	6.54829	6.52994	6.48073	6.55783	6.5024	6.52908	6.50477	6.54196	6.64202	6.61635	6.56786	6.59542	6.58637	6.64779	6.65709	6.6606
WDR63	6.56192	6.55145	6.55518	6.48034	6.53287	6.57399	6.5654	6.5096	6.40263	6.37452	6.50104	6.56769	6.40552	6.42555	6.51462	6.46596	6.57289	6.58868	6.53236	6.45611	6.48039	6.58207	6.58983	6.58463	6.42802	6.42067	6.43991	6.51561	6.42284	6.46846	6.3549	6.53289	6.54829	6.52678	6.39737	6.3808	6.4021	6.49835	6.44538	6.43748	6.51976	6.51787	6.42817	6.42374	6.38619	6.46682	6.53985	6.5848	6.53458
WDR62	6.46594	6.44964	6.47927	6.50145	6.44914	6.48298	6.49761	6.53244	6.54011	6.60256	6.50195	6.4918	6.38141	6.56544	6.53035	6.4561	6.48439	6.46499	6.46084	6.55535	6.528	6.46095	6.46013	6.50564	6.48227	6.50151	6.49957	6.58292	6.56824	6.53044	6.57571	6.45502	6.41004	6.53481	6.50448	6.50102	6.53659	6.50039	6.50444	6.51916	6.56687	6.51382	6.54074	6.62099	6.50643	6.46347	6.51411	6.47013	6.46507
WDR61	9.32847	9.53158	9.31975	9.39685	9.27104	9.1023	9.40533	9.45022	9.73409	9.97336	9.75104	9.83278	9.41489	9.57254	9.62312	9.74215	9.32665	9.65886	9.50547	9.64303	9.61328	9.23214	9.50385	9.78479	9.7667	9.22482	9.93482	9.66574	9.64622	9.80405	9.66223	9.39426	9.45826	9.78799	9.73952	9.61328	9.97984	9.84315	9.79748	9.59574	9.78925	9.62971	9.88984	9.80405	9.81828	9.83664	9.67158	9.53478	9.24067
WDR60	6.65503	6.81362	6.66706	6.99517	6.85015	6.689	6.79822	6.8848	7.08681	6.77916	7.21231	7.30535	7.06323	7.07028	6.97303	7.02252	6.79995	6.7125	6.75756	6.88934	6.97543	6.97855	6.77759	7.03075	6.96632	7.00576	7.06461	7.12845	7.2247	7.08515	7.27791	6.76299	6.92807	7.20051	7.10457	7.01539	7.13987	7.21601	7.04408	7.19147	7.31367	6.77827	7.13214	6.96027	7.0644	7.16738	6.75435	6.83561	6.81821
WDR6	9.88793	9.89964	9.73824	9.98867	9.94097	10.1153	10.2753	10.2414	10.361	10.4675	10.4174	10.3221	10.1519	10.364	9.88884	9.81264	10.4511	10.056	10.0036	10.7422	10.6681	10.361	10.0654	10.2797	10.3523	10.3479	10.3833	10.4484	10.6835	10.3033	10.3266	10.2582	10.2017	10.5505	10.7469	10.2511	10.4055	10.3669	10.3508	10.5715	10.1227	9.90675	10.687	10.6696	10.3802	10.2712	10.1899	9.98544	10.3336
WDR5B	6.52657	6.6201	6.55076	6.6976	6.6683	6.55328	6.6401	6.6747	6.76358	6.89568	6.95843	6.96187	7.10634	7.01928	7.03297	7.04353	6.57966	6.54094	6.59957	6.96432	6.79676	6.69853	6.60286	6.96524	6.92129	6.95685	7.08429	6.8243	7.03511	6.84987	7.07603	6.57277	6.68029	6.76012	6.8308	7.13506	6.92441	7.08239	7.05289	6.95484	6.82099	6.58637	6.89932	6.95187	7.05593	6.73244	6.62185	6.75723	6.6313
WDR59	8.77186	8.89796	8.45305	8.98799	8.94789	8.77778	9.05513	8.90882	9.11323	8.94364	9.13902	8.97804	9.05885	9.11	9.21236	9.01998	9.23008	8.99541	8.88395	9.32993	9.1731	8.84647	8.74293	9.27885	9.07622	9.19633	9.08705	9.16446	9.08843	8.78135	9.04052	8.9727	9.00666	9.35732	9.31761	9.262	9.10703	9.19565	9.2525	9.22734	9.0698	8.95518	9.27366	9.17456	9.1396	9.10525	9.00238	8.82312	8.94523
WDR55	7.1628	7.0653	6.94961	7.02628	6.88554	7.2993	7.24424	7.15831	7.26448	7.04325	6.97827	6.82551	7.65744	7.3009	7.07715	7.06522	7.20926	7.12774	7.1201	7.22275	7.06248	7.35322	7.24115	7.32982	7.28274	6.92917	6.97914	7.26744	7.10412	7.15316	7.24404	7.0969	7.38637	6.80321	6.98917	7.10312	6.90193	7.1933	6.88884	7.17214	6.87275	7.47568	7.11931	6.82268	6.8204	7.00744	7.37959	7.25086	7.19111
WDR54	8.76898	8.85088	8.84494	9.03525	9.00939	9.09757	9.08609	9.24675	9.52566	9.74731	9.36502	9.6108	9.44707	9.50166	9.18865	9.35732	9.22167	9.05677	8.95365	9.86828	9.56951	9.10648	9.16016	9.05911	9.47138	9.02681	9.55679	9.05448	9.20078	9.16254	9.45741	8.80951	8.98032	9.45395	9.56522	9.03555	9.19953	9.70697	9.39275	9.36612	9.0181	8.98954	9.58023	9.58746	9.27917	9.57591	9.07763	9.02505	9.24869
WDR53	7.26389	7.36937	7.24708	7.35926	7.29069	7.37046	7.45771	7.47099	7.26332	7.50464	7.52058	7.52892	7.59901	7.37903	7.38212	7.33178	7.47019	7.28971	7.31443	7.35099	7.25553	7.68937	7.88334	7.39868	7.48152	7.31201	7.46278	7.40968	7.25559	7.31586	7.22173	7.27025	7.2788	7.32991	7.18633	7.33506	7.39884	7.2479	7.46753	7.50957	7.42656	7.41539	7.7084	7.35019	7.39399	7.33098	7.49295	7.3923	7.16328
WDR5	7.18746	7.43194	7.43961	7.62631	7.40224	7.30902	7.88425	8.1318	8.03378	7.97182	7.75839	7.85462	7.9175	8.05418	7.96335	7.93105	7.20299	7.16167	7.03803	8.08408	8.17926	7.6815	7.78957	7.65479	7.99665	7.69342	7.67429	7.81731	8.10897	8.24173	7.98838	7.02185	7.51839	7.94474	8.21331	7.74841	7.96415	8.09683	8.08672	8.09438	7.83654	7.66337	7.95532	8.02605	7.93167	7.79929	7.33516	7.71725	7.76574
WDR49	6.62489	6.6454	6.66567	6.67287	6.67118	6.62066	6.6112	6.63757	6.61171	6.68859	6.81173	6.84564	6.77312	6.82971	6.79071	6.75743	6.6771	6.648	6.65015	6.7781	6.89829	6.61005	6.58401	6.87417	6.63645	6.68508	6.8129	6.75453	6.78409	6.84502	6.81804	6.72104	6.67045	6.73391	6.68976	6.6019	6.84795	6.77096	6.77605	6.77941	6.80512	6.67619	6.75979	6.77687	6.80306	6.83635	6.65502	6.67481	6.63595
WDR48	8.04384	7.69492	7.58645	8.27273	8.30927	8.21945	8.13038	8.25276	8.07841	8.06088	8.22997	8.17891	8.17277	8.18574	8.39068	8.6372	8.10996	8.30032	8.30192	8.17154	8.21029	8.40838	8.28204	8.72131	8.23666	8.41332	8.30014	8.39317	8.33892	8.12194	8.18229	8.60401	8.24119	8.28303	8.28204	8.13325	8.26038	8.11579	8.10443	8.44916	8.55375	8.0248	8.63588	8.54624	8.50306	8.23798	8.57793	8.4605	8.47318
WDR47	6.68585	6.7589	6.62339	7.03919	7.04933	6.71369	6.93538	6.74997	7.36119	7.31018	7.64766	7.81683	7.41182	7.42949	7.84743	7.71255	6.92229	6.80687	6.83424	7.56626	7.71945	6.95956	7.05282	7.67351	7.69374	7.75251	7.70085	7.75565	7.77511	7.68554	7.95627	6.8274	7.14753	7.80216	7.77843	7.73353	7.75628	7.83009	7.66375	7.74703	7.77404	6.92077	7.86298	7.69162	7.64403	7.64701	7.02189	7.09763	7.06402
WDR46	7.66991	7.92889	7.83248	8.2191	8.00427	7.90713	8.47634	8.49954	8.75951	8.98194	8.74271	8.39976	8.71191	8.79519	8.51123	8.34598	8.01812	7.94553	7.95217	8.92136	8.78969	8.26769	8.15098	8.50516	8.59315	8.66063	8.4435	8.52467	8.48641	8.67296	8.54919	8.09997	8.18856	8.83961	8.84992	8.61618	8.74973	9.0452	8.87281	8.65187	8.65381	8.4391	8.73679	8.8547	8.75611	8.63695	8.40292	8.18439	8.46718
WDR45B	8.35506	8.02443	8.22021	7.95677	8.00844	7.84712	8.07177	8.23187	8.3992	8.50149	8.49363	8.34822	8.27163	8.23941	8.23666	8.26351	8.19081	8.22608	7.91019	8.27306	8.4391	7.82862	7.79004	8.48641	8.7271	8.35256	8.30231	8.49626	8.31931	8.6372	8.536	7.97081	8.18347	8.48916	8.30712	8.44774	8.44682	8.42784	8.36631	8.42819	8.25045	8.33816	8.37852	8.52279	8.586	8.50812	8.24138	8.34092	7.87012
WDR45	7.4885	7.57901	7.30863	7.74116	7.62598	7.38933	8.0885	8.03084	8.44247	8.50106	8.18805	8.20773	8.19428	8.43746	8.09982	8.09408	7.3029	7.70948	7.52946	8.18261	8.13833	7.8241	7.77194	8.17873	8.4267	8.17621	8.0645	8.18016	8.2827	8.5925	8.36129	7.73823	7.99591	8.37258	8.36197	8.38801	8.30674	8.28236	8.07449	8.29071	8.41861	7.89646	8.23202	8.27394	8.31434	8.21248	7.99168	7.79564	8.05149
WDR44	6.89065	7.15993	6.94797	7.26001	7.27451	6.84781	7.17937	7.25189	7.05098	7.08922	7.16005	7.51051	7.18455	7.19916	7.46917	7.26914	7.12704	7.19621	7.27161	7.22743	7.12177	7.35453	7.36847	7.29442	7.38291	7.47589	7.51421	7.20885	7.46882	7.1206	7.45697	7.01964	7.35814	7.31253	7.31319	7.28465	7.32531	7.59067	7.2798	7.26064	7.36445	7.2993	7.27694	7.44118	7.21985	7.31293	7.2344	7.27935	7.18361
WDR43	6.5689	6.65176	6.63427	6.90969	6.88147	6.60864	6.79113	6.72631	7.01295	6.90969	7.36927	7.22497	7.09907	7.04688	7.25884	7.22025	6.61001	6.6253	6.66106	7.14552	7.28318	6.66622	6.65268	7.40805	7.21994	7.36353	7.42095	7.25969	7.36467	7.16113	7.21951	6.63713	6.8803	7.24944	7.3383	7.11351	7.31829	7.27033	7.40063	7.29575	7.41412	6.74492	7.27137	7.33765	7.26158	7.41083	6.71691	6.92192	6.8173
WDR41	6.80976	7.31088	6.86912	7.48339	7.34411	6.9382	7.23597	7.41384	7.42471	7.52361	7.66375	7.49139	7.59342	7.61059	7.54987	7.51212	7.04062	7.2799	7.27197	7.46682	7.58553	6.93652	6.97494	6.83661	6.95019	7.25086	7.29632	7.32477	7.58928	7.3291	7.4712	7.22835	7.55537	7.36058	7.27672	7.20242	7.50483	7.56366	7.73716	7.4027	7.57228	7.48508	7.57	7.50767	7.68176	7.77339	7.45607	7.58216	7.12347
WDR4	7.43608	7.62211	7.23426	8.1127	7.77946	7.77051	8.39068	8.40252	8.47806	8.54974	8.20721	8.17983	8.44663	8.38529	8.17277	8.22134	7.47285	7.65054	7.84125	8.48199	8.50869	8.22241	8.01007	7.86064	8.19154	8.10314	8.1941	8.13093	8.22483	8.00505	8.28118	7.35574	7.81109	8.52223	8.45323	8.2277	8.27428	8.50677	8.50496	8.33239	8.23088	7.98281	8.2709	8.3484	8.36949	8.09835	7.68623	7.92862	8.07115
WDR38	6.64503	6.59936	6.60059	6.57888	6.64136	6.59547	6.58971	6.59175	6.51524	6.58771	6.58551	6.48746	6.52031	6.6118	6.60655	6.50549	6.59072	6.60493	6.62301	6.59894	6.53431	6.59604	6.59604	6.58463	6.57704	6.57665	6.5451	6.52045	6.54308	6.50249	6.538	6.60183	6.5982	6.61099	6.52162	6.59529	6.49933	6.63666	6.49634	6.55551	6.58223	6.58933	6.50532	6.55103	6.51633	6.64399	6.60075	6.607	6.59715
WDR37	9.02056	8.96637	8.63387	9.08104	9.01609	8.68487	9.1202	9.08843	8.99755	8.85064	8.86347	8.95058	9.11416	9.15926	9.08899	9.0169	8.96797	9.03914	7.95705	8.7773	8.79729	8.97066	8.49556	9.1306	8.94899	9.13719	8.92467	8.98954	8.91023	8.7918	8.86044	9.19177	9.02163	8.84945	8.89464	8.73335	9.16073	8.97415	8.69599	8.83028	9.07531	8.72776	8.52545	8.58844	8.83884	8.86215	9.0155	8.96693	9.00611
WDR36	7.21845	7.53667	6.96063	7.86374	7.73553	7.65302	7.25969	7.19124	7.56053	7.39868	7.94749	7.97098	7.04483	7.13825	8.3484	8.27052	7.45617	7.40935	7.52618	7.7759	7.87717	7.42759	7.41182	8.10283	7.5725	8.03247	8.19003	7.84447	8.30382	8.00576	8.24618	7.46138	7.66155	7.98351	8.23503	7.74177	8.19382	8.07841	7.54417	8.00936	8.06482	6.94349	7.85737	8.25569	7.76653	7.81731	7.45822	7.53224	7.54019
WDR35	6.62563	6.61204	6.59469	6.71785	6.75939	6.59592	6.60121	6.62483	6.89675	6.81696	7.17567	7.10209	6.88349	6.66802	7.22069	7.10574	6.74201	6.61977	6.66729	7.0254	7.07902	6.72776	6.7366	7.2887	7.11614	7.14846	7.22959	7.22743	7.30528	7.19064	7.41092	6.698	6.70873	7.15873	7.19665	7.4098	7.38494	7.3636	7.11156	7.15714	7.2479	6.60867	7.26151	7.23826	7.17206	6.99371	6.61323	6.68852	6.63783
WDR34	6.56843	6.54076	6.54858	6.59633	6.60177	6.57659	6.60656	6.64434	6.68886	6.98204	6.70003	6.69276	6.88735	6.90275	6.58791	6.69869	6.56176	6.56134	6.55959	6.99004	6.78634	6.56924	6.56148	6.66855	6.76257	6.61117	6.79227	6.88033	6.78703	6.71557	6.78447	6.54029	6.63432	6.82689	6.68845	6.69451	6.75944	6.71432	6.77964	6.6117	6.71595	6.63116	6.81061	6.74903	6.67234	6.75189	6.59754	6.60459	6.67202
WDR33	7.70301	8.59849	8.21331	8.43892	8.4514	8.21437	8.54212	8.60683	8.58888	8.72234	8.69182	8.79559	8.81848	8.59812	9.00287	8.84604	8.31719	8.48622	8.43816	8.52508	8.62098	8.21029	8.37925	8.41202	8.61928	8.64257	8.7421	8.45106	8.56883	8.50014	8.40954	8.38145	8.20376	8.49232	8.54088	8.40936	8.39317	8.75928	8.88258	8.52207	8.37784	8.2969	8.76014	8.68617	8.31814	8.57683	8.56106	8.51648	8.12556
WDR31	6.66376	6.68175	6.68023	6.62552	6.61617	6.69291	6.64379	6.6178	6.58641	6.71648	6.6982	6.58673	6.48039	6.59207	6.67819	6.61039	6.69432	6.65041	6.71441	6.55622	6.68264	6.63925	6.71586	6.63041	6.58366	6.57221	6.61282	6.66995	6.58384	6.61868	6.61529	6.73217	6.6267	6.59631	6.53171	6.67189	6.69145	6.57594	6.66393	6.5827	6.61693	6.6454	6.65822	6.58227	6.57197	6.73244	6.6345	6.61353	6.69644
WDR3	6.55002	6.54224	6.53145	6.50894	6.48311	6.52141	6.47994	6.54602	6.58144	6.60368	6.51665	6.4739	6.53318	6.63368	6.57273	6.63144	6.54582	6.54912	6.53557	6.7162	6.6119	6.52285	6.55749	6.60542	6.60274	6.59367	6.63554	6.64466	6.592	6.64339	6.54991	6.54461	6.53462	6.60459	6.58997	6.60289	6.82336	6.57681	6.62085	6.61941	6.52689	6.55108	6.51497	6.65266	6.58847	6.54081	6.52648	6.58705	6.54068
WDR27	6.58729	6.59329	6.56167	6.69531	6.64822	6.56687	6.60716	6.59805	6.99133	7.1206	6.73706	6.815	6.86527	7.02967	6.96113	6.94757	6.59831	6.57109	6.58713	6.9385	6.99264	6.55541	6.52581	7.01268	7.04217	6.92204	6.89272	7.15283	7.02898	6.93095	6.98903	6.60543	6.67579	7.00873	7.23916	7.04974	6.9873	6.95503	6.87882	7.04017	6.86912	6.63213	6.97096	7.01143	6.77775	6.99829	6.60499	6.60386	6.6151
WDR26	7.05496	6.77221	6.75119	7.29245	7.20531	7.3437	6.7439	6.86193	6.64166	6.48338	7.08744	7.12067	6.76579	6.68887	7.03544	7.01135	7.0743	6.89419	6.84431	6.85568	7.04652	7.2831	7.31253	7.33707	7.18015	7.17235	6.82501	7.37195	7.27765	7.22743	7.42689	7.24575	7.37701	7.16698	7.17401	7.31096	7.17726	6.65622	6.69126	7.24418	7.16303	6.77236	7.21129	7.06094	6.9053	7.14799	7.08048	6.92192	7.08391
WDR25	7.57724	7.38002	7.4676	7.07389	7.17958	7.35625	7.2266	7.2085	6.80958	7.09554	6.45836	6.74241	6.87089	6.50721	6.86681	6.62941	7.45132	7.48528	7.37992	6.72319	6.6476	6.92965	7.02373	6.68256	6.5879	6.55123	6.64462	6.77293	6.65137	6.73249	6.4627	7.17872	7.09292	6.61845	6.53688	6.6263	6.75415	6.90656	6.78123	6.68771	6.75216	7.03944	6.60168	6.58667	6.75532	6.60743	7.14064	6.94961	7.19925
WDR24	6.74467	6.7727	6.71644	6.80645	6.6998	6.75816	6.87005	6.9744	7.35661	7.50343	7.16671	7.02331	7.36656	7.21735	7.07544	7.00041	6.71715	6.73092	6.69503	7.47916	7.11955	7.39968	6.93837	7.08289	7.2572	7.0312	7.05973	7.13871	7.16921	7.30691	7.07603	6.72389	6.78143	7.19097	7.11799	7.25432	6.96811	7.27556	7.53572	7.2424	7.18144	6.82189	7.34755	7.30925	7.18846	7.22643	6.82099	6.70795	6.9133
WDR20	7.83439	7.77062	7.62101	8.18503	8.07537	8.04625	8.36631	8.32077	8.55558	8.61112	8.12902	8.41295	8.20739	8.57325	8.37834	8.44872	7.69355	7.8868	7.97098	8.50982	8.5021	8.18503	8.13325	8.15669	8.1719	7.9858	8.30858	7.93726	8.23401	8.27533	8.2096	7.95411	8.0192	8.06941	8.05293	8.2885	8.0526	8.45045	8.37633	8.25378	8.23014	8.04291	8.21029	8.12454	8.23304	8.21009	8.10189	8.17036	7.99576
WDR19	6.81482	6.78152	6.62167	7.49577	7.47275	6.83673	6.84051	6.76696	7.24798	7.0557	7.62297	7.67304	7.24575	7.2038	7.65351	7.69783	7.1331	6.7941	6.92379	7.64732	7.59878	6.89936	6.94349	7.669	7.77426	7.77353	7.42938	7.7634	7.91093	7.54373	7.77325	6.98592	7.38576	7.99276	7.92582	7.75071	7.91903	7.56211	7.46864	7.75839	7.73862	6.8914	7.71675	7.62699	7.5545	7.60036	6.93223	6.91541	6.83384
WDR18	8.40592	8.41797	7.97608	8.46718	8.57999	8.07081	8.87664	8.90648	9.44982	8.99867	9.08843	9.0678	8.80413	8.80604	8.53943	8.717	8.21557	8.38843	8.57196	9.16769	9.0155	8.18277	8.27379	8.72669	8.1964	8.37293	8.78342	8.62118	8.65903	8.81123	8.88395	8.25908	8.57445	8.87235	8.717	8.76783	9.08944	9.03638	9.0794	8.96539	8.97322	8.75324	8.92163	8.9108	8.97691	9.09488	8.50637	8.8558	8.89024
WDR17	6.66252	6.64441	6.73346	6.58119	6.6346	6.7053	6.59037	6.61555	6.45758	6.41166	6.51577	6.60778	6.45888	6.44556	6.54679	6.4728	6.73836	6.63269	6.68699	6.47758	6.44693	6.62513	6.61923	6.48125	6.54086	6.47118	6.49411	6.47318	6.54221	6.50656	6.59216	6.60908	6.64422	6.46634	6.48895	6.49238	6.48401	6.51692	6.42558	6.53783	6.55509	6.60689	6.52767	6.4343	6.50038	6.5846	6.6345	6.621	6.63024
WDR13	8.55689	8.64765	8.8514	8.24138	8.35541	8.89105	8.36667	8.53141	8.09997	8.23522	7.84112	8.11208	8.00702	8.18486	7.90627	7.97481	8.59773	8.44972	8.49605	8.02741	8.10933	8.48916	8.2638	8.20665	7.71329	7.72826	7.60762	7.85724	7.53754	8.07956	7.98896	8.3858	8.38724	7.74703	7.79977	7.9496	7.84355	7.92001	7.93627	7.64216	7.90657	8.66063	7.88066	7.68418	8.13542	7.76638	8.45106	8.49995	8.35855
WDR12	8.00948	8.31191	8.57537	7.96348	8.02796	8.21894	8.08589	7.96861	7.7096	7.66774	7.8665	7.7968	7.71934	7.79606	7.83184	7.8542	8.2971	8.33258	8.35295	7.81093	7.79523	8.03362	7.94509	7.78398	7.69017	7.70312	8.04368	7.7408	7.7165	7.75251	7.64872	8.17684	8.03556	7.91161	7.69374	7.84697	7.88491	7.86759	8.00562	7.77601	8.01783	7.99216	7.96892	7.99012	7.79836	7.76458	8.0637	7.92986	7.86542
WDR11	7.67375	8.10727	7.63053	8.11053	7.84251	7.72011	7.97818	7.74681	8.41566	7.92068	8.56999	8.51038	8.10511	8.17118	8.54004	8.39976	8.26056	8.07696	8.14314	8.18773	8.57217	8.01052	8.06088	8.63137	8.64593	8.40069	8.47552	8.84143	8.8689	8.60747	8.717	7.98798	8.27306	8.79848	8.91946	8.85828	8.66179	8.53067	8.48722	8.73139	8.64433	8.12541	8.89464	8.75423	8.33872	8.47652	8.09917	8.17926	7.93803
WDR1	11.8116	12.0114	11.8155	11.996	12.0553	11.5728	12.11	11.8486	11.996	11.9535	12.0458	12.2188	12.0648	12.0648	12.1751	11.8894	11.8528	11.8894	11.8703	12.1258	12.0357	11.8609	11.9869	11.7079	12.1489	11.8568	12.1001	11.8347	12.0209	11.9918	12.1647	11.569	11.844	12.0648	11.9535	12.2451	12.0804	12.1258	11.9296	12.0407	12.0209	12.2511	12.0009	12.0949	12.1202	12.0753	11.781	11.8486	12.2072
WDPCP	6.67482	6.56862	6.55363	6.57975	6.61668	6.54751	6.5279	6.58595	6.50333	6.42258	6.57881	6.61633	6.56855	6.55446	6.70586	6.59607	6.57791	6.57058	6.59198	6.67152	6.53062	6.57763	6.58829	6.73094	6.72586	6.66845	6.56473	6.73457	6.60214	6.70943	6.58927	6.57108	6.58656	6.63383	6.622	6.58368	6.62284	6.63437	6.56219	6.71036	6.58626	6.57133	6.55325	6.59122	6.5448	6.61968	6.55926	6.59871	6.58397
WDHD1	6.44346	6.43383	6.46022	6.49644	6.47695	6.41037	6.47829	6.42236	6.60294	6.74971	6.53041	6.57241	6.61458	6.68396	6.63469	6.64426	6.44266	6.42829	6.42263	6.76288	6.70303	6.47539	6.43427	6.70032	6.56566	6.60895	6.6334	6.622	6.66717	6.6874	6.69125	6.46807	6.51434	6.63383	6.65283	6.59718	6.72117	6.75278	6.77124	6.67012	6.57349	6.49676	6.57832	6.53803	6.5757	6.59869	6.49553	6.44958	6.44928
WDFY4	6.50061	6.5378	6.48351	6.54317	6.52374	6.4886	6.57055	6.53971	6.99294	6.87352	6.97827	7.15582	6.76463	6.72757	6.73026	6.75876	6.48793	6.55068	6.51218	6.67152	7.01548	6.465	6.49135	6.92188	6.65639	6.74095	6.77654	6.74855	6.72002	6.79659	6.72641	6.54903	6.65697	7.02306	6.88649	6.62865	6.90068	6.92714	6.81874	6.71226	6.94472	6.59998	6.63296	7.03287	6.65158	6.73244	6.58054	6.56077	6.56487
WDFY3	6.59163	6.54745	6.54477	6.57414	6.54308	6.51587	6.50496	6.56971	6.60608	6.47537	6.56852	6.72726	6.65092	6.56942	6.45764	6.63591	6.55443	6.55094	6.53594	6.64979	6.7844	6.559	6.54462	6.62024	6.55734	6.63154	6.55449	6.55988	6.69707	6.55829	6.59936	6.54129	6.54887	6.6984	6.61728	6.58809	6.64303	6.56771	6.7342	6.61052	6.59078	6.57572	6.45887	6.58454	6.76005	6.59321	6.55448	6.58851	6.52206
WDFY2	7.57496	7.50254	7.34312	7.85132	8.09048	7.54962	7.79788	7.93333	8.23798	8.38278	8.24867	8.08522	8.19154	8.2984	8.27236	8.19726	7.41237	7.15502	7.42435	8.30067	8.39029	7.38037	7.54241	8.57537	8.57305	8.38962	8.382	8.28814	8.64216	8.47552	8.33183	7.68885	8.02313	8.48141	8.39609	8.5154	8.70814	8.10798	8.60517	8.48873	8.55987	8.15457	8.16161	8.13631	8.32231	8.18608	7.95787	7.67722	7.63808
WDFY1	8.93478	8.7323	7.83869	8.85602	8.86169	8.73962	8.14165	8.10963	8.0925	7.79836	8.56227	9.04368	8.04804	7.75613	8.67828	8.89554	8.76646	8.74698	8.86169	8.00844	8.34617	8.30989	8.56665	8.7681	8.38298	8.63886	8.86637	8.54838	8.70792	8.536	8.91023	8.86215	8.92163	8.48394	8.40034	8.81747	8.34225	8.4614	8.39458	8.63992	8.6912	8.13325	8.53301	8.4767	8.05791	8.50615	8.66369	8.81675	8.52662
WDCP	7.38941	7.47265	7.09928	7.80645	7.68743	7.28372	7.72443	7.73678	7.76409	7.57971	7.59001	7.71972	7.83765	7.86298	7.94101	7.65895	7.51134	7.31836	7.5725	7.66575	7.63296	7.46046	7.81	7.44735	7.7358	7.69639	7.67363	7.65781	7.61346	7.67486	7.77981	7.33782	7.57194	7.65768	7.68612	7.52753	7.61159	7.8977	7.79799	7.80191	7.51147	7.4065	7.64838	7.85434	7.50443	7.38645	7.55979	7.76493	7.66016
WBP4	7.35002	6.99955	6.79085	7.28836	7.39968	7.18584	6.93985	6.96187	6.86298	6.64501	7.47407	7.65993	7.00188	6.62268	7.49486	7.43789	7.31829	6.99168	7.2802	6.81696	7.09231	7.34043	7.39989	7.39742	7.11297	7.51358	7.54428	7.44765	7.42678	7.2501	7.59389	6.93686	7.41125	7.2887	7.45175	7.40571	7.2705	7.24502	6.73083	7.30479	7.4365	6.90376	7.23186	7.13372	7.16265	7.09077	6.94008	7.10995	6.72797
WBP2NL	6.52048	6.54756	6.56913	6.48481	6.46035	6.54429	6.51944	6.53455	6.43602	6.50133	6.34208	6.4505	6.63025	6.58532	6.52698	6.47798	6.51689	6.53771	6.51332	6.48261	6.52419	6.54111	6.50407	6.38869	6.52112	6.54472	6.43547	6.37824	6.41601	6.48332	6.50144	6.49304	6.55005	6.51677	6.46626	6.57503	6.54469	6.49835	6.55033	6.50076	6.44881	6.44858	6.5554	6.40138	6.48979	6.43917	6.46163	6.5051	6.53307
WBP2	11.9249	12.2765	12.1349	11.7247	11.8939	11.9685	12.0753	12.229	11.7855	12.0702	12.1001	12.3549	11.9296	11.7544	11.6598	11.6961	12.1489	11.9249	12.11	12.1647	12.1855	11.7682	11.7855	11.9738	11.8395	11.996	11.8395	11.7855	12.0596	11.8703	12.0063	11.7948	12.2188	12.0009	11.9249	12.2672	12.0702	11.6682	11.8568	11.7374	11.7633	12.3221	11.7286	11.7421	12.0702	12.0702	11.8347	11.777	12.0357
WBP1L	7.58949	7.63933	7.91509	8.17371	8.23768	7.66177	8.43152	8.4346	9.00366	8.8689	8.29669	8.63054	8.70769	8.64318	8.45323	8.47211	7.99288	8.08179	8.03652	8.6962	8.63183	8.68363	8.29802	8.54544	8.69876	8.33674	8.57176	8.5844	8.54506	8.64364	8.62737	8.2325	8.11611	8.53533	8.5844	8.58888	8.63607	8.73915	8.82643	8.67976	8.45423	8.42201	8.60726	8.79803	8.737	8.75039	8.32149	8.31102	8.25005
WBP11P1	7.31956	7.29738	7.55027	6.88255	6.87225	7.21051	7.01888	6.91711	6.59996	6.67361	6.62656	6.4918	6.55749	6.52634	6.52698	6.5142	7.17019	7.37747	7.2802	6.55535	6.52881	6.95304	7.03639	6.6028	6.51082	6.55032	6.52945	6.55621	6.65514	6.6163	6.58162	7.30617	6.92018	6.50195	6.62323	6.57273	6.51507	6.59287	6.61872	6.65098	6.48891	6.99663	6.64832	6.82096	6.60743	6.58174	6.87454	7.05884	6.9196
WBP11	9.2869	9.97542	9.83614	9.79058	9.66678	9.84702	9.79019	9.71179	9.66397	9.6898	9.78086	10.2215	9.90165	9.8318	10.0258	9.96187	9.77816	9.8574	9.74038	9.75809	9.6898	9.9119	10.063	9.64952	9.83766	9.95116	9.85449	9.74388	9.7568	9.70697	9.77239	9.30586	9.49141	9.60378	9.58623	9.69079	9.64869	10.1023	9.74388	9.80454	9.43284	9.46276	9.76756	9.83948	9.79748	9.75478	9.69719	9.68904	9.73824
WASL	6.91419	7.34789	7.05496	7.64545	7.57581	7.50296	7.50946	7.63579	7.34856	7.3538	7.77665	7.86213	7.52618	7.39539	8.03345	7.90522	7.24953	7.11938	7.33213	7.63785	7.64297	7.44914	7.63773	7.63621	7.50957	7.76033	7.80947	7.64024	7.92707	7.80138	7.76423	7.1565	7.40774	7.56854	7.65099	7.82828	7.65	7.90315	7.80609	7.65616	7.7678	7.02693	7.65966	7.70291	7.48653	7.57362	7.287	7.60284	7.32741
[truncated: 18,231 more rows]
[truncated: 90 more columns]
